# Supplementary material for: Urinary metabolite profiles differ by tumor size and malignancy in dogs with mammary tumors
Source: Front Vet Sci. 2026 Jul 14;13:1834546. doi: 10.3389/fvets.2026.1834546 (PMC13407207; doi:10.3389/fvets.2026.1834546)
Supplement: Supplementary file 2 [file Table_2.XLSX]

## Sheet: Supplementary Table S1
ID	Histological Type (of all )	Unique (1) Multiple (2)	Worse prognosis	Classification (Goldshmidt et al 2011)	Malignant (Blue)	Benign (Green)	Non neoplasic or no mammary tumor (Red)	Histological category used for dog-level summary	Benign/malignant grouping used in analysis
37	Cystic-papillary carcinoma (M).	1	Cystic-papillary carcinoma (M).	Simple carcinoma	Cystic-papillary carcinoma (M)			3.6 Carcinoma. other (M)	4_Malignant
80	Mass: Micropapillary invasive carcinoma(M) and Cyst-like structures: Cribriform carcinoma (M)	2	Micropapillary invasive carcinoma	Special type of carcinoma	Mass: Micropapillary invasive carcinoma (M) and Cyst-like structures: Cribriform carcinoma (M)			3.5 Micropapillary invasive carcinoma (M)	4_Malignant
108	Benign Mixed Tumor (B)	1				Benign Mixed Tumor (B)		Not assigned; excluded from analysis	Excluded from analysis
130	1 - Benign mixed tumor (B) and 2 -Carcinoma and malignant myoepithelioma	2	Carcinoma and malignant myoepithelioma	Carcinoma and malignant myoepithelioma	2 -Carcinoma and malignant myoepithelioma	1 - Benign mixed tumor (B)		Not assigned; excluded from analysis	Excluded from analysis
200	Carcinoma and malignant myoepithelioma	1	Carcinoma and malignant myoepithelioma	Carcinoma and malignant myoepithelioma	Carcinoma and malignant myoepithelioma			3.6 Carcinoma. other (M)	4_Malignant
201	Tubulopapillary carcinoma (M)	1	Tubulopapillary carcinoma (M)	Simple carcinoma	Tubulopapillary carcinoma (M)			Not assigned; excluded from analysis	Excluded from analysis
202	a) Carcinoma in a mixed tumor (M) and b) Tubular carcinoma (M)	2	Carcinoma in a mixed tumor (M)	Carcinoma–Mixed Type	a) Carcinoma in a mixed tumor (M) and b) Tubular carcinoma (M)			3.1 Complex Carcinoma (M)	4_Malignant
203	Complex Adenoma (B)	1				Complex Adenoma (B)		Not assigned; excluded from analysis	Excluded from analysis
204								Not assigned; excluded from analysis	Excluded from analysis
208	Benign mixed tumor (B)	1				Benign mixed tumor (B)		Not assigned; excluded from analysis	Excluded from analysis
210								Not assigned; excluded from analysis	Excluded from analysis
211	M1-Cystic papillary carcinoma (M); M2- intraductal papillary adenoma, M3- Lipoma and M4 - Subcutaneous Mast Cell Tumor	2	Cystic papillary carcinoma (M)	Simple carcinoma	Cystic-papillary carcinoma (M)	M2- Intraductal papillary adenoma	M3- Lipoma and M4 - Subcutaneous Mast Cell Tumor	Not assigned; excluded from analysis	Excluded from analysis
216	Benign mixed tumor (B)	1				Benign mixed tumor (B)		2.1 Benign Mixed Tumor (B)	2_Benign
217	1)Normal parenchyma and 2 ) melanoma metastasis						1)Normal parenchyma and 2 ) melanoma metastasis	Not assigned; excluded from analysis	Excluded from analysis
218	1) cysts (non -neoplastic) and 2) complex Adenoma (B)	2				II) complex Adenoma (B)	I) cysts (non -neoplastic)	2.1 Benign Mixed Tumor (B)	2_Benign
220	Complex Adenoma (B)	1				Complex Adenoma (B)		2.2 Complex Adenoma (B)	2_Benign
222	Ectasia ductal (non -neoplastic) + Ductal papiloma (B)	1				Ductal papiloma (B)	Ectasia ductal (non -neoplastic)	Not assigned; excluded from analysis	Excluded from analysis
223	I) Left M5 -Tubular carcinoma (M) and Simple Adenoma (B) and II) Right M2- Simple Adenoma (B) and Complex Adenoma (B)	2	Tubular carcinoma	Simple carcinoma	I) Left M5 -Tubular carcinoma (M)	Simple Adenoma (B) and II) Right M2- Simple Adenoma (B) and Complex Adenoma (B)	Adenosis	3.2 Tubular carcinoma (M)	3_Malignant and Benign
224	I) Complex Carcinoma (M); II) Benign mixed tumour (B) and; III) Ductal Carcinoma (M)	2	I) Ductal Carcinoma	Ductal Carcinoma	I) Complex Carcinoma (M); III) Ductal Carcinoma (M)	II) Benign mixed tumour (B)		3.3 Ductal Carcinoma (M)	3_Malignant and Benign
234	Complex Carcinoma (M)	1	Complex Carcinoma (M)	Complex Carcinoma	Complex Carcinoma (M)			3.1 Complex Carcinoma (M)	4_Malignant
238	Benign Mixed Tumor (B)	1				Benign Mixed Tumor (B)		2.1 Benign Mixed Tumor (B)	2_Benign
240	I) Tubular Carcinoma (M) and II) Benign mixed tumour (B) and Complex Adenoma (B)	2	Tubular Carcinoma	Simple carcinoma	I) Tubular Carcinoma	II) Benign mixed tumour (B) and Complex Adenoma (B)		3.2 Tubular carcinoma (M)	3_Malignant and Benign
241	Complex Adenoma (B)	1				Complex Adenoma (B)		2.2 Complex Adenoma (B)	2_Benign
243	Papillary Cystadenoma (B)	1				Papillary Cystadenoma (B)		2.3 Adenoma. other (B)	2_Benign
272	Benign mixed tumour (B)	1				Benign mixed tumour (B)		2.1 Benign Mixed Tumor (B)	2_Benign
275	I) Ductal carcinoma (M) and II) Intraductal papillary adenoma(B)	2	Ductal carcinoma	Ductal carcinoma	I) Ductal carcinoma (M)	II) Intraductal papillary adenoma (B)		3.3 Ductal Carcinoma (M)	3_Malignant and Benign
279	I/II/III- Carcinosarcoma (M)	1	Carcinosarcoma (M)	Malignant Mixed Mammary Tumor	I/II/III- Carcinosarcoma (M)			3.6 Carcinoma. other (M)	4_Malignant
281	Complex Carcinoma (M)	1	Complex Carcinoma	Complex Carcinoma	Complex Carcinoma (M)			3.1 Complex Carcinoma (M)	4_Malignant
282	I) Benign mixed tumour (B) and II) Simple adenoma (B)	2				I) Benign mixed tumour (B) and II) Simple adenoma (B)		2.1 Benign Mixed Tumor (B)	2_Benign
283	Bening Mixed Tumor (B)	1				Bening Mixed Tumor (B)		2.1 Benign Mixed Tumor (B)	2_Benign
284	I and II -Complex Adenoma (B)	2				I and II -Complex Adenoma (B)		2.2 Complex Adenoma (B)	2_Benign
288	I) Tubulopapillary carcinoma (M) and II) Tubulopapillary adenoma (B)	2	Tubulopapillary carcinoma	Complex Carcinoma	I) Tubulopapillary carcinoma (M)	II) Tubulopapillary adenoma (B)		3.6 Carcinoma. other (M)	3_Malignant and Benign
289	Complex Adenoma (B)	1				Complex Adenoma (B)		2.2 Complex Adenoma (B)	2_Benign
290	I) Bening Mixed Tumor (B) II) Lipoma	1				I) Benign Mixed Tumor (B) II) Lipoma (skin)		2.1 Benign Mixed Tumor (B)	2_Benign
293	Comedocarcinoma (M)	1	Comedocarcinoma (M)	Comedocarcinoma	Comedocarcinoma (M)			3.6 Carcinoma. other (M)	4_Malignant
296	Ductal carcinoma (I and II) (M)	2	Ductal carcinoma	Ductal carcinoma	Ductal carcinoma (I and II) (M)			3.3 Ductal Carcinoma (M)	4_Malignant
320	Adenosquamous carcinoma (M)	1	Adenosquamous carcinoma	Special type of carcinoma	Adenosquamous carcinoma (M)			3.4 Adenosquamous carcinoma (M)	4_Malignant
324	Carcinoma in a Mixed Tumor	1	Carcinoma in a Mixed Tumor	Carcinoma in a Mixed Tumor	Carcinoma in a Mixed Tumor			3.1 Complex Carcinoma (M)	4_Malignant
326	M4 - Papillary adenoma (B) + Duct ectasia/ M5 - Carcinoma (M)	2	Carcinoma	?	M5 - Carcinoma (M)	M4 - Papillary adenoma (B)	M4 Duct ectasia	3.6 Carcinoma. other (M)	3_Malignant and Benign
357	I) Unchanged and II) Melanoma						I) Unchanged and II) Melanoma	Not assigned; excluded from analysis	Excluded from analysis
358	A+B) Adenosquamous carcinoma (M)/Ductal carcinoma /Benign mixed tumour (B); C) Benign mixed tumour (B)	2	Adenosquamous carcinoma	Special type of carcinoma	A+B) Adenosquamous carcinoma (M)/Ductal carcinoma	A+ B) Benign mixed tumour (B); C) Benign mixed tumour (B)		3.4 Adenosquamous carcinoma (M)	3_Malignant and Benign
359	A/B - Bening Mixed Tumours (B) C - Complex adenoma	2				A/B - Bening Mixed Tumours (B) C - Complex adenoma		2.1 Benign Mixed Tumor (B)	2_Benign
360	Complex Adenoma (B)	1				Complex Adenoma (B)		2.2 Complex Adenoma (B)	2_Benign
361	Ductal adenoma (B)	1				Ductal adenoma (B)		2.3 Adenoma. other (B)	2_Benign
369	Ductal adenoma (B)	1				Ductal adenoma (B)		2.3 Adenoma. other (B)	2_Benign
370	Complex Adenoma (B)	1				Complex Adenoma (B)		2.2 Complex Adenoma (B)	2_Benign
372	I) Infundibular cyst II) Carcinoma arising in a complex adenoma (M) and Myoepithelioma (B) III) Duct ectasia + Lobular Hyperplasia and; IV) Complex adenoma (B)	2	Carcinoma arising in a complex adenoma	Carcinoma arising in a complex adenoma	Carcinoma arising in a complex adenoma	II) Myoepithelioma (B); IV) Complex adenoma	I) Infundibular cyst ; III) Duct ectasia and; Lobular Hyperplasia	3.6 Carcinoma. other (M)	3_Malignant and Benign
373	Benign mixed tumor (B)	1				Benign mixed tumor (B)		2.1 Benign Mixed Tumor (B)	2_Benign
376	Intraductal Papillary carcinoma (M)	1	Intraductal Papillary carcinoma (M)	Intraductal Papillary carcinoma	Intraductal Papillary carcinoma (M)			3.3 Ductal Carcinoma (M)	4_Malignant
382	A) Benign mixed tumour (B); B) Complex adenoma (B)and Lobular Hyperplasia; C) Complex carcinoma (M)	2	Complex carcinoma	Complex carcinoma	C) Complex carcinoma (M)	A) Benign mixed tumour (B); Complex adenoma	Lobular Hyperplasia	3.1 Complex Carcinoma (M)	3_Malignant and Benign
386	A) Lipoma, Benign mixed tumour B-D) Carcinoma in a mixed tumour and; E) complex adenoma	2	Carcinoma in a mixed tumour	Carcinoma in a mixed tumour	B-D) Carcinoma in a mixed tumour	A) Benign mixed tumour E) Complex adenoma	A) Lipoma	3.1 Complex Carcinoma (M)	3_Malignant and Benign
612	Micropapillary invasive carcinoma (M)	1	Micropapillary invasive carcinoma (M)	Micropapillary invasive carcinoma (M)	Micropapillary invasive carcinoma (M)			3.5 Micropapillary invasive carcinoma (M)	4_Malignant
613	Benign mixed tumor (B)	1				Benign mixed tumor (B)		2.1 Benign Mixed Tumor (B)	2_Benign
616	Ductal adenoma (smaller) (B) and Complex adenoma (larger) (B)	2				Ductal adenoma (smaller) (B) and Complex adenoma (larger) (B)		2.2 Complex Adenoma (B)	2_Benign
617	Adenosquamous carcinoma (M)	1	Adenosquamous carcinoma (M)	Special type of carcinoma	Adenosquamous carcinoma (M)			3.4 Adenosquamous carcinoma (M)	4_Malignant
623	Benign mixed tumor (B)	1				Benign mixed tumor (B)		2.1 Benign Mixed Tumor (B)	2_Benign
654	M3 - Cribriform carcinoma (M); M2- Benign mixed tumor (B) and Complex adenoma (B)	2	Cribriform carcinoma	Simple Carcinoma	M3 - Cribriform carcinoma (M);	M2- Benign mixed tumor (B) and Complex adenoma (B)		3.6 Carcinoma. other (M)	3_Malignant and Benign
656	M4 - Complex carcinoma and Cystic-papillary carcinoma; M5 - Tubular adenoma and Benign mixed tumor	2	Cystic-papillary carcinoma	Simple Carcinoma	M4 - Complex carcinoma and Cystic-papillary carcinoma;	M5 - Tubular adenoma and Benign mixed tumor		3.6 Carcinoma. other (M)	3_Malignant and Benign
657	Bening mixed tumour (B); Carcinoma in situ (M)	2	Carcinoma in situ	Carcinoma in situ	Carcinoma in situ (M)	Bening mixed tumour		3.6 Carcinoma. other (M)	3_Malignant and Benign
659	M1: Invasive complex carcinoma (M); Benign mixed tumor (B); M2: Myoepithelioma (B) and Squamous carcinoma (M), M4:Benign mixed tumor (B)	2	Squamous carcinoma	Special type of carcinoma	M1: Invasive complex carcinoma (M)Squamous carcinoma (M)	M1 and M4: Benign mixed tumor (B); M2: Myoepithelioma		3.6 Carcinoma. other (M)	3_Malignant and Benign
660	M4 and M5 right: Benign mixed tumour (B); M5 left: Adenosquamous mammary carcinoma (M)	2	Adenosquamous mammary carcinoma	Special type of carcinoma	Adenosquamous mammary carcinoma	M4 and M5 right: Benign mixed tumour (B)		3.4 Adenosquamous carcinoma (M)	3_Malignant and Benign
661	Complex Carcinoma (M)	1	Complex Carcinoma (M)	Complex Carcinoma	Complex Carcinoma (M)			3.1 Complex Carcinoma (M)	4_Malignant
662	Ductal simple Carcinoma (M)	1	Ductal Carcinoma (M)	Ductal carcinoma	Ductal simple Carcinoma (M)			3.3 Ductal Carcinoma (M)	4_Malignant
663	Tubular carcinoma (M)	1	Tubular carcinoma (M)	Simple Carcinoma	Tubular carcinomaM)			3.2 Tubular carcinoma (M)	4_Malignant
664	M2: Benign Mixed Tumor; M3:Complex carcinoma. M4: Tubular carcinoma	2	Tubular carcinoma	Simple Carcinoma	M3:Complex carcinoma. M4: Tubular carcinoma	M2: Benign Mixed Tumor;		3.2 Tubular carcinoma (M)	3_Malignant and Benign
665	Tubular carcinoma (M)	1	Tubular carcinoma (M)	Simple Carcinoma	Tubular carcinoma (M)			3.2 Tubular carcinoma (M)	4_Malignant
667	Tubular carcinoma (M)	1	Tubular carcinoma (M)	Simple Carcinoma	Simple carcinoma (M)			3.2 Tubular carcinoma (M)	4_Malignant
669	Benign mixed tumor (B)	1				Benign mixed tumor (B)		2.1 Benign Mixed Tumor (B)	2_Benign
671	Carcinoma and malignant myoepithelioma	1	Carcinoma and malignant myoepithelioma	Carcinoma and malignant myoepithelioma	Carcinoma and malignant myoepithelioma			3.6 Carcinoma. other (M)	4_Malignant
672	Benign mixed tumor (B)	1				Benign mixed tumor (B)		2.1 Benign Mixed Tumor (B)	2_Benign
677								3.6 Carcinoma. other (M)	4_Malignant
678	Benign mixed tumor (B)	1				Benign mixed tumor (B)		2.1 Benign Mixed Tumor (B)	2_Benign
682	Adenosquamous carcinoma (M)	1	Adenosquamous carcinoma (M)	Special type of carcinoma	Adenosquamous carcinoma (M)			3.4 Adenosquamous carcinoma (M)	4_Malignant
683	Ductal carcinoma (M)	1	Ductal carcinoma (M)	Ductal carcinoma	Ductal carcinoma (M)			3.3 Ductal Carcinoma (M)	4_Malignant
686	Benign mixed tumor (B) and Tubular Adenoma (B)	2				Benign mixed tumor (B) and Adenoma (B)		2.1 Benign Mixed Tumor (B)	2_Benign
687	Micropapillary invasive carcinoma (M)	1	Micropapillary invasive carcinoma (M)	Special type of carcinoma	Micropapillary invasive carcinoma (M)			3.5 Micropapillary invasive carcinoma (M)	4_Malignant
688	Complex carcinoma (M)	1	Complex carcinoma (M)	Complex Carcinoma	Complex carcinoma (M)			3.1 Complex Carcinoma (M)	4_Malignant
704	Intraductal papillary carcinoma (M)	1	Intraductal papillary carcinoma (M)	Intraductal Papillary carcinoma	Intraductal papillary carcinoma (M)			3.3 Ductal Carcinoma (M)	4_Malignant
714	Complex adenoma (B)	1				Complex adenoma (B)		2.2 Complex Adenoma (B)	2_Benign
715	M1, M2, M3:Intraductal Papillary carcinoma (M) M3: Complex carcinoma and Adenosquamous carcinoma (M)	2	Intraductal Papillary carcinoma	Intraductal Papillary carcinoma	M1, M2, M3:Intraductal Papillary carcinoma (M) M3: Complex carcinoma and Adenosquamous carcinoma (M)			3.3 Ductal Carcinoma (M)	4_Malignant
716	Benign mixed tumor (B)	1				Benign mixed tumor (B)		2.1 Benign Mixed Tumor (B)	2_Benign
718	Complex adenoma (B)	1				Complex adenoma (B)		2.2 Complex Adenoma (B)	2_Benign

## Sheet: README
Dogs marked as ‘Excluded from analysis’ were present in the pathology summary file but were not included in the final analytical dataset used for the statistical models.
