# Supplementary material for: Urinary metabolite profiles differ by tumor size and malignancy in dogs with mammary tumors
Source: Front Vet Sci. 2026 Jul 14;13:1834546. doi: 10.3389/fvets.2026.1834546 (PMC13407207; doi:10.3389/fvets.2026.1834546)
Supplement: Supplementary file 3 [file Table_3.XLSX]

## Sheet: Sheet1
feature_Malignancy	Contrast	p_unadj_raw_hc3	p_unadj_fdr_hc3	p_adj_raw_hc3	p_adj_fdr_hc3	is_sig_unadj	is_sig_adj	sig_status		feature (casecontrol)	Contrast	p_unadj_raw_hc3	p_unadj_fdr_hc3	p_adj_raw_hc3	p_adj_fdr_hc3	is_sig_unadj	is_sig_adj	sig_status		feature (tumour size)	Contrast	p_unadj_raw_hc3	p_unadj_fdr_hc3	p_adj_raw_hc3	p_adj_fdr_hc3	is_sig_unadj	is_sig_adj	sig_status		feature (tumour number)	Contrast	p_unadj_raw_hc3	p_unadj_fdr_hc3	p_adj_raw_hc3	p_adj_fdr_hc3	is_sig_unadj	is_sig_adj	sig_status
Unknown_RP_neg_302_0338a2_53	4_Malignant	7.05728289955721E-12	2.76998353807621E-08	0.0000180269171503992	0.0429356705062981	TRUE	TRUE	Sig in both		Unknown_HILIC_negative_302_03339a3_181	Case	4.8961377368388E-12	1.92173406170923E-08	0.0000256247618224139	0.100577190152974	TRUE	FALSE	Sig unadjusted only		Unknown_HILIC_negative_522_04919a1_14	4. Large tumour	7.25330548340734E-28	2.84692240223738E-24	2.80823e-10	1.10223035975283E-06	TRUE	TRUE	Sig in both		Unknown_HILIC_positive_398_25375a1_109	2. Single	0.0000216864874251195	0.00264097478088186	0.0000958563617920727	0.262999508024954	TRUE	FALSE	Sig unadjusted only
Unknown_HILIC_negative_302_03339a3_181	4_Malignant	7.5612896076849E-10	1.48390308550816E-06	0.000023499135697931	0.0429356705062981	TRUE	TRUE	Sig in both		Unknown_HILIC_negative_522_04919a1_14	Case	3.85845436595219E-09	2.16349048376605E-06	0.0000780789994001649	0.113029661348208	TRUE	FALSE	Sig unadjusted only		Unknown_RP_pos_413_0434a3_516	4. Large tumour	1.22289727771406E-17	2.39993590751383E-14	1.84109e-09	0.0000036131392747987	TRUE	TRUE	Sig in both		Unknown_HILIC_negative_302_03339a3_181	3. Multiple	1.48422510206369E-07	0.000194186117519999	0.000197362748496913	0.69468699681728	TRUE	FALSE	Sig unadjusted only
Unknown_HILIC_negative_522_04919a1_14	4_Malignant	6.11788167396198E-07	0.000266807617447786	0.0000380261972787551	0.0429356705062981	TRUE	TRUE	Sig in both		Unknown_HILIC_positive_398_25375a1_109	Case	0.000141604599029228	0.00425467481377305	0.000101528450068637	0.113029661348208	TRUE	FALSE	Sig unadjusted only		N-BENZOYL(D5) GLYCINE_RP_pos_180_0656a3_515	4. Large tumour	3.9496867339605E-15	3.87563010769874E-12	2.05036e-06	0.00268255584826992	TRUE	TRUE	Sig in both		Unknown_HILIC_negative_522_04919a1_14	2. Single	5.39884883022861E-07	0.000246610967758572	0.000253241277787358	0.262999508024954	TRUE	FALSE	Sig unadjusted only
Unknown_RP_neg_300_0185a3_169	4_Malignant	1.80196459157568E-06	0.00054507806710046	0.0000437560973312593	0.0429356705062981	TRUE	TRUE	Sig in both		Unknown_RP_neg_528_2639a6_117	Case	0.0000324932380433592	0.0019323630200028	0.000115189463794352	0.113029661348208	TRUE	FALSE	Sig unadjusted only		Unknown_RP_pos_397_0707a3_517	4. Large tumour	5.14492697853984E-17	6.73127946358962E-14	9.14684e-06	0.00897533921796164	TRUE	TRUE	Sig in both		Unknown_HILIC_negative_302_03339a3_181	2. Single	9.2434138723168E-11	1.81401997244217E-07	0.000275837144999612	0.262999508024954	TRUE	FALSE	Sig unadjusted only
N-Isovalerylglycine_RP_pos_160_0968a3_463	2_Benign	3.95090383822566E-06	0.00174982728298808	0.000191002456738625	0.748886084713942	TRUE	FALSE	Sig unadjusted only		Octopamine. N-feruloyl-_RP_neg_352_1067a3_083	Case	0.000322757014337267	0.00639285106318624	0.000330997180125293	0.217823720487363	TRUE	FALSE	Sig unadjusted only		w/o MS2:Ala-Ile_hilicpos50_203_1387a0_882	4. Large tumour	4.96464959406387E-12	3.89724993134014E-09	0.0000890747374192755	0.0623932741970622	TRUE	FALSE	Sig unadjusted only		Unknown_HILIC_positive_446_31024a1_104	2. Single	8.17073386043232E-07	0.000267251086684974	0.000308610699870609	0.262999508024954	TRUE	FALSE	Sig unadjusted only
Unknown_RP_neg_528_2639a6_117	3_Malignant and Benign	0.000896079991545639	0.0287225627071997	0.000256190926281994	0.906568463022805	TRUE	FALSE	Sig unadjusted only		Unknown_RP_neg_302_0338a2_53	Case	2.96399906173575E-11	5.8168481586564E-08	0.000381669154771092	0.217823720487363	TRUE	FALSE	Sig unadjusted only		N-Isovalerylglycine_RP_pos_160_0968a3_463	2. Small tumour	1.93425461603884E-07	0.0000948993670994056	0.000104982724374726	0.241528967299391	TRUE	FALSE	Sig unadjusted only		Octopamine. N-feruloyl-_RP_neg_352_1067a3_083	2. Single	0.00305979809851042	0.0476575695898944	0.000335031220413954	0.262999508024954	TRUE	FALSE	Sig unadjusted only
Unknown_HILIC_positive_398_25375a1_109	4_Malignant	0.000164510306012619	0.0147094958532779	0.000278568227555142	0.202855979888308	TRUE	FALSE	Sig unadjusted only		N-Isovalerylglycine_RP_pos_160_0968a3_463	Case	3.4846645099691E-07	0.0000759850455646041	0.000408140854984688	0.217823720487363	TRUE	FALSE	Sig unadjusted only		piscidic acid_RP_neg_279_0448a4_794	4. Large tumour	2.25806759365462E-07	0.0000633065378935312	0.000109412807455458	0.0623932741970622	TRUE	FALSE	Sig unadjusted only		Unknown_RP_neg_528_2639a6_117	3. Multiple	0.00305226263858248	0.0395383856648061	0.000441465203794688	0.69468699681728	TRUE	FALSE	Sig unadjusted only
3-Hydroxybenzaldehyde_RP_neg_121_03a3_018	4_Malignant	4.70522447662556E-07	0.000266807617447786	0.000310098313205057	0.202855979888308	TRUE	FALSE	Sig unadjusted only		Unknown_RP_neg_300_0185a3_169	Case	3.73795880126262E-10	3.66787207373895E-07	0.000455271959182319	0.217823720487363	TRUE	FALSE	Sig unadjusted only		p-Cresol sulfate put_RP_neg_187_0076a3_771	4. Large tumour	0.000174163217587333	0.0100203749720681	0.000111274629141257	0.0623932741970622	TRUE	FALSE	Sig unadjusted only		Unknown_RP_neg_302_0338a2_53	2. Single	5.63384938830113E-11	1.81401997244217E-07	0.000464935864358754	0.270261736672023	TRUE	FALSE	Sig unadjusted only
4'-ethenyl-2'-hydroxy-1.4'.4a-trimethyl-5-oxospiro[2.3.4.7.8.8a-hexahydronaphthalene-6.1'-cyclopentane]-1-carboxylic acid_RP_pos_335_2218a7_231	4_Malignant	5.33143594059662E-07	0.000266807617447786	0.000413973567331461	0.206230646767191	TRUE	FALSE	Sig unadjusted only		Unknown_HILIC_positive_446_31024a1_104	Case	1.05636197342532E-07	0.0000345518395474533	0.00049946840366529	0.217823720487363	TRUE	FALSE	Sig unadjusted only		Unknown_RP_neg_528_2639a6_117	2. Small tumour	0.0000440548644641959	0.00293076852579608	0.000123072085248097	0.241528967299391	TRUE	FALSE	Sig unadjusted only		Unknown_RP_neg_528_2639a6_117	2. Single	0.0000330349424216666	0.00341216181592214	0.000481995453937366	0.270261736672023	TRUE	FALSE	Sig unadjusted only
Unknown_RP_neg_242_9967a3_615	4_Malignant	2.23049262986056E-08	0.000029182278574009	0.000420342719525485	0.206230646767191	TRUE	FALSE	Sig unadjusted only		Unknown_RP_neg_340_14a3_015	Case	0.00230724744486449	0.020914425452871	0.000569032746184724	0.223345352877504	TRUE	FALSE	Sig unadjusted only		Unknown_RP_neg_302_0338a2_53	3. Medium tumour	1.55818697927996E-09	3.05794194683692E-06	0.000141464912229145	0.35658973748185	TRUE	FALSE	Sig unadjusted only		Unknown_HILIC_negative_522_04919a1_14	3. Multiple	8.71652797470787E-06	0.00263172094620987	0.00053097095298136	0.69468699681728	TRUE	FALSE	Sig unadjusted only
Unknown_HILIC_negative_207_01503a1_38	4_Malignant	0.0194107169048046	0.121664454444433	0.000801722189385502	0.31974017357049	FALSE	FALSE	Not sig		4'-ethenyl-2'-hydroxy-1.4'.4a-trimethyl-5-oxospiro[2.3.4.7.8.8a-hexahydronaphthalene-6.1'-cyclopentane]-1-carboxylic acid_RP_pos_335_2218a7_231	Case	0.0000123883052119557	0.00103740521856984	0.000715121540152314	0.241056478434826	TRUE	FALSE	Sig unadjusted only		Unknown_HILIC_negative_302_03339a3_181	3. Medium tumour	1.02808706292793E-10	4.03524172199213E-07	0.000215510193187341	0.35658973748185	TRUE	FALSE	Sig unadjusted only		Unknown_RP_pos_290_196a4_128	2. Single	0.0000172380765037273	0.00262013839019773	0.000674767472265223	0.331057791080125	TRUE	FALSE	Sig unadjusted only
Unknown_HILIC_positive_519_31012a5_142	4_Malignant	0.0000794355709051064	0.00945152419526939	0.000814624646039466	0.31974017357049	TRUE	FALSE	Sig unadjusted only		3-Hydroxybenzaldehyde_RP_neg_121_03a3_018	Case	9.94955880847429E-10	7.81040366465232E-07	0.000736987959545966	0.241056478434826	TRUE	FALSE	Sig unadjusted only		N-Isovalerylglycine_RP_pos_160_0968a3_463	4. Large tumour	0.0000318876978897744	0.00329091643902392	0.000234090671722522	0.114850735813862	TRUE	FALSE	Sig unadjusted only		N-Acetylcysteine_RP_pos_164_0375a2_942	3. Multiple	3.61121645364143E-06	0.00167391303687059	0.00074796929339664	0.73365550815779	TRUE	FALSE	Sig unadjusted only
Unknown_RP_neg_528_2639a6_117	2_Benign	0.0000194101971959053	0.00331239234756211	0.000897708022154835	0.748886084713942	TRUE	FALSE	Sig unadjusted only		w/o MS2:Tamoxifen_RP_pos_372_2376a5_292	Case	7.12256178141766E-08	0.0000254145954473312	0.000799827586758943	0.241486406002219	TRUE	FALSE	Sig unadjusted only		Unknown_HILIC_negative_522_04919a1_14	3. Medium tumour	3.45356733432839E-06	0.00193646454103413	0.000272552665591223	0.35658973748185	TRUE	FALSE	Sig unadjusted only		Unknown_RP_neg_300_0185a3_169	2. Single	1.16321896953481E-07	0.0000670289068341711	0.000973946991683648	0.374669524966211	TRUE	FALSE	Sig unadjusted only
C9H8O2; PlaSMA ID-95_RP_pos_131_0492a5_195	4_Malignant	3.78965504628397E-07	0.000266807617447786	0.000950834082783381	0.322237904291222	TRUE	FALSE	Sig unadjusted only		Unknown_RP_pos_132_0446a2_914	Case	2.16802045203414E-07	0.0000607820019588142	0.000900209845143639	0.252380260156342	TRUE	FALSE	Sig unadjusted only		Unknown_RP_pos_229_1801a7_524	4. Large tumour	3.23497361730047E-09	1.81389592112919E-06	0.000283267213914357	0.123535979401539	TRUE	FALSE	Sig unadjusted only		N-Isovalerylglycine_RP_pos_160_0968a3_463	2. Single	0.000010528819822659	0.00172190074183069	0.000994837985986979	0.374669524966211	TRUE	FALSE	Sig unadjusted only
Cinnamoylglycine put_RP_pos_206_0814a5_195	4_Malignant	4.14302264051282E-07	0.000266807617447786	0.00100005491357727	0.322237904291222	TRUE	FALSE	Sig unadjusted only		w/o MS2:N-Acetyl-L-glutamic acid 1/2_HILIC_negative_188_0567a3_834	Case	0.0300445030081546	0.0992758779791872	0.00101543344784365	0.25612691752503	FALSE	FALSE	Not sig		Unknown_HILIC_positive_398_25375a1_109	2. Small tumour	0.000732832858614244	0.0143925404697676	0.000293847945251748	0.275027754744924	TRUE	FALSE	Sig unadjusted only		w/o MS2:Tamoxifen_RP_pos_372_2376a5_292	2. Single	1.01785632494355E-06	0.000285363291100244	0.00105002924194352	0.374669524966211	TRUE	FALSE	Sig unadjusted only
Unknown_RP_neg_183_1392a7_545	3_Malignant and Benign	1.64216806184005E-07	0.00032227548213611	0.00103940560481654	0.906568463022805	TRUE	FALSE	Sig unadjusted only		Unknown_RP_pos_398_2541a5_512	Case	0.000151432053112964	0.00442029307782582	0.00111925445460443	0.25612691752503	TRUE	FALSE	Sig unadjusted only		Octopamine. N-feruloyl-_RP_neg_352_1067a3_083	2. Small tumour	0.00225970703396927	0.0242995893378887	0.000378566979165935	0.275027754744924	TRUE	FALSE	Sig unadjusted only		Unknown_HILIC_negative_243_03299a0_475	3. Multiple	0.00452345032727509	0.0479852500933912	0.0012319133216232	0.73365550815779	TRUE	FALSE	Sig unadjusted only
Unknown_RP_pos_284_3315a9_716	2_Benign	0.687629137173796	0.818854479189062	0.00110266276588507	0.748886084713942	FALSE	FALSE	Not sig		Unknown_RP_pos_290_196a4_128	Case	4.50760084770953E-06	0.000452496096481529	0.00117505238546802	0.25612691752503	TRUE	FALSE	Sig unadjusted only		w/o MS2:(3aS.3a1S.10bR)-3a-ethyl-5-(methoxycarbonyl)-13-methyl-1.2.3.3a.3a1.4.6.11.12.13-decahydroindolizino[8.1-cd]carbazol-13-ium chloride_RP_pos_354_2283a6_128	2. Small tumour	1.49568053377874E-06	0.000391369739672103	0.000385296870438419	0.275027754744924	TRUE	FALSE	Sig unadjusted only		Unknown_RP_neg_302_0338a2_53	3. Multiple	4.82000706061869E-08	0.0000945926385646419	0.00130814129068566	0.73365550815779	TRUE	FALSE	Sig unadjusted only
Unknown_HILIC_negative_302_03339a3_181	2_Benign	1.60609327206645E-07	0.000155578053966917	0.00119089771674999	0.748886084713942	TRUE	FALSE	Sig unadjusted only		Unknown_RP_neg_242_9967a3_615	Case	2.38238982264281E-10	3.11696001795767E-07	0.00122765990978785	0.25612691752503	TRUE	FALSE	Sig unadjusted only		Unknown_RP_pos_398_2541a5_512	2. Small tumour	0.000160138362051073	0.00690706671484025	0.000490906189635635	0.275027754744924	TRUE	FALSE	Sig unadjusted only		Unknown_RP_neg_242_9967a3_615	2. Single	2.21442510841086E-09	2.89720618350421E-06	0.00135763395569297	0.386282665465103	TRUE	FALSE	Sig unadjusted only
Unknown_RP_neg_340_14a3_015	4_Malignant	0.0246623264828336	0.134071511696845	0.00119930796278505	0.322237904291222	FALSE	FALSE	Not sig		Unknown_RP_pos_446_3102a6_252	Case	1.55716699492326E-06	0.000199089613386668	0.00123985004661798	0.25612691752503	TRUE	FALSE	Sig unadjusted only		w/o MS2:Tamoxifen_RP_pos_372_2376a5_292	2. Small tumour	8.36024145017991E-07	0.000289287693057262	0.00052159169791358	0.275027754744924	TRUE	FALSE	Sig unadjusted only		papaverine_HILIC_positive_340_16122a6_289	2. Single	0.398896206528683	0.595567546834983	0.00138488430268122	0.386282665465103	FALSE	FALSE	Not sig
p-Hydroxyphenyllactate_RP_neg_181_0508a3_008	4_Malignant	0.00103794418021627	0.0402029432472002	0.00123047349753553	0.322237904291222	TRUE	FALSE	Sig unadjusted only		Unknown_RP_pos_410_2898a8_074	Case	0.0000549156370358959	0.00247751580880335	0.0016087810450384	0.315723280088786	TRUE	FALSE	Sig unadjusted only		p-Hydroxyphenyllactate_RP_neg_181_0508a3_008	3. Medium tumour	0.000686686527161564	0.105032920075696	0.000541316677731339	0.496116395117541	FALSE	FALSE	Not sig		Unknown_RP_neg_340_14a3_015	2. Single	0.0227377566071349	0.127797339872269	0.00144456203340281	0.386282665465103	FALSE	FALSE	Not sig
Unknown_HILIC_negative_187_02536a1_804	4_Malignant	0.000128758649902473	0.0129584025863387	0.00123148243678174	0.322237904291222	TRUE	FALSE	Sig unadjusted only		N-Acetylcysteine_RP_pos_164_0375a2_942	Case	1.01038079887502E-08	4.95718079448055E-06	0.00171012360867735	0.319630245907553	TRUE	FALSE	Sig unadjusted only		Unknown_RP_pos_290_196a4_128	2. Small tumour	7.13369502779144E-06	0.00107691357631082	0.000560566124320864	0.275027754744924	TRUE	FALSE	Sig unadjusted only		Unknown_RP_pos_398_2541a5_512	2. Single	0.000515940239921801	0.0208769633164234	0.0014762394858539	0.386282665465103	TRUE	FALSE	Sig unadjusted only
Unknown_RP_neg_159_1029a5_562	3_Malignant and Benign	3.32378159339518E-08	0.000130458427540761	0.00157776762476971	0.906568463022805	TRUE	FALSE	Sig unadjusted only		w/o MS2:(3aS.3a1S.10bR)-3a-ethyl-5-(methoxycarbonyl)-13-methyl-1.2.3.3a.3a1.4.6.11.12.13-decahydroindolizino[8.1-cd]carbazol-13-ium chloride_RP_pos_354_2283a6_128	Case	1.37423473482322E-06	0.00019439064907771	0.00188360132584561	0.336051600179274	TRUE	FALSE	Sig unadjusted only		Unknown_RP_neg_302_0338a2_53	4. Large tumour	5.05962502991913E-09	2.48237853030407E-06	0.000579392333820105	0.214676463541803	TRUE	FALSE	Sig unadjusted only		Unknown_RP_pos_132_0446a2_914	3. Multiple	5.70949231324615E-06	0.00207829769269871	0.00154499663094024	0.73365550815779	TRUE	FALSE	Sig unadjusted only
Unknown_RP_pos_398_2541a5_512	4_Malignant	0.000164896259246937	0.0147094958532779	0.00159646347161451	0.340933153382705	TRUE	FALSE	Sig unadjusted only		Unknown_RP_pos_360_2385a3_704	Case	0.000406243915113223	0.00742794878870233	0.00208447921690678	0.349223510189678	TRUE	FALSE	Sig unadjusted only		HBOA hexoside_RP_neg_326_0885a3_691	4. Large tumour	0.000427402300301573	0.0167755402868368	0.000626764671141875	0.214676463541803	TRUE	FALSE	Sig unadjusted only		3-Hydroxybenzaldehyde_RP_neg_121_03a3_018	3. Multiple	5.14287666754469E-07	0.000403715818402258	0.00161635278151321	0.73365550815779	TRUE	FALSE	Sig unadjusted only
Unknown_RP_pos_410_2898a8_074	4_Malignant	0.000016195376770151	0.00313697847284288	0.0016618717408211	0.340933153382705	TRUE	FALSE	Sig unadjusted only		Galacturonic acid_RP_neg_193_0359a4_685	Case	2.04486328683202E-06	0.000236061423553402	0.00213537942536363	0.349223510189678	TRUE	FALSE	Sig unadjusted only		3-Hydroxybenzaldehyde_RP_neg_121_03a3_018	3. Medium tumour	1.63707945291228E-07	0.000128510737053614	0.000631995407793046	0.496116395117541	TRUE	FALSE	Sig unadjusted only		w/o MS2:N-Acetyl-L-glutamic acid 1/2_HILIC_negative_188_0567a3_834	2. Single	0.0566984656053434	0.202494520019084	0.00174413712926731	0.393587329125599	FALSE	FALSE	Not sig
Unknown_HILIC_positive_360_20209a4_009	4_Malignant	8.65452090408247E-07	0.000308809041350215	0.00181790337421409	0.340933153382705	TRUE	FALSE	Sig unadjusted only		Unknown_RP_pos_398_2539a6_012	Case	1.37514973016648E-07	0.0000415189437761802	0.00228705765363724	0.359068051621047	TRUE	FALSE	Sig unadjusted only		Unknown_HILIC_negative_250_07219a1_828	4. Large tumour	7.65084443528248E-11	5.00492740141395E-08	0.000702584630974158	0.214676463541803	TRUE	FALSE	Sig unadjusted only		Unknown_RP_pos_135_0554a3_088	3. Multiple	0.00462793687235986	0.0483697011847894	0.00176845962196074	0.73365550815779	TRUE	FALSE	Sig unadjusted only
Cinnamoylglycine put_RP_neg_204_0668a5_187	4_Malignant	0.0000043609043758678	0.00105506718322348	0.00183008624713336	0.340933153382705	TRUE	FALSE	Sig unadjusted only		Unknown_HILIC_negative_238_01805a0_5	Case	0.000265568443045648	0.00571459256024522	0.00243304214536897	0.362752491972302	TRUE	FALSE	Sig unadjusted only		Unknown_RP_neg_250_0752a1_991	4. Large tumour	0.0000170070454692323	0.00247232049876803	0.00071103032510661	0.214676463541803	TRUE	FALSE	Sig unadjusted only		4'-ethenyl-2'-hydroxy-1.4'.4a-trimethyl-5-oxospiro[2.3.4.7.8.8a-hexahydronaphthalene-6.1'-cyclopentane]-1-carboxylic acid_RP_pos_335_2218a7_231	2. Single	0.000240022289890906	0.012730911997592	0.00177785314816104	0.393587329125599	TRUE	FALSE	Sig unadjusted only
w/o MS2:N-Acetyl-L-glutamic acid 1/2_HILIC_negative_188_0567a3_834	4_Malignant	0.00468538808482953	0.072118228364533	0.00193528788763387	0.340933153382705	FALSE	FALSE	Not sig		Unknown_HILIC_positive_360_20209a4_009	Case	5.29146947385012E-07	0.0000989000842136273	0.00249536746070119	0.362752491972302	TRUE	FALSE	Sig unadjusted only		Unknown_RP_pos_382_2582a6_66	2. Small tumour	0.0000352006893941886	0.00255856862726279	0.000753082093487058	0.299213484874524	TRUE	FALSE	Sig unadjusted only		Unknown_RP_pos_446_3102a6_252	2. Single	0.0000201564437360971	0.00264097478088186	0.00182015914717701	0.393587329125599	TRUE	FALSE	Sig unadjusted only
w/o MS2:Tamoxifen_RP_pos_372_2376a5_292	4_Malignant	6.83625099434717E-07	0.000268322851528126	0.00197815832937667	0.340933153382705	TRUE	FALSE	Sig unadjusted only		Unknown_RP_pos_444_2954a5_717	Case	0.0000580913613766775	0.00253342881559399	0.00278787474623399	0.375548374278377	TRUE	FALSE	Sig unadjusted only		Unknown_HILIC_negative_302_03339a3_181	2. Small tumour	7.96696214616268E-11	3.12703264236885E-07	0.000762327349998788	0.299213484874524	TRUE	FALSE	Sig unadjusted only		w/o MS2:5.9-dimethyltetracyclo[11.2.1.0?.??.0?.?]hexadecane-5.14-dicarboxylic acid_RP_pos_352_2486a7_325	3. Multiple	0.00260123784258623	0.0359738421107426	0.00186918600804532	0.73365550815779	TRUE	FALSE	Sig unadjusted only
Unknown_HILIC_positive_446_31024a1_104	4_Malignant	0.00034336597950266	0.0222657159963172	0.00200701188613419	0.340933153382705	TRUE	FALSE	Sig unadjusted only		C9H8O2; PlaSMA ID-95_RP_pos_131_0492a5_195	Case	5.94447309883149E-07	0.000106054804149607	0.0027880911400771	0.375548374278377	TRUE	FALSE	Sig unadjusted only		w/o MS2:(4aS)-6.7-dihydroxy-1.1.4a-trimethyl-3.4.10.10a-tetrahydro-2H-phenanthren-9-one_RP_pos_275_1855a7_512	4. Large tumour	0.0000756469403988517	0.00595950691952576	0.00102755052929493	0.28808113053447	TRUE	FALSE	Sig unadjusted only		Galacturonic acid_RP_neg_193_0359a4_685	2. Single	3.59977002376098E-06	0.000722346583440391	0.00209009812919806	0.393587329125599	TRUE	FALSE	Sig unadjusted only
Unknown_HILIC_positive_398_25375a1_109	2_Benign	0.00118234191765437	0.0303791916500925	0.00205370754894747	0.748886084713942	TRUE	FALSE	Sig unadjusted only		Cinnamoylglycine put_RP_pos_206_0814a5_195	Case	6.36255826320231E-07	0.000108578439926387	0.00287043343397486	0.375548374278377	TRUE	FALSE	Sig unadjusted only		Unknown_RP_neg_340_14a3_015	2. Small tumour	0.00935666036552258	0.0541665072782834	0.00112025889086966	0.399728740605764	FALSE	FALSE	Not sig		Cinnamoylglycine put_RP_pos_206_0814a5_195	2. Single	6.91139017922113E-07	0.000246610967758572	0.00211186804799438	0.393587329125599	TRUE	FALSE	Sig unadjusted only
Unknown_RP_pos_360_2385a3_704	4_Malignant	0.000147182814035897	0.0138094976553093	0.00210964417927425	0.340933153382705	TRUE	FALSE	Sig unadjusted only		Unknown_RP_pos_360_238a4_381	Case	0.00025691654856069	0.00566515423090285	0.00330520796122736	0.41225607824288	TRUE	FALSE	Sig unadjusted only		Unknown_hilicpos50_145_1334a2_324	4. Large tumour	0.0000537989208873975	0.00439918259339656	0.00114133414484065	0.298649101233303	TRUE	FALSE	Sig unadjusted only		C9H8O2; PlaSMA ID-95_RP_pos_131_0492a5_195	2. Single	6.85883708947283E-07	0.000246610967758572	0.00215548798486124	0.393587329125599	TRUE	FALSE	Sig unadjusted only
Unknown_HILIC_positive_302_24365a6_569	4_Malignant	0.14128217384273	0.328709266350157	0.00211509930955145	0.340933153382705	FALSE	FALSE	Not sig		Unknown_RP_pos_246_2424a6_286	Case	0.0100890662864891	0.0487598379714401	0.00336106866338145	0.41225607824288	TRUE	FALSE	Sig unadjusted only		w/o MS2:N-Cyclohexylformamide_hilicpos50_128_1069a2_32	4. Large tumour	0.000038473841848077	0.00359547212508815	0.00122647317851216	0.300869201603763	TRUE	FALSE	Sig unadjusted only		Unknown_RP_neg_300_0185a3_169	3. Multiple	1.64136515976917E-08	0.00006442358252094	0.00219683864981475	0.782218619303897	TRUE	FALSE	Sig unadjusted only
Unknown_HILIC_negative_401_18182a3_727	4_Malignant	0.00329654087958589	0.0622063603479548	0.00217154874766054	0.340933153382705	FALSE	FALSE	Not sig		Kynurenic acid_RP_neg_188_0355a3_485	Case	0.0000521757955279682	0.00247751580880335	0.00348478739788174	0.414478501111692	TRUE	FALSE	Sig unadjusted only		4'-ethenyl-2'-hydroxy-1.4'.4a-trimethyl-5-oxospiro[2.3.4.7.8.8a-hexahydronaphthalene-6.1'-cyclopentane]-1-carboxylic acid_RP_pos_335_2218a7_231	2. Small tumour	0.000145750432693402	0.0065008005491091	0.00135406996435565	0.410583611752246	TRUE	FALSE	Sig unadjusted only		3-Hydroxybenzaldehyde_RP_neg_121_03a3_018	2. Single	1.45010780726525E-08	0.0000142291828587903	0.00220609458363393	0.393587329125599	TRUE	FALSE	Sig unadjusted only
Unknown_RP_pos_520_6521a7_305	2_Benign	0.00361854206093688	0.0519765319126781	0.00224043026961555	0.748886084713942	FALSE	FALSE	Not sig		Unknown_HILIC_positive_503_27969a5_498	Case	6.72737927669493E-08	0.0000254145954473312	0.00381533505506114	0.428995867695012	TRUE	FALSE	Sig unadjusted only		w/o MS2:N-Acetyl-L-glutamic acid 1/2_HILIC_negative_188_0567a3_834	2. Small tumour	0.0531489426105839	0.160345580128011	0.00137016405683157	0.410583611752246	FALSE	FALSE	Not sig		Unknown_RP_pos_410_2898a8_074	3. Multiple	0.000886241769585772	0.0222980701642574	0.00259284979793101	0.782218619303897	TRUE	FALSE	Sig unadjusted only
Unknown_RP_pos_446_3102a6_252	2_Benign	0.0000646001931732705	0.00633889395512717	0.00228994412683882	0.748886084713942	TRUE	FALSE	Sig unadjusted only		Unknown_RP_pos_446_3103a5_69	Case	0.0000518489177972528	0.00247751580880335	0.00390669879435264	0.428995867695012	TRUE	FALSE	Sig unadjusted only		Unknown_RP_neg_199_0075a4_526	4. Large tumour	0.00694971254385333	0.0900251542396842	0.00159621379160465	0.367961822617484	FALSE	FALSE	Not sig		Unknown_RP_pos_444_2954a5_717	2. Single	0.000350262470828312	0.0167588911855704	0.00323736014034011	0.489277671773403	TRUE	FALSE	Sig unadjusted only
Unknown_RP_pos_132_0446a2_914	4_Malignant	6.46660122480183E-06	0.0013358636740709	0.0023487343602232	0.354568552456772	TRUE	FALSE	Sig unadjusted only		Unknown_RP_pos_382_2582a6_66	Case	0.0000497556972266803	0.00247751580880335	0.00393473916866762	0.428995867695012	TRUE	FALSE	Sig unadjusted only		Unknown_RP_pos_446_3102a6_252	2. Small tumour	9.96955852012109E-06	0.00115089756445516	0.00163849393912311	0.410583611752246	TRUE	FALSE	Sig unadjusted only		Unknown_RP_neg_511_0546a4_294	2. Single	0.663227056716006	0.805435085894283	0.00334138472482681	0.489277671773403	FALSE	FALSE	Not sig
Unknown_RP_neg_303_1447a7_109	2_Benign	0.00105031259333309	0.0296581074016717	0.00243115109868741	0.748886084713942	TRUE	FALSE	Sig unadjusted only		Unknown_HILIC_negative_187_02536a1_804	Case	0.000842384421400564	0.0119795610652073	0.004209472494855	0.446545393035294	TRUE	FALSE	Sig unadjusted only		Unknown_RP_pos_410_2898a8_074	2. Small tumour	0.000150918007600584	0.00665565370598082	0.00165863322600333	0.410583611752246	TRUE	FALSE	Sig unadjusted only		w/o MS2:(3aS.3a1S.10bR)-3a-ethyl-5-(methoxycarbonyl)-13-methyl-1.2.3.3a.3a1.4.6.11.12.13-decahydroindolizino[8.1-cd]carbazol-13-ium chloride_RP_pos_354_2283a6_128	2. Single	6.82930699422291E-06	0.00116543608488369	0.00346089913066798	0.489277671773403	TRUE	FALSE	Sig unadjusted only
Unknown_HILIC_negative_290_07104a1_721	4_Malignant	0.0183359064048646	0.119173771196151	0.00245724825236877	0.357211088538793	FALSE	FALSE	Not sig		Unknown_HILIC_negative_214_96895a5_199	Case	0.0310253457399627	0.10107897991937	0.00437039697578581	0.451416003419982	FALSE	FALSE	Not sig		Unknown_HILIC_positive_503_27969a5_498	2. Small tumour	8.7483531038795E-08	0.0000572288098878784	0.00168021440697997	0.410583611752246	TRUE	FALSE	Sig unadjusted only		N-Isovalerylglycine_RP_pos_160_0968a3_463	3. Multiple	0.000118317643487649	0.0095623741496362	0.00349633389821081	0.782218619303897	TRUE	FALSE	Sig unadjusted only
w/o MS2:Acridinone_hilicpos50_196_0733a3_063	3_Malignant and Benign	0.00135337810946077	0.0331951598702467	0.0026502007719282	0.906568463022805	TRUE	FALSE	Sig unadjusted only		Unknown_RP_pos_289_1651a6_438	Case	0.0000380287930184812	0.00207309739718804	0.00468297746158448	0.461419613201325	TRUE	FALSE	Sig unadjusted only		Unknown_HILIC_positive_398_25375a1_109	4. Large tumour	8.21430671160673E-08	0.000026867628202547	0.00174873999185594	0.367961822617484	TRUE	FALSE	Sig unadjusted only		Unknown_RP_pos_246_2424a6_286	2. Single	0.021366461698197	0.123874981041984	0.00358513901363567	0.489277671773403	FALSE	FALSE	Not sig
Unknown_RP_neg_401_181a4_448	4_Malignant	0.00225984301828554	0.0525059389490885	0.00273632426232499	0.383574026058057	FALSE	FALSE	Not sig		w/o MS2:NCGC00385411-01_C24H28O10_Spiro[furan-3(2H).1'(4'H)-naphthalene]-4'a.5'(5'H)-dicarboxylic acid. 6'-(acetyloxy)-5-(3-furanyl)-4.5.6'.7'.8'.8'a-hexahydro-5'-hydroxy-2'-methyl-2-oxo-. dimethyl ester_HILIC_negative_499_15707a5_059	Case	0.00112540894365033	0.0137655898843297	0.00470236548485427	0.461419613201325	TRUE	FALSE	Sig unadjusted only		Unknown_HILIC_negative_238_01805a0_5	4. Large tumour	0.0000504714178565828	0.00439918259339656	0.00178121646617381	0.367961822617484	TRUE	FALSE	Sig unadjusted only		4'-ethenyl-2'-hydroxy-1.4'.4a-trimethyl-5-oxospiro[2.3.4.7.8.8a-hexahydronaphthalene-6.1'-cyclopentane]-1-carboxylic acid_RP_pos_335_2218a7_231	3. Multiple	0.000304818022728215	0.0127457739012927	0.00363127118940095	0.782218619303897	TRUE	FALSE	Sig unadjusted only
Unknown_HILIC_positive_446_31024a1_104	2_Benign	0.0000188398812554225	0.00331239234756211	0.00281276710852422	0.748886084713942	TRUE	FALSE	Sig unadjusted only		Unknown_RP_neg_270_0081a1_713	Case	0.00327632403208345	0.0256193225013667	0.00507394414795472	0.485427647301746	TRUE	FALSE	Sig unadjusted only		Unknown_RP_neg_242_9967a3_615	2. Small tumour	1.95632901042962E-09	3.05963625729425E-06	0.00202268235159439	0.410583611752246	TRUE	FALSE	Sig unadjusted only		Octopamine. N-feruloyl-_HILIC_negative_352_10675a3_938	2. Single	0.0000222043739539112	0.00264097478088186	0.00363288352359348	0.489277671773403	TRUE	FALSE	Sig unadjusted only
N-Acetylcysteine_RP_pos_164_0375a2_942	4_Malignant	5.62386764440681E-07	0.000266807617447786	0.00296050783962043	0.400689423121041	TRUE	FALSE	Sig unadjusted only		Unknown_RP_pos_376_2698a5_481	Case	0.00147205468410299	0.0157433641283495	0.00519438501571295	0.485427647301746	TRUE	FALSE	Sig unadjusted only		Unknown_RP_pos_262_0382a1_322	2. Small tumour	0.00131493678763248	0.0188362295308667	0.0020376423097426	0.410583611752246	TRUE	FALSE	Sig unadjusted only		Unknown_HILIC_positive_360_20209a4_009	2. Single	3.04308473698906E-06	0.000702594564275416	0.00365966544172678	0.489277671773403	TRUE	FALSE	Sig unadjusted only
Galacturonic acid_RP_neg_193_0359a4_685	2_Benign	0.0000134023196232337	0.0030943590894819	0.00301341565854543	0.748886084713942	TRUE	FALSE	Sig unadjusted only		Unknown_RP_pos_382_2591a7_124	Case	0.000449970225003751	0.00772745350165888	0.00553694317658644	0.486043683361325	TRUE	FALSE	Sig unadjusted only		Unknown_RP_pos_398_2539a6_012	2. Small tumour	1.33302245113082E-06	0.000373722365763462	0.00207994555591034	0.410583611752246	TRUE	FALSE	Sig unadjusted only		Unknown_HILIC_negative_238_01805a0_5	2. Single	0.000175870086728408	0.0111847018121141	0.00381892872410716	0.489277671773403	TRUE	FALSE	Sig unadjusted only
papaverine_HILIC_positive_340_16122a6_289	4_Malignant	0.26146192056079	0.476433629619823	0.0030709679284413	0.401784970637737	FALSE	FALSE	Not sig		Unknown_HILIC_negative_401_18182a3_727	Case	0.0472049823400815	0.133872511332962	0.00572556584062979	0.486043683361325	FALSE	FALSE	Not sig		Unknown_RP_pos_132_0446a2_914	2. Small tumour	8.16461878019638E-06	0.00115089756445516	0.00209214579236813	0.410583611752246	TRUE	FALSE	Sig unadjusted only		Unknown_RP_pos_372_2014a7_767	3. Multiple	0.00616624407603238	0.0573519146882159	0.00383237843014631	0.782218619303897	FALSE	FALSE	Not sig
w/o MS2:(3aS.3a1S.10bR)-3a-ethyl-5-(methoxycarbonyl)-13-methyl-1.2.3.3a.3a1.4.6.11.12.13-decahydroindolizino[8.1-cd]carbazol-13-ium chloride_RP_pos_354_2283a6_128	2_Benign	0.00013358377142457	0.00970956116373034	0.00316073572028759	0.748886084713942	TRUE	FALSE	Sig unadjusted only		Octopamine. N-feruloyl-_HILIC_negative_352_10675a3_938	Case	0.0000293534793615305	0.00184465549371715	0.00576093916750602	0.486043683361325	TRUE	FALSE	Sig unadjusted only		Unknown_HILIC_negative_172_99138a0_504	4. Large tumour	0.0000086234404377432	0.00147160885731052	0.0021699805389782	0.425858680774471	TRUE	FALSE	Sig unadjusted only		Unknown_RP_pos_376_2698a5_481	2. Single	0.00398966162800836	0.0534451259042075	0.00407247372571846	0.489277671773403	FALSE	FALSE	Not sig
Unknown_HILIC_positive_151_62582a6_57	4_Malignant	0.0859793614679769	0.249977032416155	0.00323237188608626	0.409259988802857	FALSE	FALSE	Not sig		w/o MS2:2'-Methoxyformonetin_RP_pos_299_1853a5_453	Case	0.0000299281464798562	0.00184465549371715	0.00576533404359455	0.486043683361325	TRUE	FALSE	Sig unadjusted only		Unknown_RP_neg_300_0185a3_169	2. Small tumour	4.33203609315456E-08	0.0000340064833312633	0.00247858170832922	0.449265779719766	TRUE	FALSE	Sig unadjusted only		Unknown_RP_pos_446_3103a5_69	2. Single	0.00017583318084029	0.0111847018121141	0.00409438281635553	0.489277671773403	TRUE	FALSE	Sig unadjusted only
Unknown_RP_pos_290_196a4_128	2_Benign	0.000545996152930146	0.023293857611422	0.00325654363040732	0.748886084713942	TRUE	FALSE	Sig unadjusted only		N-Isovalerylglycine_RP_pos_160_0967a3_035	Case	0.0404573267902874	0.12020448304338	0.00582014092177893	0.486043683361325	FALSE	FALSE	Not sig		Unknown_RP_pos_376_2698a5_481	2. Small tumour	0.00168004006798062	0.0219074992253287	0.00251817761881143	0.449265779719766	TRUE	FALSE	Sig unadjusted only		Unknown_RP_pos_132_0446a2_914	2. Single	0.0000513994527173469	0.00492055736379479	0.00409444546210137	0.489277671773403	TRUE	FALSE	Sig unadjusted only
Unknown_RP_neg_528_2639a6_117	4_Malignant	0.0183801613858146	0.119243195767475	0.00340722291004397	0.417917185060081	FALSE	FALSE	Not sig		w/o MS2:5.9-dimethyltetracyclo[11.2.1.0?.??.0?.?]hexadecane-5.14-dicarboxylic acid_RP_pos_352_2486a7_325	Case	0.00220833231772336	0.0203467238193995	0.0064032391270691	0.523598199453046	TRUE	FALSE	Sig unadjusted only		Unknown_HILIC_positive_360_20209a4_009	2. Small tumour	0.0000056035645092938	0.000956260465172964	0.00268768970384444	0.458660090764757	TRUE	FALSE	Sig unadjusted only		Unknown_HILIC_positive_444_29565a1_029	2. Single	6.09819938390301E-07	0.000246610967758572	0.00416319999117809	0.489277671773403	TRUE	FALSE	Sig unadjusted only
Unknown_RP_pos_289_1651a6_438	2_Benign	0.0000930707335405778	0.00762339862166963	0.00368128254580172	0.748886084713942	TRUE	FALSE	Sig unadjusted only		Unknown_RP_pos_382_2582a7_243	Case	0.0000571417429189448	0.00252947059460559	0.00659144714163746	0.527988367978103	TRUE	FALSE	Sig unadjusted only		Unknown_HILIC_positive_446_31024a1_104	4. Large tumour	0.00236702384338206	0.0467913566863071	0.00276276397623844	0.489346938901799	TRUE	FALSE	Sig unadjusted only		Unknown_RP_neg_303_1447a7_109	2. Single	0.000234035624669874	0.0125834222853322	0.00427577282780825	0.489277671773403	TRUE	FALSE	Sig unadjusted only
Kynurenic acid_RP_neg_188_0355a3_485	2_Benign	0.000646288645592135	0.024869440528913	0.0041116746435719	0.748886084713942	TRUE	FALSE	Sig unadjusted only		Atrazine-desethyl; LC-ESI-ITFT; MS2; CE_HILIC_positive_188_0708a1_204	Case	0.00124951634491753	0.0144245636876509	0.0068264534760077	0.535876597866604	TRUE	FALSE	Sig unadjusted only		Unknown_RP_neg_380_063a2_533	4. Large tumour	0.000248067117309138	0.0128113609926101	0.0027927451116043	0.489346938901799	TRUE	FALSE	Sig unadjusted only		Unknown_RP_pos_360_238a4_381	2. Single	0.000894582492932537	0.0252606926961166	0.00436298560817047	0.489277671773403	TRUE	FALSE	Sig unadjusted only
w/o MS2:Tamoxifen_RP_pos_372_2376a5_292	2_Benign	0.0000992043655869251	0.00788905007434264	0.00411633484683511	0.748886084713942	TRUE	FALSE	Sig unadjusted only		Unknown_RP_pos_376_269a5_785	Case	0.000569253741192356	0.0093879030847899	0.00708490152334954	0.539108312554101	TRUE	FALSE	Sig unadjusted only		4-Hydroxybenzoic acid_HILIC_negative_137_02475a0_49	4. Large tumour	0.000672673778699935	0.0233649962955508	0.00306835182511115	0.489346938901799	TRUE	FALSE	Sig unadjusted only		Unknown_RP_pos_398_2539a6_012	2. Single	3.49571858580483E-06	0.000722346583440391	0.0046370364895149	0.505565783926277	TRUE	FALSE	Sig unadjusted only
Unknown_RP_pos_372_2014a7_767	3_Malignant and Benign	0.0245712487006166	0.159501850287187	0.00419805192619668	0.906568463022805	FALSE	FALSE	Not sig		Unknown_HILIC_positive_505_29337a5_292	Case	0.0102554947977777	0.0490888013186313	0.0073671844972114	0.539108312554101	TRUE	FALSE	Sig unadjusted only		Unknown_RP_pos_360_238a4_381	2. Small tumour	0.00058911764249309	0.0130410985545526	0.00308059284626969	0.476142640767107	TRUE	FALSE	Sig unadjusted only		Unknown_RP_neg_243_0333a5_431	3. Multiple	0.016300851106824	0.0932428438092761	0.00480844386037305	0.782218619303897	FALSE	FALSE	Not sig
Unknown_RP_pos_132_0446a2_914	2_Benign	0.000583745806526353	0.0241140823936707	0.00428265071863772	0.748886084713942	TRUE	FALSE	Sig unadjusted only		3-Hydroxybenzaldehyde_RP_pos_121_0286a2_509	Case	3.5255490102428E-09	2.16349048376605E-06	0.0075563270525927	0.539108312554101	TRUE	FALSE	Sig unadjusted only		4-acetamidobutanoic acid_RP_pos_146_0813a1_67	2. Small tumour	0.00408787300297617	0.0343573908708383	0.00310286406361414	0.476142640767107	TRUE	FALSE	Sig unadjusted only		w/o MS2:N-Acetyl-L-glutamic acid 1/2_HILIC_negative_188_0567a3_834	3. Multiple	0.0833326878039135	0.239444216420469	0.004903905692147	0.782218619303897	FALSE	FALSE	Not sig
Unknown (carbon number 8); PlaSMA ID-283_hilicpos50_158_1174a3_038	3_Malignant and Benign	0.00209742505590627	0.0428331331143254	0.00448078479177002	0.906568463022805	TRUE	FALSE	Sig unadjusted only		Unknown_RP_pos_381_2393a5_601	Case	5.39783484181577E-06	0.000516743945222607	0.00782983389980094	0.539108312554101	TRUE	FALSE	Sig unadjusted only		w/o MS2:NCGC00385411-01_C24H28O10_Spiro[furan-3(2H).1'(4'H)-naphthalene]-4'a.5'(5'H)-dicarboxylic acid. 6'-(acetyloxy)-5-(3-furanyl)-4.5.6'.7'.8'.8'a-hexahydro-5'-hydroxy-2'-methyl-2-oxo-. dimethyl ester_HILIC_negative_499_15707a5_059	2. Small tumour	0.00150758915187025	0.0205461368787873	0.00319570190794622	0.476142640767107	TRUE	FALSE	Sig unadjusted only		NCGC00169746-02!(2S.3S.4S.5R.6S)-3.4.5-trihydroxy-6-[5-hydroxy-2-(4-hydroxyphenyl)-4-oxochromen-7-yl]oxyoxane-2-carboxylic acid_RP_pos_447_093a3_984	2. Single	0.333385996631783	0.537829854821105	0.00493053479722608	0.514077778809765	FALSE	FALSE	Not sig
Octopamine. N-feruloyl-_RP_neg_352_1067a3_083	4_Malignant	0.0212493007092366	0.125266388608657	0.00451497346337049	0.50423578851136	FALSE	FALSE	Not sig		w/o MS2:(2R.3R.4S.5S.6R)-2-[(2E)-4-ethenyl-2.5-dimethylhexa-2.5-dienoxy]-6-(hydroxymethyl)oxane-3.4.5-triol_hilicpos50_332_2062a2_098	Case	0.0111194824529968	0.0514890707079097	0.00799095850432086	0.539108312554101	FALSE	FALSE	Not sig		Unknown_RP_neg_224_952a1_242	4. Large tumour	0.0000135269566015374	0.00212373218644136	0.00333108636899685	0.489346938901799	TRUE	FALSE	Sig unadjusted only		Tauroursodeoxycholic acid_RP_neg_498_2899a8_481	2. Single	0.0116127226064412	0.0906161754081146	0.00497705875026014	0.514077778809765	FALSE	FALSE	Not sig
Unknown_HILIC_negative_522_04919a1_14	2_Benign	0.000101192562085265	0.00788905007434264	0.00460434705516617	0.748886084713942	TRUE	FALSE	Sig unadjusted only		Unknown_RP_neg_303_1447a7_109	Case	0.000420128568431062	0.00742794878870233	0.00809886103383395	0.539108312554101	TRUE	FALSE	Sig unadjusted only		Unknown_HILIC_positive_446_31024a1_104	2. Small tumour	8.84446450111374E-07	0.000289287693057262	0.00334524454255907	0.476142640767107	TRUE	FALSE	Sig unadjusted only		Unknown_RP_neg_249_0077a2_654	3. Multiple	0.00116081006487501	0.0243090635060961	0.00509966237557709	0.782218619303897	TRUE	FALSE	Sig unadjusted only
securinine_HILIC_positive_240_10234a1_739	3_Malignant and Benign	0.032455327036919	0.186109793403305	0.00460745963529537	0.906568463022805	FALSE	FALSE	Not sig		Unknown_RP_neg_401_181a4_448	Case	0.0379732901109723	0.115092790490785	0.00813849056082055	0.539108312554101	FALSE	FALSE	Not sig		Unknown_HILIC_negative_150_97096a6_587	4. Large tumour	0.0135851473899755	0.131252855762534	0.00335862193546195	0.489346938901799	FALSE	FALSE	Not sig		N-Isovalerylglycine_RP_pos_160_0967a3_035	3. Multiple	0.0691600876218718	0.214587623648891	0.00520901097228777	0.782218619303897	FALSE	FALSE	Not sig
Galacturonic acid_RP_neg_193_0359a4_685	4_Malignant	0.000181233463972568	0.0158075854687184	0.004644914991073	0.50423578851136	TRUE	FALSE	Sig unadjusted only		Unknown_RP_pos_202_1439a6_004	Case	0.000222409830772325	0.00521648095344444	0.00817246374079726	0.539108312554101	TRUE	FALSE	Sig unadjusted only		Citraconic acid_HILIC_negative_129_0199a0_633	4. Large tumour	7.9248161314136E-08	0.000026867628202547	0.00339548251129748	0.489346938901799	TRUE	FALSE	Sig unadjusted only		Unknown_RP_pos_360_2385a3_704	3. Multiple	0.0143643932056384	0.0879566978660387	0.00534636028260569	0.782218619303897	FALSE	FALSE	Not sig
4'-ethenyl-2'-hydroxy-1.4'.4a-trimethyl-5-oxospiro[2.3.4.7.8.8a-hexahydronaphthalene-6.1'-cyclopentane]-1-carboxylic acid_RP_pos_335_2218a7_231	3_Malignant and Benign	0.00691055135863354	0.0847908848773477	0.00475892726381399	0.906568463022805	FALSE	FALSE	Not sig		w/o MS2:NCGC00347826-02_C22H34O6_2-Hydroxy-2''.5''.5''.8a''-tetramethyl-5-oxododecahydro-2''H-dispiro[furan-3.2'-furan-5'.1''-naphthalen]-4''-yl acetate_RP_pos_412_2703a6_835	Case	0.0000622232642665279	0.00262784882758512	0.00832701271034815	0.539108312554101	TRUE	FALSE	Sig unadjusted only		XANTHURENIC ACID_HILIC_positive_206_04491a4_252	4. Large tumour	0.00228667683971293	0.0457918703871085	0.00350196686159747	0.489346938901799	TRUE	FALSE	Sig unadjusted only		w/o MS2:bonactin_hilicpos50_418_2793a2_086	2. Single	0.0000186914331020475	0.00262013839019773	0.00562906679070868	0.521634009953122	TRUE	FALSE	Sig unadjusted only
w/o MS2:2'-Methoxyformonetin_RP_pos_299_1853a5_453	2_Benign	0.00155455510225498	0.0356820396277825	0.00495525502520942	0.748886084713942	TRUE	FALSE	Sig unadjusted only		Unknown_HILIC_negative_290_07104a1_721	Case	0.0368964753252166	0.113228041947987	0.00834843273746221	0.539108312554101	FALSE	FALSE	Not sig		3-Hydroxybenzaldehyde_RP_neg_121_03a3_018	2. Small tumour	4.04171670217876E-09	3.96593451401291E-06	0.00351744909678682	0.476142640767107	TRUE	FALSE	Sig unadjusted only		Unknown_HILIC_negative_187_02536a1_804	2. Single	0.000323921573892908	0.0160935718674641	0.00564167909289976	0.521634009953122	TRUE	FALSE	Sig unadjusted only
Unknown_RP_neg_305_0339a3_037	4_Malignant	0.00083172834299148	0.0354840624591474	0.00514796602847184	0.50423578851136	TRUE	FALSE	Sig unadjusted only		Unknown (carbon number 6); PlaSMA ID-168_RP_pos_144_0658a1_839	Case	0.000444102378618307	0.00767886271399496	0.00865369375575314	0.539108312554101	TRUE	FALSE	Sig unadjusted only		Unknown_RP_pos_360_2385a3_704	2. Small tumour	0.00110551054376172	0.017016191702999	0.00352041364124538	0.476142640767107	TRUE	FALSE	Sig unadjusted only		w/o MS2:(2R.3R.4S.5S.6R)-2-[(2E)-4-ethenyl-2.5-dimethylhexa-2.5-dienoxy]-6-(hydroxymethyl)oxane-3.4.5-triol_hilicpos50_332_2062a2_098	3. Multiple	0.0238667330564841	0.115365673949138	0.00564631364869464	0.782218619303897	FALSE	FALSE	Not sig
Unknown_RP_pos_446_3102a6_252	4_Malignant	0.00059520670594894	0.0307392936953893	0.00517635706431372	0.50423578851136	TRUE	FALSE	Sig unadjusted only		Unknown_RP_neg_183_1392a7_545	Case	0.00017225064042723	0.00455097376755352	0.00876365516971304	0.539108312554101	TRUE	FALSE	Sig unadjusted only		Unknown_RP_pos_376_269a5_785	2. Small tumour	0.000766700710287531	0.01446778984557	0.00363930680841101	0.476142640767107	TRUE	FALSE	Sig unadjusted only		Unknown_RP_neg_270_0081a1_713	2. Single	0.00213632954995572	0.0392219015809826	0.00567160973365757	0.521634009953122	TRUE	FALSE	Sig unadjusted only
Unknown_RP_neg_191_0024a1_731	4_Malignant	0.0822204204180341	0.243855167368775	0.0051894327666624	0.50423578851136	FALSE	FALSE	Not sig		Unknown_HILIC_positive_398_2532a0_971	Case	0.0000661449961094782	0.0027619054226564	0.00886980063708063	0.539108312554101	TRUE	FALSE	Sig unadjusted only		3-Formyl indole put_HILIC_positive_146_06346a0_507	4. Large tumour	0.0056657053043842	0.0801989463326685	0.00369162795073101	0.489346938901799	FALSE	FALSE	Not sig		Unknown_RP_pos_386_2908a8_004	3. Multiple	0.653762495169425	0.805861449398398	0.005735640878453	0.782218619303897	FALSE	FALSE	Not sig
N-Isovalerylglycine_RP_pos_160_0968a3_463	4_Malignant	0.000265873641194018	0.02006834695551	0.00521593555855059	0.50423578851136	TRUE	FALSE	Sig unadjusted only		L-Phenylalanine_RP_pos_166_0864a5_549	Case	0.0088040122753286	0.0441999904113456	0.00889042163890838	0.539108312554101	TRUE	FALSE	Sig unadjusted only		Unknown_HILIC_negative_249_00748a0_944	4. Large tumour	1.73898496674471E-06	0.000401500940851353	0.00369910198847661	0.489346938901799	TRUE	FALSE	Sig unadjusted only		Unknown_HILIC_positive_503_27969a5_498	2. Single	1.66027763848467E-06	0.000434439315403489	0.00576995405935502	0.521634009953122	TRUE	FALSE	Sig unadjusted only
Unknown_HILIC_negative_238_01805a0_5	2_Benign	0.000931477387668042	0.0279087690579929	0.00522801466511012	0.748886084713942	TRUE	FALSE	Sig unadjusted only		Unknown_RP_neg_270_0729a1_32	Case	5.97179584491651E-06	0.000545099969565054	0.00900415361741687	0.539108312554101	TRUE	FALSE	Sig unadjusted only		Unknown_RP_neg_283_9866a2_87	4. Large tumour	0.000770182637099508	0.0250385570383815	0.00377439891454143	0.489346938901799	TRUE	FALSE	Sig unadjusted only		Unknown_RP_neg_273_1702a6_629	2. Single	0.0000186457129240463	0.00262013839019773	0.00579085427557439	0.521634009953122	TRUE	FALSE	Sig unadjusted only
Jasmonic Acid_RP_pos_211_1331a5_194	4_Malignant	0.000330319629538313	0.0220349956203707	0.0052488217766542	0.50423578851136	TRUE	FALSE	Sig unadjusted only		p-Hydroxyphenyllactate_RP_neg_181_0508a3_008	Case	0.00282061162942743	0.0234057096099422	0.00906674598475652	0.539108312554101	TRUE	FALSE	Sig unadjusted only		Unknown_RP_pos_444_2954a5_717	2. Small tumour	0.000109793055275379	0.00547918788025569	0.00382490866997268	0.484282791278799	TRUE	FALSE	Sig unadjusted only		Unknown_HILIC_positive_505_29337a5_292	2. Single	0.00592895564129864	0.064891464209885	0.00584761692686303	0.521634009953122	FALSE	FALSE	Not sig
Kynurenic acid_RP_neg_188_0355a3_485	3_Malignant and Benign	0.000525124292705175	0.0202716930465605	0.00526843127437939	0.906568463022805	TRUE	FALSE	Sig unadjusted only		Unknown_RP_pos_444_2958a6_393	Case	3.46860120668148E-06	0.000365975368213415	0.00920261323340759	0.539108312554101	TRUE	FALSE	Sig unadjusted only		Kynurenic acid_RP_neg_188_0355a3_485	4. Large tumour	0.0000530826121380225	0.00439918259339656	0.00394541106716464	0.489346938901799	TRUE	FALSE	Sig unadjusted only		Unknown_RP_pos_382_2591a7_124	3. Multiple	0.00519893463864992	0.0528056896123635	0.00594551438381578	0.782218619303897	FALSE	FALSE	Not sig
Unknown_RP_pos_398_2539a6_012	4_Malignant	4.56971773625455E-06	0.00105506718322348	0.00528376817100439	0.50423578851136	TRUE	FALSE	Sig unadjusted only		papaverine_HILIC_positive_340_16122a6_289	Case	0.791715178731958	0.881554731318358	0.00972508611722482	0.543863470775848	FALSE	FALSE	Not sig		C9H8O2; PlaSMA ID-95_RP_pos_131_0492a5_195	4. Large tumour	0.0000191738167137091	0.00250857435337695	0.00401577702983179	0.489346938901799	TRUE	FALSE	Sig unadjusted only		Unknown_RP_pos_360_2385a3_704	2. Single	0.00225056984937796	0.0399705278679117	0.00608953007892034	0.531142345772497	TRUE	FALSE	Sig unadjusted only
NCGC00169746-02!(2S.3S.4S.5R.6S)-3.4.5-trihydroxy-6-[5-hydroxy-2-(4-hydroxyphenyl)-4-oxochromen-7-yl]oxyoxane-2-carboxylic acid_RP_pos_447_093a3_984	4_Malignant	0.222210474543938	0.431556710828777	0.00529326118476295	0.50423578851136	FALSE	FALSE	Not sig		Unknown_RP_pos_284_3315a9_716	Case	0.897472936487507	0.944502156168735	0.00981164899500964	0.543863470775848	FALSE	FALSE	Not sig		Glutaric acid_RP_neg_131_0354a1_624	4. Large tumour	5.43613353176621E-06	0.00103591478867399	0.00413361959650726	0.489346938901799	TRUE	FALSE	Sig unadjusted only		Kynurenic acid_RP_neg_188_0355a3_485	3. Multiple	0.000162440086447269	0.0106262889884255	0.00632346226032457	0.782218619303897	TRUE	FALSE	Sig unadjusted only
Unknown_RP_pos_446_3103a5_69	4_Malignant	0.000722525874548319	0.0326839625706999	0.00539564410636359	0.50423578851136	TRUE	FALSE	Sig unadjusted only		Unknown_RP_pos_420_2946a4_869	Case	0.0000116497329193161	0.00101611559351812	0.00983288950294255	0.543863470775848	TRUE	FALSE	Sig unadjusted only		Unknown_RP_pos_273_1699a7_232	4. Large tumour	4.21376046387832E-08	0.0000165390098207224	0.00423892889749329	0.489346938901799	TRUE	FALSE	Sig unadjusted only		Unknown (carbon number 8); PlaSMA ID-283_hilicpos50_158_1174a3_038	3. Multiple	0.00100431044614203	0.0234948029199687	0.00656468633606488	0.782218619303897	TRUE	FALSE	Sig unadjusted only
Unknown_RP_pos_645_2715a7_185	2_Benign	0.0183804705473021	0.1145132490447	0.00546843895730729	0.748886084713942	FALSE	FALSE	Not sig		4-acetamidobutanoic acid_RP_pos_146_0813a1_67	Case	0.00430590203560021	0.0298776229593917	0.0098380398535249	0.543863470775848	TRUE	FALSE	Sig unadjusted only		Unknown_RP_pos_246_2424a6_286	2. Small tumour	0.0142040715694056	0.0701270200124743	0.0042460190842697	0.492044428682128	FALSE	FALSE	Not sig		w/o MS2:Tamoxifen_RP_pos_372_2376a5_292	3. Multiple	0.0000837185454553046	0.00842552027979668	0.00667376504594616	0.782218619303897	TRUE	FALSE	Sig unadjusted only
Pyrocatechol sulfate put_HILIC_negative_188_98651a0_482	4_Malignant	0.000127208897199292	0.0129584025863387	0.00564138287906207	0.514940181402759	TRUE	FALSE	Sig unadjusted only		Unknown_HILIC_positive_272_13513a4_32	Case	0.0000217723017484723	0.00149923305899568	0.0100321001065126	0.546888790528641	TRUE	FALSE	Sig unadjusted only		Unknown_RP_neg_300_0185a3_169	3. Medium tumour	5.853466233143E-08	0.0000574371374127157	0.00443326127958443	0.999952815240771	TRUE	FALSE	Sig unadjusted only		Unknown (carbon number 6); PlaSMA ID-168_RP_pos_144_0658a1_839	3. Multiple	0.000693580179888048	0.0207809328706915	0.00668291109085632	0.782218619303897	TRUE	FALSE	Sig unadjusted only
Unknown_RP_pos_398_2541a5_512	2_Benign	0.00635620524306002	0.0665471006047155	0.00580832333946472	0.748886084713942	FALSE	FALSE	Not sig		Unknown_RP_pos_446_3113a6_417	Case	5.07214732308012E-07	0.0000989000842136273	0.0102524465299818	0.54962304078157	TRUE	FALSE	Sig unadjusted only		Unknown_HILIC_negative_214_96895a5_199	2. Small tumour	0.042569152401324	0.139585683357131	0.00451357268574127	0.492044428682128	FALSE	FALSE	Not sig		Unknown_HILIC_positive_446_31058a1_337	2. Single	3.68074692198926E-06	0.000722346583440391	0.00679684251189939	0.574280272803795	TRUE	FALSE	Sig unadjusted only
Unknown_RP_pos_444_2954a5_717	4_Malignant	0.000633943176190262	0.0312783546318948	0.00582829209755934	0.5199101473391	TRUE	FALSE	Sig unadjusted only		securinine_HILIC_positive_240_10234a1_739	Case	0.181422908754815	0.339735170258898	0.0107601108669788	0.54962304078157	FALSE	FALSE	Not sig		Unknown_RP_pos_520_6521a7_305	4. Large tumour	0.0318227557069918	0.200035931715285	0.00462095923655157	0.518207571527569	FALSE	FALSE	Not sig		Unknown_RP_neg_242_9967a3_615	3. Multiple	3.79951224948968E-07	0.000372827139481175	0.00707788949934062	0.782218619303897	TRUE	FALSE	Sig unadjusted only
Octopamine. N-feruloyl-_HILIC_negative_352_10675a3_938	2_Benign	0.000113842362430436	0.00843077872715962	0.00599759215045532	0.748886084713942	TRUE	FALSE	Sig unadjusted only		Unknown_RP_pos_262_0382a1_322	Case	0.00508644073199174	0.0322065453152826	0.010886374724658	0.54962304078157	TRUE	FALSE	Sig unadjusted only		Unknown_RP_neg_528_2639a6_117	3. Medium tumour	0.00519407091071387	0.245623232825927	0.00465634232589842	0.999952815240771	FALSE	FALSE	Not sig		Unknown_HILIC_negative_427_0524a7_26	2. Single	0.0299397155452094	0.145798242574376	0.00724961435511286	0.574280272803795	FALSE	FALSE	Not sig
Unknown_RP_neg_273_1702a6_629	2_Benign	0.0000262501055499752	0.00412126657134611	0.00605342345864998	0.748886084713942	TRUE	FALSE	Sig unadjusted only		Unknown_RP_pos_360_238a4_023	Case	0.00621739976116175	0.0364017444359067	0.0110031430297823	0.54962304078157	TRUE	FALSE	Sig unadjusted only		Unknown_HILIC_negative_187_02536a1_804	2. Small tumour	0.0037777611944551	0.0328774117255793	0.00470222521478696	0.492044428682128	TRUE	FALSE	Sig unadjusted only		Unknown_RP_pos_382_2597a6_157	3. Multiple	0.000940238255036968	0.0231335491635432	0.00725100831919125	0.782218619303897	TRUE	FALSE	Sig unadjusted only
w/o MS2:bonactin_hilicpos50_418_2793a2_086	4_Malignant	0.000256066368468622	0.0197070685537125	0.00612860902293813	0.534179652259382	TRUE	FALSE	Sig unadjusted only		Tauroursodeoxycholic acid_RP_neg_498_2899a8_481	Case	0.00446554894641603	0.0303240131741919	0.0110303623531299	0.54962304078157	TRUE	FALSE	Sig unadjusted only		Unknown_RP_pos_381_2393a5_601	2. Small tumour	0.0000298610447256341	0.00221140755751158	0.00472502029679285	0.492044428682128	TRUE	FALSE	Sig unadjusted only		Unknown_RP_pos_382_2582a7_243	2. Single	0.000337486664451752	0.0164045810828072	0.00732936657327901	0.574280272803795	TRUE	FALSE	Sig unadjusted only
Unknown_RP_pos_290_196a4_128	4_Malignant	0.0000941140647186982	0.0105542201148826	0.00626044942775327	0.534179652259382	TRUE	FALSE	Sig unadjusted only		Unknown_HILIC_positive_440_10974a1_264	Case	0.0000817693346562465	0.00305661560500731	0.0110973625934409	0.54962304078157	TRUE	FALSE	Sig unadjusted only		Galacturonic acid_RP_neg_193_0359a4_685	2. Small tumour	0.0000137518798550815	0.00138400329310756	0.00473889347402578	0.492044428682128	TRUE	FALSE	Sig unadjusted only		w/o MS2:Acridinone_hilicpos50_196_0733a3_063	3. Multiple	0.000862866080650802	0.0220555736105275	0.00738565176426839	0.782218619303897	TRUE	FALSE	Sig unadjusted only
w/o MS2:Tamoxifen_hilicpos50_372_238a1_386	2_Benign	0.0548186035736818	0.195070733478424	0.00627186023333482	0.748886084713942	FALSE	FALSE	Not sig		Unknown_RP_pos_310_0056a1_365	Case	0.00010977814764208	0.0037467759086536	0.0112527281968617	0.54962304078157	TRUE	FALSE	Sig unadjusted only		Unknown_RP_pos_202_1439a6_004	4. Large tumour	0.0000759172855990543	0.00595950691952576	0.00477153494407101	0.520229851541075	TRUE	FALSE	Sig unadjusted only		Unknown_RP_pos_382_2586a5_764	2. Single	0.000221184464951235	0.0121108604782756	0.00739640120011805	0.574280272803795	TRUE	FALSE	Sig unadjusted only
Unknown_HILIC_negative_218_99673a0_462	3_Malignant and Benign	0.0195206823692199	0.141821063320912	0.0063101390020149	0.906568463022805	FALSE	FALSE	Not sig		Unknown_RP_pos_444_2967a6_573	Case	2.04129364201698E-06	0.000236061423553402	0.0115510127240459	0.54962304078157	TRUE	FALSE	Sig unadjusted only		Unknown_RP_pos_382_2591a7_124	2. Small tumour	0.000740711636915428	0.0143925404697676	0.00478475515314064	0.492044428682128	TRUE	FALSE	Sig unadjusted only		Unknown_HILIC_positive_302_24365a6_569	2. Single	0.474713207971199	0.660362446553322	0.00745960875496775	0.574280272803795	FALSE	FALSE	Not sig
Unknown_RP_neg_224_0023a2_165	2_Benign	0.0798713009749041	0.238762266813784	0.00639721290793784	0.748886084713942	FALSE	FALSE	Not sig		Glutarylcarnitine_RP_pos_276_1447a1_529	Case	0.0012683349336385	0.0145916026743515	0.0115632601839191	0.54962304078157	TRUE	FALSE	Sig unadjusted only		Kynurenic acid_RP_neg_188_0355a3_485	2. Small tumour	0.000110281743322344	0.00547918788025569	0.00480732406768565	0.492044428682128	TRUE	FALSE	Sig unadjusted only		Unknown_RP_pos_398_2539a6_012	3. Multiple	0.000149891024437824	0.0103214433494467	0.00759243542195595	0.782218619303897	TRUE	FALSE	Sig unadjusted only
w/o MS2:(2R.3R.4S.5S.6R)-2-[(2E)-4-ethenyl-2.5-dimethylhexa-2.5-dienoxy]-6-(hydroxymethyl)oxane-3.4.5-triol_hilicpos50_332_2061a2_037	2_Benign	0.0627524901345803	0.2107290416968	0.00649585026382415	0.748886084713942	FALSE	FALSE	Not sig		Unknown_HILIC_positive_444_29565a1_029	Case	2.92852410688711E-07	0.0000718403569970745	0.0116231314560309	0.54962304078157	TRUE	FALSE	Sig unadjusted only		w/o MS2:2'-Methoxyformonetin_RP_pos_299_1853a5_453	2. Small tumour	0.000162101337256286	0.00691573639924915	0.00488910387735108	0.492044428682128	TRUE	FALSE	Sig unadjusted only		Unknown_RP_pos_444_2958a6_393	2. Single	0.0000235932138423608	0.0027236283626843	0.00759845604027737	0.574280272803795	TRUE	FALSE	Sig unadjusted only
Unknown_RP_pos_246_2424a6_286	2_Benign	0.0797469539673745	0.238572251769775	0.00656828923133132	0.748886084713942	FALSE	FALSE	Not sig		Unknown_RP_pos_382_2586a5_764	Case	0.0000622649531122079	0.00262784882758512	0.0117132254568618	0.54962304078157	TRUE	FALSE	Sig unadjusted only		Unknown_RP_pos_302_2328a6_247	3. Medium tumour	0.00592399423108441	0.264223606329617	0.0048919071605341	0.999952815240771	FALSE	FALSE	Not sig		Unknown_HILIC_positive_519_31012a5_142	2. Single	0.000568797109407852	0.0213828825188748	0.00770316491338241	0.574280272803795	TRUE	FALSE	Sig unadjusted only
Unknown_HILIC_positive_141_06578a7_846	3_Malignant and Benign	0.00980848805380117	0.100308248421928	0.00656970545686832	0.906568463022805	FALSE	FALSE	Not sig		trans-Aconitic acid_HILIC_negative_173_00917a4_516	Case	0.00257521804527595	0.0221660763765528	0.011885371920332	0.54962304078157	TRUE	FALSE	Sig unadjusted only		Cinnamoylglycine put_RP_pos_206_0814a5_195	4. Large tumour	0.0000343764519745174	0.00329091643902392	0.00497735736501915	0.524955111260748	TRUE	FALSE	Sig unadjusted only		w/o MS2:(3aS.3a1S.10bR)-3a-ethyl-5-(methoxycarbonyl)-13-methyl-1.2.3.3a.3a1.4.6.11.12.13-decahydroindolizino[8.1-cd]carbazol-13-ium chloride_RP_pos_354_2283a6_128	3. Multiple	0.00110773578923415	0.024021342390851	0.00773864877484613	0.782218619303897	TRUE	FALSE	Sig unadjusted only
(E)-8-(1-(hydroxyimino)ethyl)-4.9-dimethyl-2H-furo[2.3-h]chromen-2-one_RP_pos_272_0855a3_955	4_Malignant	0.00104476438502278	0.0402029432472002	0.00665469465794408	0.555737798562351	TRUE	FALSE	Sig unadjusted only		Unknown_RP_pos_380_2428a5_358	Case	2.39362771221831E-07	0.0000626332584697124	0.0120025932712652	0.54962304078157	TRUE	FALSE	Sig unadjusted only		Unknown_RP_neg_390_1184a3_51	4. Large tumour	0.00477696190116011	0.0711997653681801	0.00508236795615501	0.524955111260748	FALSE	FALSE	Not sig		Unknown_HILIC_negative_249_00748a0_944	3. Multiple	0.0000799485817535782	0.0082837835909996	0.00786923322562835	0.782218619303897	TRUE	FALSE	Sig unadjusted only
Unknown_HILIC_positive_125_10737a1_571	3_Malignant and Benign	0.0000684275212475247	0.00708563520380133	0.00707071062985915	0.906568463022805	TRUE	FALSE	Sig unadjusted only		Unknown_HILIC_positive_141_06578a7_846	Case	0.00275694835815489	0.0232986141429723	0.0120985809177877	0.54962304078157	TRUE	FALSE	Sig unadjusted only		Unknown_RP_neg_303_1447a7_109	2. Small tumour	0.00187071828172174	0.0222511607084944	0.00513843287825371	0.504208726178645	TRUE	FALSE	Sig unadjusted only		Unknown_HILIC_negative_401_18182a3_727	2. Single	0.0344563638479187	0.15656577529834	0.00792104541709434	0.574280272803795	FALSE	FALSE	Not sig
w/o MS2:(3aS.3a1S.10bR)-3a-ethyl-5-(methoxycarbonyl)-13-methyl-1.2.3.3a.3a1.4.6.11.12.13-decahydroindolizino[8.1-cd]carbazol-13-ium chloride_RP_pos_354_2283a6_128	4_Malignant	0.000019181524419931	0.00313697847284288	0.00716603840321881	0.581125436940072	TRUE	FALSE	Sig unadjusted only		Unknown_RP_pos_135_0554a3_088	Case	0.0216140827430727	0.0805653131686234	0.0121827272733749	0.54962304078157	FALSE	FALSE	Not sig		w/o MS2:5.9-dimethyltetracyclo[11.2.1.0?.??.0?.?]hexadecane-5.14-dicarboxylic acid_RP_pos_352_2486a7_325	4. Large tumour	0.0000807952781654216	0.0060258542096573	0.00542078937920539	0.545553802907209	TRUE	FALSE	Sig unadjusted only		Unknown_HILIC_positive_398_2532a0_971	2. Single	0.0000652952852629516	0.00571216627653023	0.00794939515928571	0.574280272803795	TRUE	FALSE	Sig unadjusted only
Unknown_HILIC_positive_651_24634a7_624	3_Malignant and Benign	0.0000107741577246189	0.00270446205713451	0.00723783704195741	0.906568463022805	TRUE	FALSE	Sig unadjusted only		Unknown_HILIC_negative_254_9818a6_961	Case	0.000107507188613925	0.00370145364306715	0.0127775598342924	0.569908208518157	TRUE	FALSE	Sig unadjusted only		Unknown_RP_pos_188_1281a5_045	4. Large tumour	1.56899498586822E-06	0.000384894082470799	0.00557259516562151	0.54681090062661	TRUE	FALSE	Sig unadjusted only		Unknown_RP_pos_434_2385a7_298	3. Multiple	0.000184249484557117	0.0110558523222679	0.00802348387066883	0.782218619303897	TRUE	FALSE	Sig unadjusted only
Unknown_RP_neg_349_0395a5_96	4_Malignant	0.0280925214001295	0.14172640937726	0.0072548143719907	0.581125436940072	FALSE	FALSE	Not sig		Unknown_RP_pos_372_2014a7_767	Case	0.0107999763134683	0.0505846145947054	0.0129754142964861	0.572230349592224	FALSE	FALSE	Not sig		N-Acetylcysteine_RP_pos_164_0375a2_942	2. Small tumour	5.22847564893855E-07	0.000205217669220838	0.00578752907426083	0.518460354156062	TRUE	FALSE	Sig unadjusted only		Unknown_RP_pos_410_2898a8_074	2. Single	0.000939695130965162	0.0256115615078682	0.00806343327520443	0.574280272803795	TRUE	FALSE	Sig unadjusted only
Unknown_RP_pos_262_0382a1_322	2_Benign	0.0181783256369376	0.113795738636332	0.00748197064115731	0.748886084713942	FALSE	FALSE	Not sig		Unknown_RP_neg_305_0339a3_037	Case	4.61142518707291E-06	0.000452496096481529	0.0134102527027724	0.579518574205619	TRUE	FALSE	Sig unadjusted only		Unknown_RP_neg_183_1392a7_545	2. Small tumour	0.0000233425631238408	0.00188614696831829	0.00583311710651881	0.518460354156062	TRUE	FALSE	Sig unadjusted only		Unknown_RP_pos_398_2541a5_512	3. Multiple	0.0130568872531106	0.084013577817146	0.00821349166145641	0.782218619303897	FALSE	FALSE	Not sig
w/o MS2:N-Acetyl-L-glutamic acid 1/2_HILIC_negative_188_0567a3_834	2_Benign	0.294492972196465	0.502122031221166	0.00749561482512588	0.748886084713942	FALSE	FALSE	Not sig		Unknown_RP_pos_246_152a6_309	Case	0.134279467429119	0.278125018289865	0.0134359720389073	0.579518574205619	FALSE	FALSE	Not sig		Unknown_HILIC_negative_289_99719a5_333	4. Large tumour	0.00419907957248686	0.0662672279826205	0.00587510675606866	0.555015605183644	FALSE	FALSE	Not sig		Unknown_HILIC_positive_398_25375a1_109	3. Multiple	0.119152840663805	0.297503116797351	0.008279686437997	0.782218619303897	FALSE	FALSE	Not sig
Unknown_HILIC_positive_503_27969a5_498	4_Malignant	6.09218397155978E-06	0.00132843456046512	0.0076294978675586	0.59891558260335	TRUE	FALSE	Sig unadjusted only		Unknown_RP_neg_349_0395a5_96	Case	0.0332363948967198	0.105801175968877	0.0136633177065907	0.582918717373571	FALSE	FALSE	Not sig		N-Isovalerylglycine_RP_pos_160_0967a3_035	2. Small tumour	0.0290059372087337	0.110022544273285	0.00587538251552241	0.518460354156062	FALSE	FALSE	Not sig		3-Hydroxybenzaldehyde_RP_pos_121_0286a2_509	2. Single	7.01900176444399E-08	0.0000550991638508853	0.00831654919979594	0.574280272803795	TRUE	FALSE	Sig unadjusted only
Unknown_RP_pos_382_2591a7_124	4_Malignant	0.000066922368895086	0.00847323541655524	0.00789057821316784	0.603759799385056	TRUE	FALSE	Sig unadjusted only		Unknown_HILIC_negative_270_073a5_338	Case	4.43607079225353E-08	0.0000193461976217723	0.0139678271964129	0.588775728682965	TRUE	FALSE	Sig unadjusted only		Unknown_RP_neg_302_0338a2_53	2. Small tumour	2.33857548328223E-09	3.05963625729425E-06	0.0058926500465228	0.518460354156062	TRUE	FALSE	Sig unadjusted only		Unknown_HILIC_negative_290_07104a1_721	2. Single	0.0295490484039038	0.145525877555021	0.0083398663821188	0.574280272803795	FALSE	FALSE	Not sig
Unknown_RP_neg_567_3163a9_221	4_Malignant	0.014574192968401	0.107728262525375	0.00799885594089756	0.603759799385056	FALSE	FALSE	Not sig		w/o MS2:bonactin_hilicpos50_418_2793a2_086	Case	0.0000573561485146236	0.00252947059460559	0.0144074516047763	0.588775728682965	TRUE	FALSE	Sig unadjusted only		w/o MS2:(2R.3R.4S.5S.6R)-2-[(2E)-4-ethenyl-2.5-dimethylhexa-2.5-dienoxy]-6-(hydroxymethyl)oxane-3.4.5-triol_hilicpos50_332_2062a2_098	4. Large tumour	0.00391959041237779	0.0630507883958313	0.00593902048858931	0.555015605183644	FALSE	FALSE	Not sig		Unknown_RP_neg_159_1029a5_562	3. Multiple	0.0000471326857405652	0.00668319406393974	0.00835836971545559	0.782218619303897	TRUE	FALSE	Sig unadjusted only
Unknown_RP_pos_382_2582a6_66	2_Benign	0.00321443182575067	0.0501199040494028	0.00806870715216904	0.748886084713942	FALSE	FALSE	Not sig		Unknown_RP_pos_404_3002a7_063	Case	0.00827334263883715	0.0425594624605974	0.0145572640306045	0.588775728682965	TRUE	FALSE	Sig unadjusted only		Unknown_RP_pos_262_0742a4_22	2. Small tumour	0.00221030282172374	0.0242896750913897	0.00607596683747972	0.518460354156062	TRUE	FALSE	Sig unadjusted only		w/o MS2:2'-Methoxyformonetin_RP_pos_299_1853a5_453	2. Single	0.000589190359608108	0.0215524272260527	0.00858588537697077	0.581027588010522	TRUE	FALSE	Sig unadjusted only
Unknown_RP_neg_242_9967a3_615	2_Benign	5.10712803153403E-08	0.000100227387618855	0.00811906664753728	0.748886084713942	TRUE	FALSE	Sig unadjusted only		Unknown_HILIC_positive_446_31058a1_337	Case	3.54320101709803E-06	0.000365975368213415	0.0147661829455685	0.588775728682965	TRUE	FALSE	Sig unadjusted only		Unknown_RP_pos_446_3103a5_69	2. Small tumour	0.000194236763354326	0.00754830986302703	0.0060982049827179	0.518460354156062	TRUE	FALSE	Sig unadjusted only		Unknown_RP_neg_567_3163a9_221	2. Single	0.00454551779501557	0.0585944368105297	0.00894401535381676	0.591071221430776	FALSE	FALSE	Not sig
Unknown_HILIC_negative_238_01805a0_5	4_Malignant	0.000657887498443374	0.0312898714513844	0.00815928517128706	0.604248949005693	TRUE	FALSE	Sig unadjusted only		3-Formyl indole put_HILIC_positive_146_06346a0_507	Case	0.0047694600244106	0.03125230483441	0.0148086173143628	0.588775728682965	TRUE	FALSE	Sig unadjusted only		Unknown_RP_pos_382_2586a5_764	2. Small tumour	0.000198976454529534	0.00764568205469288	0.00620831506887513	0.518460354156062	TRUE	FALSE	Sig unadjusted only		Cinnamoylglycine put_RP_neg_204_0668a5_187	2. Single	0.0000303673072334881	0.00331088002476224	0.00912672898117882	0.591071221430776	TRUE	FALSE	Sig unadjusted only
Unknown_RP_pos_398_2539a6_012	2_Benign	0.0000926646063576092	0.00762339862166963	0.00824323132773092	0.748886084713942	TRUE	FALSE	Sig unadjusted only		Unknown_RP_neg_224_952a1_242	Case	0.0000146762736641187	0.00119774817201025	0.0151643493182719	0.588775728682965	TRUE	FALSE	Sig unadjusted only		Unknown_RP_neg_218_9972a1_756	4. Large tumour	0.00121879179822081	0.0333040965436163	0.00633909476480468	0.570362398624835	TRUE	FALSE	Sig unadjusted only		Kynurenic acid_RP_neg_188_0355a3_485	2. Single	0.000636600194641103	0.0219030791558122	0.00918607503370123	0.591071221430776	TRUE	FALSE	Sig unadjusted only
w/o MS2:NCGC00380990-01!(2E.4E)-12-hydroxy-13-(hydroxymethyl)-14-methoxy-3.5.7-trimethyl-14-oxotetradeca-2.4-dienoic acid_hilicpos50_374_2523a1_189	2_Benign	0.0018942499251849	0.0390405624195192	0.00851328473525072	0.748886084713942	TRUE	FALSE	Sig unadjusted only		Jasmonic Acid_RP_pos_211_1331a5_194	Case	0.00166435976413988	0.0174169425922566	0.0152196571601186	0.588775728682965	TRUE	FALSE	Sig unadjusted only		Unknown_RP_pos_446_3113a6_417	4. Large tumour	0.0000104715364095583	0.00171253251697984	0.00644501735624412	0.570362398624835	TRUE	FALSE	Sig unadjusted only		Unknown_HILIC_negative_214_96895a5_199	2. Single	0.0643746185211098	0.213786475449727	0.00964804845091548	0.610783712416827	FALSE	FALSE	Not sig
Unknown_RP_neg_230_1399a4_746	4_Malignant	0.00275309641032084	0.0571740921190967	0.00869496635532765	0.623755718585015	FALSE	FALSE	Not sig		Cinnamoylglycine put_RP_neg_204_0668a5_187	Case	0.000131515314942013	0.0040905312611421	0.0152343170931125	0.588775728682965	TRUE	FALSE	Sig unadjusted only		4'-ethenyl-2'-hydroxy-1.4'.4a-trimethyl-5-oxospiro[2.3.4.7.8.8a-hexahydronaphthalene-6.1'-cyclopentane]-1-carboxylic acid_RP_pos_335_2218a7_231	3. Medium tumour	0.00177888630621272	0.175678656940786	0.00644794214062067	0.999952815240771	FALSE	FALSE	Not sig		(E)-8-(1-(hydroxyimino)ethyl)-4.9-dimethyl-2H-furo[2.3-h]chromen-2-one_RP_pos_272_0855a3_955	3. Multiple	0.00341172746290325	0.0411589613735551	0.00970504346611711	0.782218619303897	TRUE	FALSE	Sig unadjusted only
Unknown_RP_pos_382_2945a8_289	3_Malignant and Benign	0.889130834751222	0.944987415759151	0.00873047410721717	0.906568463022805	FALSE	FALSE	Not sig		Unknown_RP_pos_382_2597a6_157	Case	0.000505438416472431	0.00847797343869356	0.0153414427309349	0.588775728682965	TRUE	FALSE	Sig unadjusted only		Unknown_HILIC_negative_238_01805a0_5	2. Small tumour	0.000872127892144995	0.0149938598334415	0.00648433197727881	0.530229229392069	TRUE	FALSE	Sig unadjusted only		Unknown_RP_neg_270_0729a1_32	3. Multiple	0.000188724103335528	0.0110558523222679	0.00972360909653735	0.782218619303897	TRUE	FALSE	Sig unadjusted only
Unknown_RP_neg_302_0338a2_53	2_Benign	1.63849787147836E-08	0.0000643110414555258	0.00877218585284548	0.748886084713942	TRUE	FALSE	Sig unadjusted only		Unknown_HILIC_positive_218_14993a7_141	Case	0.348710954461665	0.52581271466079	0.0153528907472564	0.588775728682965	FALSE	FALSE	Not sig		Unknown_RP_pos_445_2888a6_233	4. Large tumour	0.000129099324759198	0.00873646292551467	0.00673732262034302	0.570362398624835	TRUE	FALSE	Sig unadjusted only		Unknown_RP_pos_446_3102a6_252	3. Multiple	0.00100588756283671	0.0234948029199687	0.00978134551359681	0.782218619303897	TRUE	FALSE	Sig unadjusted only
w/o MS2:Tamoxifen_hilicpos50_372_2378a1_194	2_Benign	0.0411880111118048	0.170830998349155	0.00878688015839014	0.748886084713942	FALSE	FALSE	Not sig		Unknown_RP_neg_159_1029a5_562	Case	0.0000184775658490831	0.00134304529551206	0.0154506751730816	0.588775728682965	TRUE	FALSE	Sig unadjusted only		Unknown_HILIC_negative_168_98177a6_588	4. Large tumour	0.0266781937939461	0.187992658242798	0.00682785380111154	0.570362398624835	FALSE	FALSE	Not sig		Unknown_HILIC_positive_360_20209a4_009	3. Multiple	0.00105352492074255	0.0234948029199687	0.00979058237227091	0.782218619303897	TRUE	FALSE	Sig unadjusted only
w/o MS2:Citrulline; LC-ESI-QTOF; MS2; CE_hilicpos50_176_1032a5_753	2_Benign	0.411690916869399	0.616045310222032	0.00897984906404942	0.748886084713942	FALSE	FALSE	Not sig		Unknown_RP_pos_262_0742a4_22	Case	0.00276634394228562	0.0232986141429723	0.0156433770678184	0.590387067222954	TRUE	FALSE	Sig unadjusted only		Thymol_RP_pos_151_112a6_795	4. Large tumour	0.0001459957537296	0.00953867413370282	0.0068298172574184	0.570362398624835	TRUE	FALSE	Sig unadjusted only		Unknown_RP_pos_382_2582a6_66	2. Single	0.00117564977552342	0.0279436214756401	0.00986889878926551	0.612176327977214	TRUE	FALSE	Sig unadjusted only
Unknown_hilicpos50_240_1439a2_432	2_Benign	0.000155347305098728	0.0103345452968221	0.00900908953094265	0.748886084713942	TRUE	FALSE	Sig unadjusted only		piscidic acid_RP_neg_279_0448a4_794	Case	0.00652129345459518	0.0374211649258569	0.0162475564661124	0.607349134566581	TRUE	FALSE	Sig unadjusted only		Unknown_HILIC_negative_522_04919a1_14	2. Small tumour	0.000009572001145086	0.00115089756445516	0.00692091461076145	0.554379384637525	TRUE	FALSE	Sig unadjusted only		Unknown_RP_pos_444_2967a6_573	2. Single	0.0000205557623890804	0.00264097478088186	0.00998198343708069	0.612176327977214	TRUE	FALSE	Sig unadjusted only
Unknown (carbon number 8); PlaSMA ID-283_hilicpos50_158_1174a3_038	4_Malignant	0.000346040426949134	0.0222657159963172	0.00902561265928375	0.623755718585015	TRUE	FALSE	Sig unadjusted only		Unknown_RP_pos_306_191a6_436	Case	0.0000974959859754074	0.00352320011908029	0.017047526770847	0.631240967694099	TRUE	FALSE	Sig unadjusted only		Taurocholic acid_RP_neg_514_283a6_126	3. Medium tumour	0.000249973205157893	0.0577144017791017	0.00725583866930674	0.999952815240771	FALSE	FALSE	Not sig		Adipic acid_HILIC_negative_145_0509a0_682	3. Multiple	0.0000356731126403788	0.00666747462445175	0.0100948318792714	0.782218619303897	TRUE	FALSE	Sig unadjusted only
Unknown_HILIC_negative_168_9814a7_839	3_Malignant and Benign	0.00803062416030507	0.0916284878755739	0.00913327824247009	0.906568463022805	FALSE	FALSE	Not sig		Unknown_RP_neg_199_8052a8_677	Case	1.78930270077707E-06	0.000219469159392187	0.0177792764543288	0.65046152376752	TRUE	FALSE	Sig unadjusted only		(E)-8-(1-(hydroxyimino)ethyl)-4.9-dimethyl-2H-furo[2.3-h]chromen-2-one_RP_pos_272_0855a3_955	4. Large tumour	0.00129436050607947	0.0343212479072013	0.00735292537208038	0.580511083711165	TRUE	FALSE	Sig unadjusted only		Unknown_RP_pos_382_2582a6_66	3. Multiple	0.00145910804606676	0.0257308660947721	0.010373625377423	0.782218619303897	TRUE	FALSE	Sig unadjusted only
3-Hydroxybenzaldehyde_RP_neg_121_03a3_018	2_Benign	1.98188603779512E-07	0.000155578053966917	0.00921187116585105	0.748886084713942	TRUE	FALSE	Sig unadjusted only		w/o MS2:""MLS001049023-01!6.7-dimethoxy-2-methyl-3.4-dihydroisoquinolin-1-one""_RP_pos_222_1126a5_519	Case	0.242744253856047	0.41317051014093	0.0179119786995041	0.65046152376752	FALSE	FALSE	Not sig		p-Cresol glucuronide put_RP_neg_283_0819a4_397	4. Large tumour	0.0600007194053214	0.265504874482397	0.00735999228082533	0.580511083711165	FALSE	FALSE	Not sig		HBOA hexoside_RP_neg_326_0885a3_691	3. Multiple	0.0544419508130425	0.188094218681674	0.010388495262999	0.782218619303897	FALSE	FALSE	Not sig
Phenylpropanolamine_HILIC_positive_152_10728a0_953	4_Malignant	0.0003575077909677	0.0222923765098777	0.00937434826729498	0.623755718585015	TRUE	FALSE	Sig unadjusted only		Unknown (carbon number 8); PlaSMA ID-283_hilicpos50_158_1174a3_038	Case	0.00745141404259431	0.0401190673761079	0.0180637722523974	0.65046152376752	TRUE	FALSE	Sig unadjusted only		Unknown_RP_pos_382_2582a7_243	2. Small tumour	0.0001196066953562	0.00579575653423563	0.00736914406626547	0.565265433014073	TRUE	FALSE	Sig unadjusted only		Unknown_RP_neg_234_974a3_652	2. Single	0.00204120989739638	0.0381511849870514	0.0105390093403571	0.636394025552333	TRUE	FALSE	Sig unadjusted only
Unknown_HILIC_negative_302_03339a3_181	3_Malignant and Benign	7.59223799420694E-06	0.00246726813458566	0.00967647732760389	0.906568463022805	TRUE	FALSE	Sig unadjusted only		w/o MS2:Acridinone_hilicpos50_196_0733a3_063	Case	0.00468562146260719	0.0310853244836227	0.0186252540374891	0.66458292815586	TRUE	FALSE	Sig unadjusted only		Unknown_HILIC_positive_238_03815a6_946	3. Medium tumour	0.000722519450202243	0.105032920075696	0.00743391053695242	0.999952815240771	FALSE	FALSE	Not sig		w/o MS2:NCGC00347826-02_C22H34O6_2-Hydroxy-2''.5''.5''.8a''-tetramethyl-5-oxododecahydro-2''H-dispiro[furan-3.2'-furan-5'.1''-naphthalen]-4''-yl acetate_RP_pos_412_2703a6_835	3. Multiple	0.00125469508434197	0.024778682053695	0.0105725348543279	0.782218619303897	TRUE	FALSE	Sig unadjusted only
piscidic acid_RP_neg_279_0448a4_794	4_Malignant	0.00144364175882258	0.0459582080691767	0.00970476626709092	0.623755718585015	TRUE	FALSE	Sig unadjusted only		w/o MS2:(2R.3R.4S.5S.6R)-2-[(2E)-4-ethenyl-2.5-dimethylhexa-2.5-dienoxy]-6-(hydroxymethyl)oxane-3.4.5-triol_hilicpos50_332_2061a2_037	Case	0.024708190507559	0.0880558633308084	0.0192767394170712	0.672332885509254	FALSE	FALSE	Not sig		w/o MS2:5.9-dimethyltetracyclo[11.2.1.0?.??.0?.?]hexadecane-5.14-dicarboxylic acid_RP_pos_352_2486a7_325	2. Small tumour	0.00337658774907429	0.0311105796129497	0.00745994695345647	0.565265433014073	TRUE	FALSE	Sig unadjusted only		Unknown_RP_neg_401_181a4_448	3. Multiple	0.13397085822136	0.316959384278987	0.0107481405123485	0.782218619303897	FALSE	FALSE	Not sig
Unknown_HILIC_negative_632_20239a7_56	3_Malignant and Benign	0.0000360794490554723	0.00534620228527809	0.00971398229270563	0.906568463022805	TRUE	FALSE	Sig unadjusted only		Unknown_RP_neg_690_3185a6_699	Case	1.57242751974184E-06	0.000199089613386668	0.0193161555516087	0.672332885509254	TRUE	FALSE	Sig unadjusted only		trans-Aconitic acid_HILIC_negative_173_00917a4_516	2. Small tumour	0.0067857018196982	0.0452188109377172	0.00748886688324377	0.565265433014073	TRUE	FALSE	Sig unadjusted only		Unknown_RP_pos_376_269a5_785	2. Single	0.00821887139485197	0.0755915008525194	0.0110056921381072	0.641804034233351	FALSE	FALSE	Not sig
w/o MS2:4-AMINOHIPPURIC ACID_hilicpos50_195_0763a2_498	2_Benign	0.0000159153165504258	0.00312338087302106	0.00974711465637098	0.748886084713942	TRUE	FALSE	Sig unadjusted only		Unknown_HILIC_negative_168_83665a4_842	Case	0.00020622384794496	0.00499647285916031	0.0193563353025594	0.672332885509254	TRUE	FALSE	Sig unadjusted only		Unknown_HILIC_positive_313_01599a8_081	4. Large tumour	0.000619076914959244	0.0222452609828947	0.00750785919582999	0.580511083711165	TRUE	FALSE	Sig unadjusted only		Unknown_RP_pos_289_1651a6_438	2. Single	0.00035722799388216	0.0167588911855704	0.0110615541161352	0.641804034233351	TRUE	FALSE	Sig unadjusted only
Unknown_RP_neg_270_0081a1_713	2_Benign	0.00591999027945574	0.0649953873932572	0.00980718009574626	0.748886084713942	FALSE	FALSE	Not sig		Unknown_HILIC_negative_174_8286a5_385	Case	0.00293095176470789	0.0239168101382089	0.0197828049156163	0.674340958177815	TRUE	FALSE	Sig unadjusted only		pyrogallol 2-O-sulfate_HILIC_negative_204_98111a0_471	4. Large tumour	0.0089038790246458	0.105582251274123	0.00754294656541896	0.580511083711165	FALSE	FALSE	Not sig		trans-Aconitic acid_HILIC_negative_173_00917a4_516	3. Multiple	0.00757310614272825	0.0636522226973307	0.0110919076559575	0.782218619303897	FALSE	FALSE	Not sig
w/o MS2:NCGC00380632-01_C10H16O5_(4S.5S.6E.8S.10R)-4.5.8-Trihydroxy-10-methyl-3.4.5.8.9.10-hexahydro-2H-oxecin-2-one_RP_pos_217_1098a3_051	4_Malignant	0.000296257054071961	0.0213156741431816	0.0098126741352916	0.623755718585015	TRUE	FALSE	Sig unadjusted only		Unknown_RP_pos_398_2538a5_653	Case	0.0000193979059965295	0.00136222254592441	0.0198897014413464	0.674340958177815	TRUE	FALSE	Sig unadjusted only		Octopamine. N-feruloyl-_HILIC_negative_352_10675a3_938	2. Small tumour	0.000132197665781054	0.00606468917107346	0.00782533637638821	0.579517835421203	TRUE	FALSE	Sig unadjusted only		Unknown_RP_neg_349_0395a5_96	2. Single	0.0405377325339512	0.169614327669543	0.0111191526949982	0.641804034233351	FALSE	FALSE	Not sig
Unknown_HILIC_positive_285_22903a1_565	3_Malignant and Benign	0.0000374048464545184	0.00534620228527809	0.00981446987243591	0.906568463022805	TRUE	FALSE	Sig unadjusted only		Unknown_RP_pos_290_1962a5_634	Case	0.000156885439669078	0.00442433454594459	0.0199295671716246	0.674340958177815	TRUE	FALSE	Sig unadjusted only		Unknown (carbon number 6); PlaSMA ID-168_RP_pos_144_0658a1_839	2. Small tumour	0.00143652049870035	0.0197836594996452	0.00800892556844895	0.582130238077076	TRUE	FALSE	Sig unadjusted only		Unknown_RP_pos_289_1651a6_438	3. Multiple	0.000132889174799153	0.00990923930550058	0.0111735363834863	0.782218619303897	TRUE	FALSE	Sig unadjusted only
L-Phenylalanine_RP_pos_166_0864a5_549	4_Malignant	0.00643082010360478	0.0819299972669338	0.00982915678113452	0.623755718585015	FALSE	FALSE	Not sig		Unknown_RP_neg_324_0725a2_892	Case	0.00112612303940436	0.0137655898843297	0.0203120194992494	0.679857194184317	TRUE	FALSE	Sig unadjusted only		Unknown_HILIC_negative_170_9772a6_587	4. Large tumour	0.0318639912915747	0.200035931715285	0.00810530382590472	0.604392815046563	FALSE	FALSE	Not sig		4-acetamidobutanoic acid_RP_pos_146_0813a1_67	2. Single	0.0134473501273832	0.0965525983775589	0.0113289407299063	0.644436121230176	FALSE	FALSE	Not sig
Unknown_HILIC_positive_503_27969a5_498	2_Benign	0.0000450960488889442	0.0054031726199413	0.00993525852267015	0.748886084713942	TRUE	FALSE	Sig unadjusted only		Unknown_RP_pos_163_1332a5_682	Case	0.00780332167371311	0.0410710902288455	0.0204390188315285	0.679857194184317	TRUE	FALSE	Sig unadjusted only		Unknown_HILIC_negative_264_95221a6_763	4. Large tumour	0.0136700980823286	0.131252855762534	0.00829213839564885	0.604392815046563	FALSE	FALSE	Not sig		Unknown_RP_pos_246_2424a6_286	3. Multiple	0.034756926741611	0.143366106111274	0.0113758939840391	0.782218619303897	FALSE	FALSE	Not sig
Unknown_RP_pos_382_2582a7_243	2_Benign	0.0014966749127547	0.0351763415123485	0.00996057938477461	0.748886084713942	TRUE	FALSE	Sig unadjusted only		Unknown_HILIC_negative_690_31714a6_24	Case	0.0000527372603569524	0.00247751580880335	0.0207531959036282	0.681775259271766	TRUE	FALSE	Sig unadjusted only		Indoxyl sulfate_RP_neg_212_0025a3_801	4. Large tumour	0.00766765333346899	0.0967702229384751	0.00831521325159603	0.604392815046563	FALSE	FALSE	Not sig		Unknown_RP_pos_262_0382a1_322	3. Multiple	0.0093195069467157	0.0710273102249692	0.0117182711255187	0.782218619303897	FALSE	FALSE	Not sig
Suberic acid_RP_neg_173_0822a4_906	4_Malignant	0.00130990489396468	0.0439433906736015	0.0100088736954372	0.623755718585015	TRUE	FALSE	Sig unadjusted only		Unknown_RP_neg_690_3178a8_044	Case	0.000138404423198609	0.00422612509149403	0.0212297303327715	0.681775259271766	TRUE	FALSE	Sig unadjusted only		securinine_HILIC_positive_240_10234a1_739	3. Medium tumour	0.0457599790989323	0.496127056751547	0.00843439764559592	0.999952815240771	FALSE	FALSE	Not sig		Unknown_RP_pos_360_2386a5_547	3. Multiple	0.000138634380841456	0.00990923930550058	0.0118338655733747	0.782218619303897	TRUE	FALSE	Sig unadjusted only
4-acetamidobutanoic acid_RP_pos_146_0813a1_67	2_Benign	0.0221743618204997	0.127057474664907	0.0100280309191156	0.748886084713942	FALSE	FALSE	Not sig		Unknown_hilicpos50_204_1706a8_061	Case	0.0277901050576552	0.0946020488736309	0.0212466734820405	0.681775259271766	FALSE	FALSE	Not sig		quinine_RP_pos_325_199a7_845	4. Large tumour	0.000351895432570687	0.0151779073938456	0.00880494972163473	0.619991153045348	TRUE	FALSE	Sig unadjusted only		Unknown_RP_neg_224_952a1_242	3. Multiple	0.000311926308464911	0.0128162967158754	0.0119886193329347	0.782218619303897	TRUE	FALSE	Sig unadjusted only
Atrazine-desethyl; LC-ESI-ITFT; MS2; CE_HILIC_positive_188_0708a1_204	4_Malignant	0.000301174588892482	0.0213156741431816	0.010106907792763	0.623755718585015	TRUE	FALSE	Sig unadjusted only		Unknown_HILIC_negative_172_99138a0_504	Case	0.00190259688212017	0.0187630471415118	0.021302596400378	0.681775259271766	TRUE	FALSE	Sig unadjusted only		Unknown_RP_pos_380_2428a5_358	2. Small tumour	1.20345845034046E-06	0.000363351878275868	0.00886600175150562	0.609048100405078	TRUE	FALSE	Sig unadjusted only		Unknown_RP_neg_183_1392a7_545	3. Multiple	0.000294589642007195	0.0127457739012927	0.0121611708457613	0.782218619303897	TRUE	FALSE	Sig unadjusted only
Unknown_RP_neg_234_974a3_652	4_Malignant	0.00121326712592503	0.0421422430907588	0.0101382401747984	0.623755718585015	TRUE	FALSE	Sig unadjusted only		3-Acetylindole; LC-ESI-QTOF; MS2; CE_hilicpos50_160_0756a0_502	Case	0.00205135124221346	0.0195951751099984	0.0216929164763524	0.681775259271766	TRUE	FALSE	Sig unadjusted only		Unknown_HILIC_negative_380_06161a6_872	4. Large tumour	0.00152843326700897	0.0368323765338636	0.00891791253191824	0.619991153045348	TRUE	FALSE	Sig unadjusted only		Unknown_RP_pos_382_2945a8_289	3. Multiple	0.25902606051001	0.476641953821749	0.0122484658375678	0.782218619303897	FALSE	FALSE	Not sig
3-Methyladenine_HILIC_positive_150_07759a2_025	3_Malignant and Benign	0.0486296510050533	0.224131392100815	0.010139165331743	0.906568463022805	FALSE	FALSE	Not sig		Unknown_RP_pos_434_2385a7_298	Case	0.000431950329826507	0.00756877252039751	0.0217113239969347	0.681775259271766	TRUE	FALSE	Sig unadjusted only		Unknown_RP_neg_349_0395a5_96	2. Small tumour	0.0301778342221189	0.11231328140578	0.0089490258894707	0.609048100405078	FALSE	FALSE	Not sig		p-Hydroxyphenyllactate_RP_neg_181_0508a3_008	2. Single	0.00565146501845791	0.0637413798777221	0.0123262321312906	0.680057000482006	FALSE	FALSE	Not sig
w/o MS2:5.9-dimethyltetracyclo[11.2.1.0?.??.0?.?]hexadecane-5.14-dicarboxylic acid_RP_pos_352_2486a7_325	4_Malignant	0.00070633558734526	0.0326839625706999	0.0103071852333313	0.623755718585015	TRUE	FALSE	Sig unadjusted only		Unknown_RP_neg_230_1399a4_746	Case	0.0106473734775851	0.0501259947521133	0.021712587874897	0.681775259271766	FALSE	FALSE	Not sig		Unknown_RP_pos_398_2538a5_653	2. Small tumour	0.0000213972568854248	0.00188614696831829	0.00900416095015973	0.609048100405078	TRUE	FALSE	Sig unadjusted only		Unknown_HILIC_positive_141_06578a7_846	2. Single	0.00860902406150456	0.0771470763502406	0.0124402170221344	0.680057000482006	FALSE	FALSE	Not sig
Unknown_RP_pos_246_2424a6_286	4_Malignant	0.0233417869058237	0.1306940279677	0.0103261987088188	0.623755718585015	FALSE	FALSE	Not sig		leonurine_RP_neg_334_1328a5_666	Case	0.00358131420608291	0.026980150208974	0.0221001568078772	0.685180817391628	TRUE	FALSE	Sig unadjusted only		Tauroursodeoxycholic acid_RP_neg_498_2899a8_481	2. Small tumour	0.00821638690699405	0.0498443873415017	0.00905265658007749	0.609048100405078	TRUE	FALSE	Sig unadjusted only		Unknown_RP_pos_320_2429a7_173	2. Single	0.000908247928286624	0.0252827880746454	0.0124749309642559	0.680057000482006	TRUE	FALSE	Sig unadjusted only
Unknown_HILIC_positive_398_2532a0_971	4_Malignant	0.000492101569282806	0.0275928379919288	0.0103297125370767	0.623755718585015	TRUE	FALSE	Sig unadjusted only		(E)-8-(1-(hydroxyimino)ethyl)-4.9-dimethyl-2H-furo[2.3-h]chromen-2-one_RP_pos_272_0855a3_955	Case	0.00807293524417683	0.0419406549289903	0.0226342788590386	0.685180817391628	TRUE	FALSE	Sig unadjusted only		Unknown_RP_neg_324_0724a1_676	4. Large tumour	0.00220220326978785	0.0449825194175306	0.00930560673400734	0.619991153045348	TRUE	FALSE	Sig unadjusted only		Unknown_RP_pos_159_1493a1_352	3. Multiple	0.000140219778462635	0.00990923930550058	0.0128400332567293	0.782218619303897	TRUE	FALSE	Sig unadjusted only
Unknown_HILIC_negative_254_9818a6_961	2_Benign	0.000639263670289409	0.0248426723355043	0.0104755642939946	0.748886084713942	TRUE	FALSE	Sig unadjusted only		Unknown (carbon number 10); PlaSMA ID-169_RP_pos_144_0806a3_416	Case	0.0000194355318654184	0.00136222254592441	0.0226607299484443	0.685180817391628	TRUE	FALSE	Sig unadjusted only		Unknown_HILIC_positive_505_29337a5_292	2. Small tumour	0.00422518450080327	0.0348400192555732	0.00936662728717414	0.609048100405078	TRUE	FALSE	Sig unadjusted only		Unknown_HILIC_positive_272_13513a4_32	3. Multiple	0.0000801996882695502	0.0082837835909996	0.0129007693790982	0.782218619303897	TRUE	FALSE	Sig unadjusted only
w/o MS2:NCGC00385917-01!5-phenyl-1.3-oxazolidin-2-one_hilicpos50_181_097a2_504	2_Benign	0.000736352390505217	0.0274382333838022	0.0106729680364367	0.748886084713942	TRUE	FALSE	Sig unadjusted only		w/o MS2:Tamoxifen_hilicpos50_372_238a1_386	Case	0.0354852340239847	0.110078785814684	0.0226681291029063	0.685180817391628	FALSE	FALSE	Not sig		L-5-Oxoproline; LC-ESI-QTOF; MS2; CE_RP_pos_130_05a1_06	4. Large tumour	0.0132598995352761	0.130457874446129	0.00943349720293965	0.619991153045348	FALSE	FALSE	Not sig		Unknown_HILIC_positive_151_62582a6_57	2. Single	0.432925571273643	0.624947726093802	0.013453007518264	0.709781673883003	FALSE	FALSE	Not sig
Unknown_RP_pos_284_3315a9_716	3_Malignant and Benign	0.868722023930928	0.935155749632438	0.0106809454299314	0.906568463022805	FALSE	FALSE	Not sig		Unknown_RP_pos_320_2429a7_173	Case	0.00103693808159924	0.0131921860721484	0.0230100862070941	0.685180817391628	TRUE	FALSE	Sig unadjusted only		Unknown_HILIC_positive_218_14993a7_141	2. Small tumour	0.498558727024392	0.675006210269314	0.00945656401914588	0.609048100405078	FALSE	FALSE	Not sig		Atrazine-desethyl; LC-ESI-ITFT; MS2; CE_HILIC_positive_188_0708a1_204	2. Single	0.00158452114812492	0.03159770901194	0.0134647386325291	0.709781673883003	TRUE	FALSE	Sig unadjusted only
Dopamine; LC-ESI-QTOF; MS2; CE_RP_pos_154_0864a3_323	2_Benign	6.09138327159927E-06	0.0019984239218333	0.0107013102820948	0.748886084713942	TRUE	FALSE	Sig unadjusted only		Unknown_RP_pos_398_2537a6_427	Case	0.000161489417336866	0.00446370396512112	0.0231237532806094	0.685180817391628	TRUE	FALSE	Sig unadjusted only		w/o MS2:Tamoxifen_hilicpos50_372_238a1_386	4. Large tumour	0.0082215941414915	0.100842990641732	0.0094848006849074	0.619991153045348	FALSE	FALSE	Not sig		Unknown_RP_neg_321_0289a2_924	3. Multiple	0.00125629496272237	0.024778682053695	0.0135171945953789	0.782218619303897	TRUE	FALSE	Sig unadjusted only
w/o MS2:Acridinone_hilicpos50_196_0733a3_063	4_Malignant	0.000203993938929843	0.0166035463242661	0.0108015271331624	0.629194829615977	TRUE	FALSE	Sig unadjusted only		Unknown_RP_neg_347_0225a6_247	Case	0.00631025355083621	0.0366324097244012	0.0231330180377229	0.685180817391628	TRUE	FALSE	Sig unadjusted only		Unknown_RP_pos_444_2958a6_393	2. Small tumour	9.36520700067937E-06	0.00115089756445516	0.00954641378440284	0.609048100405078	TRUE	FALSE	Sig unadjusted only		Glutaric acid_RP_neg_131_0356a2_327	2. Single	0.206236088899542	0.405956193044485	0.0136641436363346	0.709781673883003	FALSE	FALSE	Not sig
Unknown_RP_pos_360_238a4_381	4_Malignant	0.000196499264177525	0.0164097789765273	0.0108094494732059	0.629194829615977	TRUE	FALSE	Sig unadjusted only		Unknown_RP_neg_238_0184a2_599	Case	0.00567268982168798	0.0347895430470708	0.0234346117987081	0.685180817391628	TRUE	FALSE	Sig unadjusted only		Unknown_RP_pos_173_1651a2_012	4. Large tumour	0.00115418815803373	0.0328274530455246	0.0095775332766801	0.619991153045348	TRUE	FALSE	Sig unadjusted only		Unknown_HILIC_positive_503_27969a5_498	3. Multiple	0.0000568349012914133	0.00700813599195583	0.0136785575368711	0.782218619303897	TRUE	FALSE	Sig unadjusted only
Unknown_HILIC_negative_174_8286a5_385	3_Malignant and Benign	0.0545287463405168	0.23831737896761	0.0108283187768321	0.906568463022805	FALSE	FALSE	Not sig		Unknown_RP_neg_531_081a2_456	Case	0.00838541909720179	0.0429670626064191	0.0237723483840034	0.685180817391628	TRUE	FALSE	Sig unadjusted only		Unknown_RP_neg_511_0546a4_294	2. Small tumour	0.721008262375904	0.840498197156348	0.009620632414042	0.609048100405078	FALSE	FALSE	Not sig		Unknown_HILIC_negative_186_04073a5_551	2. Single	0.000647771302642296	0.0219030791558122	0.013743543239518	0.709781673883003	TRUE	FALSE	Sig unadjusted only
Unknown_HILIC_positive_272_13513a4_32	4_Malignant	0.000091187885930902	0.0105268368317291	0.0109007002328373	0.629194829615977	TRUE	FALSE	Sig unadjusted only		Unknown_RP_pos_398_2538a6_527	Case	0.0455024724890727	0.130655211300197	0.0240373498564299	0.685180817391628	FALSE	FALSE	Not sig		p-Cresol glucuronide put_RP_neg_283_0824a4_035	4. Large tumour	0.0000185026102652577	0.00250423259624608	0.00963553129573663	0.619991153045348	TRUE	FALSE	Sig unadjusted only		N.N-Dimethylglycine; LC-ESI-QTOF; MS2; CE_hilicpos50_104_0705a4_773	3. Multiple	0.0000268774890290798	0.00586078580217435	0.0139263411526017	0.782218619303897	TRUE	FALSE	Sig unadjusted only
Unknown_RP_pos_380_2428a5_358	4_Malignant	4.45579809802871E-06	0.00105506718322348	0.0112020216578045	0.637216449375111	TRUE	FALSE	Sig unadjusted only		w/o MS2:1.4-Cyclohexanedicarboxylic acid_hilicpos50_173_0781a4_466	Case	0.00287107227119798	0.0236742829085127	0.024158380281023	0.685180817391628	TRUE	FALSE	Sig unadjusted only		leonurine_RP_neg_334_1328a5_666	2. Small tumour	0.00532791831066488	0.0395480262320303	0.00988916428023729	0.616110631744943	TRUE	FALSE	Sig unadjusted only		Unknown_HILIC_positive_444_29541a0_805	2. Single	0.0000213510912166357	0.00264097478088186	0.0140104190052023	0.71416746227817	TRUE	FALSE	Sig unadjusted only
Unknown_HILIC_positive_244_11182a4_81	4_Malignant	0.345430922064676	0.56141400231657	0.0113954480444267	0.638959051062495	FALSE	FALSE	Not sig		Unknown_RP_neg_234_974a3_652	Case	0.00678293714986976	0.0382057531131286	0.0242478530352053	0.685180817391628	TRUE	FALSE	Sig unadjusted only		Unknown_RP_pos_458_7887a6_333	4. Large tumour	0.0065479331458087	0.0881895590708084	0.0103869975456679	0.634454075369462	FALSE	FALSE	Not sig		Indigo Carmine_RP_pos_263_0815a2_651	3. Multiple	0.000761552016148138	0.0214199460764232	0.0140475526958884	0.782218619303897	TRUE	FALSE	Sig unadjusted only
Unknown_RP_neg_500_0328a2_936	2_Benign	0.0254387455503741	0.136779046519459	0.0117017179025615	0.748886084713942	FALSE	FALSE	Not sig		L-5-Oxoproline; LC-ESI-QTOF; MS2; CE_RP_pos_130_05a1_06	Case	0.533704958961475	0.691194813345623	0.0243851351207734	0.685180817391628	FALSE	FALSE	Not sig		Unknown_HILIC_negative_262_07581a1_474	4. Large tumour	0.0000300081272822719	0.00327171943285882	0.0104195779311436	0.634454075369462	TRUE	FALSE	Sig unadjusted only		w/o MS2:NCGC00385411-01_C24H28O10_Spiro[furan-3(2H).1'(4'H)-naphthalene]-4'a.5'(5'H)-dicarboxylic acid. 6'-(acetyloxy)-5-(3-furanyl)-4.5.6'.7'.8'.8'a-hexahydro-5'-hydroxy-2'-methyl-2-oxo-. dimethyl ester_HILIC_negative_499_15707a5_059	3. Multiple	0.00821007337406538	0.0664423463777456	0.0141710174354995	0.782218619303897	FALSE	FALSE	Not sig
Unknown_RP_pos_360_238a4_381	2_Benign	0.0106902933261975	0.0863362166776238	0.0117271891978062	0.748886084713942	FALSE	FALSE	Not sig		Tauroursodeoxycholic acid_RP_pos_464_2837a8_376	Case	0.0656924590328135	0.168194978280361	0.0243884833654784	0.685180817391628	FALSE	FALSE	Not sig		Unknown_RP_neg_319_0666a1_721	4. Large tumour	0.000263637931365868	0.0132923259915995	0.0104524032784392	0.634454075369462	TRUE	FALSE	Sig unadjusted only		Unknown_HILIC_negative_174_8286a5_385	3. Multiple	0.00114459169661398	0.0243090635060961	0.014295651408999	0.782218619303897	TRUE	FALSE	Sig unadjusted only
3-Hydroxybenzaldehyde_RP_pos_121_0286a2_509	4_Malignant	2.45091002665178E-06	0.000687130132472016	0.011816080650136	0.651847778483458	TRUE	FALSE	Sig unadjusted only		Unknown_RP_pos_376_2696a4_704	Case	0.0050874033364268	0.0322065453152826	0.0244767139628006	0.685180817391628	TRUE	FALSE	Sig unadjusted only		Unknown_HILIC_negative_195_0103a1_841	4. Large tumour	0.000166804650124889	0.00990249567403266	0.0105068827768191	0.634454075369462	TRUE	FALSE	Sig unadjusted only		Jasmonic Acid_RP_pos_211_1331a5_194	2. Single	0.00327041365021473	0.0486487721097601	0.0144662138528054	0.717983354097872	TRUE	FALSE	Sig unadjusted only
Unknown_RP_neg_197_8082a4_289	3_Malignant and Benign	0.00359280648681452	0.0568619575030121	0.011854119710424	0.906568463022805	FALSE	FALSE	Not sig		w/o MS2:Citramalic acid_HILIC_negative_147_03053a3_095	Case	0.0156146750818243	0.0646493667681018	0.0247113822414956	0.685180817391628	FALSE	FALSE	Not sig		Glutarylcarnitine_RP_pos_276_1447a1_529	2. Small tumour	0.00178680239161112	0.0220540861228731	0.0106321067936537	0.637340714263668	TRUE	FALSE	Sig unadjusted only		Unknown_RP_pos_420_2946a4_869	2. Single	0.0000539846125751305	0.00492766521761365	0.0145632414392716	0.717983354097872	TRUE	FALSE	Sig unadjusted only
Unknown_RP_pos_444_2958a6_393	2_Benign	0.0000427669243678844	0.0054031726199413	0.0119089764525966	0.748886084713942	TRUE	FALSE	Sig unadjusted only		Unknown_RP_pos_267_1957a9_058	Case	0.000861893471500081	0.0120972101651505	0.0249972616635906	0.685180817391628	TRUE	FALSE	Sig unadjusted only		Unknown_RP_pos_444_2967a6_573	2. Small tumour	8.97619686122507E-06	0.00115089756445516	0.0106487971702021	0.637340714263668	TRUE	FALSE	Sig unadjusted only		Unknown_RP_neg_187_0252a1_883	3. Multiple	0.0221583136349639	0.110229887220828	0.0145778931146075	0.782218619303897	FALSE	FALSE	Not sig
Unknown_RP_pos_376_2698a5_481	4_Malignant	0.00565251097815944	0.0778459845237747	0.0119574624333271	0.651847778483458	FALSE	FALSE	Not sig		Phenylpropanolamine_HILIC_positive_152_10728a0_953	Case	0.000320342866375805	0.00638246573870575	0.0250205093236213	0.685180817391628	TRUE	FALSE	Sig unadjusted only		Jasmonic Acid_RP_pos_211_1331a5_194	2. Small tumour	0.00143302239768116	0.0197836594996452	0.0107503398409836	0.637340714263668	TRUE	FALSE	Sig unadjusted only		N-Acetylcysteine_RP_pos_164_0375a2_942	2. Single	2.83063017800941E-06	0.000694388965542934	0.0146340556249248	0.717983354097872	TRUE	FALSE	Sig unadjusted only
Unknown_HILIC_negative_239_04375a5_063	2_Benign	0.00334343046821743	0.0503897900496732	0.0121725056346219	0.748886084713942	FALSE	FALSE	Not sig		Unknown_HILIC_positive_127_12311a1_664	Case	0.0000165298510884968	0.0012432447369788	0.0252727408947028	0.685180817391628	TRUE	FALSE	Sig unadjusted only		papaverine_HILIC_positive_340_16122a6_289	4. Large tumour	0.368450396805017	0.622294108199834	0.0108060155086538	0.640710167852978	FALSE	FALSE	Not sig		Unknown_HILIC_negative_238_01805a0_5	3. Multiple	0.0241456646751076	0.116079645338705	0.0148288240314757	0.782218619303897	FALSE	FALSE	Not sig
N-Acetylcysteine_RP_pos_164_0375a2_942	3_Malignant and Benign	0.00520792752629854	0.069906689790353	0.0122007343012884	0.906568463022805	FALSE	FALSE	Not sig		Unknown_HILIC_negative_241_98007a4_837	Case	0.165535891495395	0.320063238482475	0.0253124123622385	0.685180817391628	FALSE	FALSE	Not sig		Unknown_HILIC_negative_224_97177a7_023	4. Large tumour	0.0142376307071906	0.134657109700537	0.0109369633748152	0.640710167852978	FALSE	FALSE	Not sig		5-(1.2-dithiolan-3-yl)pentanoic acid_HILIC_negative_229_02879a1_213	2. Single	1.19541999449477E-07	0.0000670289068341711	0.0151971287157839	0.724702858600583	TRUE	FALSE	Sig unadjusted only
Unknown_HILIC_positive_444_29565a1_029	2_Benign	6.10983109859861E-06	0.0019984239218333	0.0122670591976702	0.748886084713942	TRUE	FALSE	Sig unadjusted only		Unknown_RP_neg_344_6547a8_044	Case	0.000115314621137418	0.00383567701664717	0.0257723080667445	0.692851432616249	TRUE	FALSE	Sig unadjusted only		Unknown_RP_pos_246_152a6_309	2. Small tumour	0.134328784529555	0.291615309335456	0.0110835930858286	0.637340714263668	FALSE	FALSE	Not sig		Unknown_RP_pos_446_3113a6_417	2. Single	0.0000178449650741786	0.00262013839019773	0.0155499593935576	0.724702858600583	TRUE	FALSE	Sig unadjusted only
Unknown_RP_pos_202_1439a6_004	4_Malignant	0.00057321227793285	0.0299981092118191	0.0122787890948148	0.656329124902371	TRUE	FALSE	Sig unadjusted only		Unknown_HILIC_negative_453_06381a7_039	Case	0.0000771549989174002	0.00299299349359893	0.0261246519715869	0.695686148552687	TRUE	FALSE	Sig unadjusted only		Unknown_RP_neg_234_974a3_652	2. Small tumour	0.00714437645881193	0.0461971624395993	0.0111986304068893	0.637340714263668	TRUE	FALSE	Sig unadjusted only		Unknown_RP_pos_202_1439a6_004	3. Multiple	0.005282271799568	0.0528900939114908	0.0155984868754804	0.782218619303897	FALSE	FALSE	Not sig
Unknown (carbon number 6); PlaSMA ID-168_RP_pos_144_0655a1_395	3_Malignant and Benign	0.127846549302888	0.362308813006378	0.0123026884606317	0.906568463022805	FALSE	FALSE	Not sig		Unknown_HILIC_negative_197_80847a0_639	Case	0.000280068870744612	0.00591005547135807	0.0263771226906478	0.695686148552687	TRUE	FALSE	Sig unadjusted only		Unknown_HILIC_positive_190_15524a3_427	3. Medium tumour	0.00134622993914997	0.155410367975401	0.0112139265106775	0.999952815240771	FALSE	FALSE	Not sig		Unknown_HILIC_positive_285_22903a1_565	3. Multiple	5.82452856552506E-06	0.00207829769269871	0.0157121565510899	0.782218619303897	TRUE	FALSE	Sig unadjusted only
Unknown_RP_pos_444_2967a6_573	2_Benign	0.0000372463715423596	0.00504110373461246	0.0123178959043708	0.748886084713942	TRUE	FALSE	Sig unadjusted only		Unknown_RP_pos_374_2173a4_091	Case	0.0352124250399583	0.109761571953529	0.0264094869132103	0.695686148552687	FALSE	FALSE	Not sig		Unknown_RP_pos_404_3002a7_063	2. Small tumour	0.00809831361862907	0.049587957805178	0.0112373724352173	0.637340714263668	TRUE	FALSE	Sig unadjusted only		Unknown_RP_pos_382_2591a7_124	2. Single	0.00258570288137509	0.0431867396144563	0.015855667634082	0.724702858600583	TRUE	FALSE	Sig unadjusted only
w/o MS2:(2R.3R.6R)-5-[(1E.3E)-hepta-1.3-dienyl]-2.3-dihydroxy-6-(hydroxymethyl)cyclohexan-1-one_hilicpos50_255_159a0_51	2_Benign	0.00117359323180126	0.0303791916500925	0.0123298245836182	0.748886084713942	TRUE	FALSE	Sig unadjusted only		Unknown_RP_pos_386_2908a8_004	Case	0.626691952242967	0.763901024792269	0.0271689708130816	0.708465232640711	FALSE	FALSE	Not sig		w/o MS2:Peramivir Trihydrate_hilicpos50_329_2174a8_048	2. Small tumour	0.0294017032276678	0.111069956851392	0.0113715221798359	0.637340714263668	FALSE	FALSE	Not sig		Unknown_RP_neg_289_1658a5_077	2. Single	0.000207597211363383	0.0120699768951553	0.0158875868388423	0.724702858600583	TRUE	FALSE	Sig unadjusted only
oroxindin_RP_pos_461_1088a4_482	4_Malignant	0.0322303204752192	0.149748396902281	0.012374103246567	0.656329124902371	FALSE	FALSE	Not sig		Unknown_RP_neg_416_1323a2_536	Case	0.000264743041042028	0.00571459256024522	0.0272556051283433	0.708465232640711	TRUE	FALSE	Sig unadjusted only		Cinnamoylglycine put_RP_neg_204_0668a5_187	4. Large tumour	0.000316634795062777	0.0141226314843341	0.0115109606700724	0.664419421029912	TRUE	FALSE	Sig unadjusted only		w/o MS2:NCGC00380990-01!(2E.4E)-12-hydroxy-13-(hydroxymethyl)-14-methoxy-3.5.7-trimethyl-14-oxotetradeca-2.4-dienoic acid_hilicpos50_374_2523a1_189	2. Single	0.00246016922468964	0.0418015766532764	0.0160270028939937	0.724702858600583	TRUE	FALSE	Sig unadjusted only
Unknown_RP_pos_446_3103a5_69	2_Benign	0.00139674457524644	0.0338408793693967	0.012410588775649	0.748886084713942	TRUE	FALSE	Sig unadjusted only		INDOXYL SULFATE_RP_pos_134_0601a3_079	Case	0.00675126084863175	0.0382057531131286	0.0276346584075106	0.71136127790352	TRUE	FALSE	Sig unadjusted only		3-Methyladenine_HILIC_positive_150_07759a2_025	2. Small tumour	0.00814302327074856	0.0496294508349194	0.0115289657866804	0.637340714263668	TRUE	FALSE	Sig unadjusted only		Unknown_RP_neg_401_181a4_448	2. Single	0.0466336619659819	0.18230789164988	0.0161194860429635	0.724702858600583	FALSE	FALSE	Not sig
Unknown (carbon number 11); PlaSMA ID-898_RP_pos_229_1546a1_701	3_Malignant and Benign	0.00760858873830402	0.0902134880689018	0.0124626865159029	0.906568463022805	FALSE	FALSE	Not sig		Unknown_RP_pos_310_0055a1_611	Case	0.00014308715297275	0.00425467481377305	0.0279121271603906	0.71136127790352	TRUE	FALSE	Sig unadjusted only		Unknown_HILIC_positive_356_05765a8_412	4. Large tumour	0.0596361153905272	0.264878752299687	0.0119043192128563	0.666726809133796	FALSE	FALSE	Not sig		Unknown_RP_pos_546_8411a6_678	3. Multiple	0.0501981601537549	0.178628992387568	0.0163267739199066	0.782218619303897	FALSE	FALSE	Not sig
Unknown_RP_pos_262_0742a4_22	2_Benign	0.00808411694271726	0.0743005266676248	0.0125994655197179	0.748886084713942	FALSE	FALSE	Not sig		HBOA hexoside_RP_neg_326_0885a3_691	Case	0.170654157601524	0.325558988371441	0.0282331482277078	0.71136127790352	FALSE	FALSE	Not sig		Atrazine-desethyl; LC-ESI-ITFT; MS2; CE_HILIC_positive_188_0708a1_204	4. Large tumour	0.000701952106947353	0.0241680878927049	0.0119936473132186	0.666726809133796	TRUE	FALSE	Sig unadjusted only		Unknown_HILIC_negative_172_0258a4_483	3. Multiple	0.00410392560377486	0.0451201904616704	0.0164261341089145	0.782218619303897	TRUE	FALSE	Sig unadjusted only
Pyridoxamine; LC-ESI-QTOF; MS2; CE_hilicpos50_169_097a4_055	2_Benign	0.00413169004749485	0.0544190719342862	0.0128831127780166	0.748886084713942	FALSE	FALSE	Not sig		Unknown_HILIC_negative_427_0524a7_26	Case	0.07308045210051	0.180857991484553	0.0283876906596828	0.71136127790352	FALSE	FALSE	Not sig		Unknown (carbon number 10); PlaSMA ID-169_RP_pos_144_0806a3_416	2. Small tumour	0.0000240273499148827	0.00188614696831829	0.0120467885992413	0.656243741492228	TRUE	FALSE	Sig unadjusted only		Unknown_RP_pos_202_1439a6_004	2. Single	0.0012478147444324	0.02864136182396	0.016624907093365	0.724702858600583	TRUE	FALSE	Sig unadjusted only
Unknown_HILIC_negative_234_02512a5_732	3_Malignant and Benign	0.00180195101111714	0.0388607566957954	0.01289549774518	0.906568463022805	TRUE	FALSE	Sig unadjusted only		Unknown_RP_neg_476_9624a6_83	Case	0.00146852148002693	0.0157433641283495	0.0285530145227814	0.71136127790352	TRUE	FALSE	Sig unadjusted only		Unknown_HILIC_negative_453_06381a7_039	3. Medium tumour	0.00105903902734384	0.134088005881438	0.0120767060886897	0.999952815240771	FALSE	FALSE	Not sig		Unknown_RP_pos_284_3315a9_716	2. Single	0.884919939036728	0.942298090265642	0.0168218086147016	0.724702858600583	FALSE	FALSE	Not sig
Tauroursodeoxycholic acid_RP_neg_498_2899a8_481	4_Malignant	0.0670979439216988	0.216552561345842	0.0128986078934691	0.671851659590133	FALSE	FALSE	Not sig		Unknown_RP_neg_511_0546a4_294	Case	0.448308531999805	0.61805795156278	0.0288130838477132	0.71136127790352	FALSE	FALSE	Not sig		Unknown_RP_pos_382_2597a6_157	4. Large tumour	0.00149458963372874	0.0368323765338636	0.0123516028253792	0.666726809133796	TRUE	FALSE	Sig unadjusted only		w/o MS2:Citramalic acid_HILIC_negative_147_03053a3_095	2. Single	0.0134696679508247	0.0965525983775589	0.0169098948440566	0.724702858600583	FALSE	FALSE	Not sig
Unknown_HILIC_positive_218_14993a7_141	2_Benign	0.418460601195752	0.620653970775333	0.0129098063824172	0.748886084713942	FALSE	FALSE	Not sig		Unknown_RP_neg_238_0184a2_932	Case	0.00119102664115176	0.0141232011073132	0.0288685351602086	0.71136127790352	TRUE	FALSE	Sig unadjusted only		Unknown_hilicpos50_204_1706a8_061	2. Small tumour	0.0496576115970681	0.153832774679157	0.0123890048758398	0.656243741492228	FALSE	FALSE	Not sig		Unknown_RP_pos_360_238a4_023	2. Single	0.0339422686905509	0.155395215888716	0.0169510127914725	0.724702858600583	FALSE	FALSE	Not sig
Cinnamoylglycine put_RP_pos_206_0814a5_195	2_Benign	0.0000152565103287547	0.00312338087302106	0.0129165907425833	0.748886084713942	TRUE	FALSE	Sig unadjusted only		Unknown_RP_neg_567_3163a9_221	Case	0.00234458153760092	0.0210583124372623	0.0291576534824318	0.71136127790352	TRUE	FALSE	Sig unadjusted only		Unknown_RP_pos_374_2173a4_091	4. Large tumour	0.0230295665140043	0.173094205330227	0.0124262592722374	0.666726809133796	FALSE	FALSE	Not sig		Unknown_RP_neg_238_0184a2_599	2. Single	0.00404674665937532	0.0539655316164453	0.0170922210549375	0.724702858600583	FALSE	FALSE	Not sig
Unknown_RP_neg_203_0024a2_869	4_Malignant	0.00720828616184478	0.0855848166389407	0.0131376247711455	0.671851659590133	FALSE	FALSE	Not sig		Unknown_RP_neg_289_1658a5_077	Case	0.000227816130712974	0.00521648095344444	0.0293023869287232	0.71136127790352	TRUE	FALSE	Sig unadjusted only		Unknown_HILIC_negative_427_0524a7_26	4. Large tumour	0.0573046188466002	0.26002384852359	0.0124825117185466	0.666726809133796	FALSE	FALSE	Not sig		3-Acetylindole; LC-ESI-QTOF; MS2; CE_hilicpos50_160_0756a0_502	2. Single	0.000741881669779349	0.0230213496980421	0.0171692926608382	0.724702858600583	TRUE	FALSE	Sig unadjusted only
Unknown_HILIC_positive_446_31058a1_337	4_Malignant	0.000765503431849245	0.0341431928410033	0.0132045678487555	0.671851659590133	TRUE	FALSE	Sig unadjusted only		Biotin_RP_pos_245_095a4_037	Case	0.0350267034150449	0.109458448172015	0.0297871411969361	0.71136127790352	FALSE	FALSE	Not sig		Unknown_HILIC_positive_176_12833a4_051	4. Large tumour	0.00317710539437532	0.0556702619326926	0.0129156774114506	0.666726809133796	FALSE	FALSE	Not sig		Unknown_HILIC_negative_214_96895a5_199	3. Multiple	0.091831411707154	0.255993104368309	0.0173117341891303	0.782218619303897	FALSE	FALSE	Not sig
C9H8O2; PlaSMA ID-95_RP_pos_131_0492a5_195	2_Benign	0.0000155547944233973	0.00312338087302106	0.0132606858413993	0.748886084713942	TRUE	FALSE	Sig unadjusted only		3-Methyladenine_HILIC_positive_150_07759a2_025	Case	0.0104152033238623	0.0495399919755788	0.0298442153042581	0.71136127790352	TRUE	FALSE	Sig unadjusted only		Unknown_RP_neg_242_9967a3_615	3. Medium tumour	2.76890423746229E-07	0.000181132485533992	0.0131474462317643	0.999952815240771	TRUE	FALSE	Sig unadjusted only		Unknown_RP_pos_360_238a4_381	3. Multiple	0.00788836301312818	0.0647736921057074	0.0174920391615272	0.782218619303897	FALSE	FALSE	Not sig
w/o MS2:KOBUSONE_hilicpos50_245_1489a0_93	2_Benign	0.0049268638289788	0.059451333756844	0.0133212702929515	0.748886084713942	FALSE	FALSE	Not sig		Adipoyl-L-carnitine_RP_pos_290_1597a2_096	Case	0.125979248241169	0.266676896936484	0.029950382923272	0.71136127790352	FALSE	FALSE	Not sig		Unknown_RP_neg_159_1029a5_562	2. Small tumour	0.0000105892802968369	0.00118751214757386	0.0132316425682619	0.656243741492228	TRUE	FALSE	Sig unadjusted only		L-Phenylalanine_RP_pos_166_0864a5_549	2. Single	0.0260062424033283	0.136429480755693	0.0175515203178705	0.724702858600583	FALSE	FALSE	Not sig
Unknown_HILIC_negative_232_97601a2_673	4_Malignant	0.0012700048715668	0.0430285542278826	0.0134625212471038	0.671851659590133	TRUE	FALSE	Sig unadjusted only		Unknown_RP_pos_382_2945a8_289	Case	0.596575118343248	0.742644256104424	0.0301400837407503	0.71136127790352	FALSE	FALSE	Not sig		Unknown_RP_pos_376_2696a4_704	2. Small tumour	0.00639227182354448	0.0434907712447298	0.0134187181304128	0.656243741492228	TRUE	FALSE	Sig unadjusted only		Unknown_HILIC_positive_132_04781a0_857	3. Multiple	1.22221032539756E-06	0.000799529254530904	0.0175609606279277	0.782218619303897	TRUE	FALSE	Sig unadjusted only
Unknown_HILIC_negative_136_86301a3_32	3_Malignant and Benign	0.0145389865001124	0.119885550447356	0.0135215620987428	0.906568463022805	FALSE	FALSE	Not sig		Unknown_RP_pos_645_2715a7_185	Case	0.0543170984752615	0.146987145764944	0.0301804024917466	0.71136127790352	FALSE	FALSE	Not sig		Unknown_RP_pos_398_2539a6_012	4. Large tumour	1.97306075989871E-07	0.0000595712575584803	0.0136005914224826	0.666726809133796	TRUE	FALSE	Sig unadjusted only		Unknown_RP_pos_538_3264a6_678	3. Multiple	0.011029048593836	0.0763474704247024	0.0177211035111567	0.782218619303897	FALSE	FALSE	Not sig
5-BUTYLPYRIDINE-2-CARBOXYLIC ACID put_HILIC_positive_180_10184a1_932	4_Malignant	0.000558159235381576	0.0296099105363823	0.0135226193904766	0.671851659590133	TRUE	FALSE	Sig unadjusted only		w/o MS2:Peramivir Trihydrate_hilicpos50_329_2174a8_048	Case	0.0308279893283815	0.100917312855628	0.0302015993854323	0.71136127790352	FALSE	FALSE	Not sig		Unknown_hilicpos50_163_082a3_51	4. Large tumour	0.0000176798867335837	0.00247834126533272	0.0136360419808187	0.666726809133796	TRUE	FALSE	Sig unadjusted only		Unknown_RP_neg_199_8052a8_677	3. Multiple	0.0000425614560736915	0.00668319406393974	0.0178115864271286	0.782218619303897	TRUE	FALSE	Sig unadjusted only
Methionine; LC-ESI-QTOF; MS2; CE_hilicpos50_150_0583a4_626	2_Benign	0.30096777392285	0.50840501274565	0.0137036628997366	0.748886084713942	FALSE	FALSE	Not sig		Unknown_RP_neg_187_0252a1_883	Case	0.0330626189894867	0.105504698807915	0.0303854748227009	0.71136127790352	FALSE	FALSE	Not sig		Unknown_RP_pos_159_1493a1_352	4. Large tumour	0.00428539305372879	0.0670126204616953	0.0137137423057367	0.666726809133796	FALSE	FALSE	Not sig		leonurine_RP_neg_334_1328a5_666	2. Single	0.00336648448872958	0.0489387096972726	0.0179721862764052	0.724702858600583	TRUE	FALSE	Sig unadjusted only
Unknown_RP_neg_256_9763a2_999	4_Malignant	0.000357813941432431	0.0222923765098777	0.0138010661111692	0.672645343653024	TRUE	FALSE	Sig unadjusted only		Unknown_RP_neg_195_8113a3_928	Case	0.00323455847041945	0.0255356217674054	0.0304480750796921	0.71136127790352	TRUE	FALSE	Sig unadjusted only		Unknown_RP_pos_576_1297a3_517	4. Large tumour	0.00342483627866762	0.0581925644751966	0.0137160201183952	0.666726809133796	FALSE	FALSE	Not sig		Unknown_RP_neg_305_0339a3_037	2. Single	0.000211115760133603	0.0120699768951553	0.0180977478556767	0.724702858600583	TRUE	FALSE	Sig unadjusted only
Unknown_HILIC_negative_197_80847a0_639	2_Benign	0.000864608460329642	0.0274382333838022	0.0138478184556388	0.748886084713942	TRUE	FALSE	Sig unadjusted only		Unknown_HILIC_negative_167_83684a3_057	Case	0.00175148797620229	0.017856078718426	0.0309712408068028	0.712005871298257	TRUE	FALSE	Sig unadjusted only		Unknown_HILIC_negative_232_065a1_241	4. Large tumour	0.017542103455264	0.147752695411826	0.0137566456987601	0.666726809133796	FALSE	FALSE	Not sig		Unknown_RP_pos_246_152a6_309	2. Single	0.222483943265941	0.424113393549693	0.0182778931502786	0.724702858600583	FALSE	FALSE	Not sig
Unknown_RP_pos_404_3002a7_063	4_Malignant	0.00996379790533009	0.0954384620949173	0.0138813433976802	0.672645343653024	FALSE	FALSE	Not sig		Unknown_HILIC_negative_324_07263a5_336	Case	0.00103856955319589	0.0131921860721484	0.0309939806920874	0.712005871298257	TRUE	FALSE	Sig unadjusted only		Unknown_RP_pos_332_2428a5_581	2. Small tumour	0.0893941902057474	0.22320114284832	0.0138417863576914	0.656243741492228	FALSE	FALSE	Not sig		NCGC00385353-01!(2S.3S.4S.5R.6S)-3.4.5-trihydroxy-6-(5-hydroxy-4-oxo-2-phenylchromen-7-yl)oxyoxane-2-carboxylic acid_RP_pos_431_0978a4_318	2. Single	0.431961129282717	0.624763053219929	0.0184341840053726	0.724702858600583	FALSE	FALSE	Not sig
Unknown_RP_neg_143_1079a7_261	3_Malignant and Benign	0.000024374282760575	0.00462823826637299	0.0140273438759424	0.906568463022805	TRUE	FALSE	Sig unadjusted only		Unknown_HILIC_negative_239_04375a5_063	Case	0.00823314843129441	0.0425198784116192	0.0311550238163537	0.712005871298257	TRUE	FALSE	Sig unadjusted only		Unknown_RP_neg_345_0283a2_7	4. Large tumour	0.0020302327014659	0.0425447477851405	0.0138670257347071	0.666726809133796	TRUE	FALSE	Sig unadjusted only		securinine_HILIC_positive_240_10234a1_739	3. Multiple	0.229397062669106	0.443102101858387	0.0185015876821619	0.782218619303897	FALSE	FALSE	Not sig
w/o MS2:Citramalic acid_HILIC_negative_147_03053a3_095	2_Benign	0.00854753814880186	0.0767713666683004	0.0141483799413401	0.748886084713942	FALSE	FALSE	Not sig		Unknown_RP_neg_273_1702a6_629	Case	0.000183192412224345	0.00461547667263386	0.031201276398293	0.712005871298257	TRUE	FALSE	Sig unadjusted only		w/o MS2:NCGC00380284-01!N-(5-acetamidopentyl)acetamide_hilicpos50_187_1441a0_588	4. Large tumour	0.00372432566120168	0.0606555112872058	0.0138713342887641	0.666726809133796	FALSE	FALSE	Not sig		Unknown_HILIC_positive_440_10974a1_264	2. Single	0.000370644137197968	0.0169944826571756	0.0185207626997211	0.724702858600583	TRUE	FALSE	Sig unadjusted only
w/o MS2:""MLS001049023-01!6.7-dimethoxy-2-methyl-3.4-dihydroisoquinolin-1-one""_RP_pos_222_1126a5_519	4_Malignant	0.0271208421016252	0.140669552354368	0.0141505793842362	0.677329561989354	FALSE	FALSE	Not sig		Unknown_HILIC_negative_396_11407a7_216	Case	0.000203824917976481	0.00496902362147631	0.0314024451369716	0.712454318859037	TRUE	FALSE	Sig unadjusted only		Unknown (carbon number 8); PlaSMA ID-136_HILIC_positive_138_09134a1_186	2. Small tumour	0.00566418400327477	0.0408702139205072	0.0139707650704452	0.656243741492228	TRUE	FALSE	Sig unadjusted only		Unknown_HILIC_negative_238_03932a4_54	3. Multiple	0.0141044060747925	0.0867708367453926	0.0187076349439315	0.782218619303897	FALSE	FALSE	Not sig
Unknown_RP_neg_238_0184a2_599	2_Benign	0.00574085880082794	0.0641962130861814	0.0143154037070202	0.748886084713942	FALSE	FALSE	Not sig		w/o MS2:Tamoxifen_hilicpos50_372_2378a1_194	Case	0.0350884175610641	0.109564072336656	0.0317015119760981	0.713583992450192	FALSE	FALSE	Not sig		Unknown_hilicpos50_159_1491a1_89	4. Large tumour	0.0105005766756793	0.117018260944387	0.0139962631707693	0.666726809133796	FALSE	FALSE	Not sig		piscidic acid_RP_neg_279_0448a4_794	2. Single	0.0055425572327261	0.0630566293868114	0.0188641159130136	0.724702858600583	FALSE	FALSE	Not sig
Unknown_HILIC_positive_456_17157a6_61	4_Malignant	0.0127758374199792	0.102128639253398	0.0145651387255275	0.682842715808011	FALSE	FALSE	Not sig		Unknown_HILIC_positive_709_35748a6_326	Case	0.000224237021450332	0.00521648095344444	0.0318158467971423	0.713583992450192	TRUE	FALSE	Sig unadjusted only		Unknown_RP_pos_434_9484a6_945	4. Large tumour	0.0126503114502373	0.127510782869763	0.0141202413554434	0.666726809133796	FALSE	FALSE	Not sig		Unknown_RP_pos_380_2428a5_358	2. Single	0.0000054800992255411	0.0009776995209204	0.0189773438952087	0.724702858600583	TRUE	FALSE	Sig unadjusted only
securinine_HILIC_positive_240_10234a1_739	4_Malignant	0.407854581398233	0.619244606839294	0.0146137039816237	0.682842715808011	FALSE	FALSE	Not sig		Unknown (carbon number 6); PlaSMA ID-168_RP_pos_144_0655a1_395	Case	0.00182872466436819	0.018263980426578	0.0325003843224356	0.713729297590444	TRUE	FALSE	Sig unadjusted only		w/o MS2:Citramalic acid_HILIC_negative_147_03053a3_095	2. Small tumour	0.0185244061858456	0.0834369095086183	0.014216182559176	0.656243741492228	FALSE	FALSE	Not sig		Unknown_HILIC_negative_401_18182a3_727	3. Multiple	0.347145717872873	0.561608512722304	0.019102278423534	0.782218619303897	FALSE	FALSE	Not sig
w/o MS2:NCGC00347826-02_C22H34O6_2-Hydroxy-2''.5''.5''.8a''-tetramethyl-5-oxododecahydro-2''H-dispiro[furan-3.2'-furan-5'.1''-naphthalen]-4''-yl acetate_RP_pos_412_2703a6_835	3_Malignant and Benign	0.00425293440767787	0.0629915756608892	0.0146562192633679	0.906568463022805	FALSE	FALSE	Not sig		Unknown_RP_neg_187_0248a1_504	Case	0.0118626026623782	0.0536413772463529	0.0325850036161157	0.713729297590444	FALSE	FALSE	Not sig		Unknown_HILIC_negative_270_073a5_338	4. Large tumour	0.000477177739305496	0.0180088714112891	0.0144055778215897	0.666726809133796	TRUE	FALSE	Sig unadjusted only		Unknown_RP_neg_416_1323a2_536	3. Multiple	0.000530519579391351	0.0179507702509573	0.0191672574884507	0.782218619303897	TRUE	FALSE	Sig unadjusted only
(E)-8-(1-(hydroxyimino)ethyl)-4.9-dimethyl-2H-furo[2.3-h]chromen-2-one_RP_pos_272_0855a3_955	3_Malignant and Benign	0.00339808005394366	0.0546617385726593	0.0149137834323739	0.906568463022805	FALSE	FALSE	Not sig		NEPSILON.NEPSILON.NEPSILON-TRIMETHYLLYSINE_hilicpos50_189_1589a8_033	Case	0.0497030436388344	0.138669737252559	0.032812022523331	0.713729297590444	FALSE	FALSE	Not sig		Unknown_RP_pos_420_2946a4_869	2. Small tumour	0.0000925243442161289	0.00511490212744093	0.0144245022202279	0.656243741492228	TRUE	FALSE	Sig unadjusted only		securinine_HILIC_positive_240_10234a1_739	2. Single	0.281292315124038	0.487664459744633	0.0192441510814872	0.724702858600583	FALSE	FALSE	Not sig
Unknown_HILIC_positive_626_28406a8_268	3_Malignant and Benign	0.429116195493789	0.663992362988265	0.0149970771103652	0.906568463022805	FALSE	FALSE	Not sig		Unknown_HILIC_negative_259_8157a4_028	Case	0.00444295281846285	0.0303063348201683	0.0328835110139662	0.713729297590444	TRUE	FALSE	Sig unadjusted only		Adipoyl-L-carnitine_RP_pos_290_1597a2_096	2. Small tumour	0.115619890407267	0.264611119445203	0.0144305062259523	0.656243741492228	FALSE	FALSE	Not sig		Unknown_HILIC_positive_196_14441a0_553	3. Multiple	0.00422309492222854	0.0461225558887134	0.0192766152461043	0.782218619303897	TRUE	FALSE	Sig unadjusted only
Unknown_RP_pos_496_9749a7_215	2_Benign	0.0716133905600995	0.225046083225293	0.0149976260462804	0.748886084713942	FALSE	FALSE	Not sig		w/o MS2:d-Dethiobiotin_hilicpos50_213_1232a2_109	Case	0.000659404929961706	0.0101024028942995	0.0330309934089676	0.713729297590444	TRUE	FALSE	Sig unadjusted only		Xanthurenic acid_RP_neg_204_0301a3_307	4. Large tumour	0.00268765323522417	0.0500052731830112	0.0144386697519421	0.666726809133796	FALSE	FALSE	Not sig		Unknown_HILIC_negative_254_9818a6_961	2. Single	0.00332955487318559	0.0489387096972726	0.0192909600011658	0.724702858600583	TRUE	FALSE	Sig unadjusted only
w/o MS2:N-Acetyl-L-glutamic acid 1/2_HILIC_negative_188_0567a3_834	3_Malignant and Benign	0.340865965432986	0.593566510348034	0.014998056434485	0.906568463022805	FALSE	FALSE	Not sig		Glutaric acid_RP_neg_131_0356a2_327	Case	0.555143667899149	0.710446330780619	0.0330459250577813	0.713729297590444	FALSE	FALSE	Not sig		Unknown_RP_pos_360_238a4_023	2. Small tumour	0.00642267927435379	0.0434907712447298	0.0146184967022355	0.656243741492228	TRUE	FALSE	Sig unadjusted only		Unknown_RP_neg_289_1655a5_304	2. Single	0.0512586143890063	0.192158606950191	0.0192995673921557	0.724702858600583	FALSE	FALSE	Not sig
Unknown_RP_pos_376_269a5_785	4_Malignant	0.00849670185440088	0.0914787759639027	0.0150037312942119	0.692378728925787	FALSE	FALSE	Not sig		Unknown_RP_pos_360_2386a5_547	Case	0.0000781612273688429	0.00299299349359893	0.0330952183850856	0.713729297590444	TRUE	FALSE	Sig unadjusted only		Unknown_RP_pos_289_1651a6_438	2. Small tumour	0.000132882361455368	0.00606468917107346	0.0150971830366982	0.656243741492228	TRUE	FALSE	Sig unadjusted only		w/o MS2:2'-Methoxyformonetin_RP_pos_299_1853a5_453	3. Multiple	0.00030524910744497	0.0127457739012927	0.0195007395936254	0.782218619303897	TRUE	FALSE	Sig unadjusted only
Unknown_HILIC_positive_398_2532a0_971	2_Benign	0.000846889555763158	0.0274382333838022	0.0151541792200991	0.748886084713942	TRUE	FALSE	Sig unadjusted only		w/o MS2:Thymol-beta-D-glucoside_hilicpos50_330_1906a2_346	Case	0.155835550989057	0.308956832072282	0.0337721746487668	0.715051737154864	FALSE	FALSE	Not sig		Unknown_hilicpos50_131_1541a5_846	2. Small tumour	0.000442210442597504	0.0114864002987905	0.0153363999804433	0.656243741492228	TRUE	FALSE	Sig unadjusted only		Unknown_RP_neg_340_14a3_015	3. Multiple	0.00104179192108706	0.0234948029199687	0.0195211275757664	0.782218619303897	TRUE	FALSE	Sig unadjusted only
Unknown_RP_neg_347_0225a6_247	4_Malignant	0.00360451902576313	0.0644495378001093	0.0151705912579918	0.692378728925787	FALSE	FALSE	Not sig		w/o MS2:NCGC00169702-02!(5R)-5-hydroxy-1-(4-hydroxy-3-methoxyphenyl)decan-3-one_RP_pos_312_2171a6_137	Case	0.002042062644759	0.0195951751099984	0.0341837962291162	0.715051737154864	TRUE	FALSE	Sig unadjusted only		Unknown_hilicpos50_240_1439a2_432	4. Large tumour	0.0016957223549641	0.039382900847539	0.0153905222486305	0.702416277045053	TRUE	FALSE	Sig unadjusted only		Unknown_HILIC_negative_167_83684a3_057	3. Multiple	0.00166397386428508	0.0279106727235851	0.0196769870667724	0.782218619303897	TRUE	FALSE	Sig unadjusted only
Unknown_RP_pos_376_2698a5_481	2_Benign	0.0185890309270396	0.115263738370664	0.0151755859986655	0.748886084713942	FALSE	FALSE	Not sig		2'.4'-Dihydroxyacetophenone_RP_neg_151_0402a2_891	Case	0.00232202170410498	0.0209998506650047	0.0342724527849705	0.715051737154864	TRUE	FALSE	Sig unadjusted only		NEPSILON.NEPSILON.NEPSILON-TRIMETHYLLYSINE_hilicpos50_189_1589a8_033	2. Small tumour	0.0299990151510903	0.112216161507213	0.0158492362412057	0.656243741492228	FALSE	FALSE	Not sig		Unknown_RP_pos_310_0056a1_365	2. Single	0.00129448011746629	0.0292001980520413	0.0196790401851591	0.724702858600583	TRUE	FALSE	Sig unadjusted only
Butanoylcarnitine_hilicpos50_232_1544a1_596	3_Malignant and Benign	0.000106032814799673	0.00871168848505288	0.0153562306587406	0.906568463022805	TRUE	FALSE	Sig unadjusted only		Unknown_HILIC_positive_367_01706a1_176	Case	0.771005776605649	0.866360627877805	0.0343868476357896	0.715051737154864	FALSE	FALSE	Not sig		Unknown_HILIC_negative_174_8286a5_385	2. Small tumour	0.00652669849681601	0.0439404658662142	0.016131662443045	0.656243741492228	TRUE	FALSE	Sig unadjusted only		Unknown_RP_pos_381_2393a5_601	3. Multiple	0.00101276626690287	0.0234948029199687	0.0198786629893621	0.782218619303897	TRUE	FALSE	Sig unadjusted only
Unknown_HILIC_positive_236_14894a5_377	4_Malignant	0.00538397709112892	0.0762892060746608	0.0154595726728789	0.69466335479858	FALSE	FALSE	Not sig		w/o MS2:Citrulline; LC-ESI-QTOF; MS2; CE_hilicpos50_176_1032a5_753	Case	0.328901549354516	0.507045789951483	0.0343980508594895	0.715051737154864	FALSE	FALSE	Not sig		Unknown (carbon number 10); PlaSMA ID-169_HILIC_positive_144_08087a0_826	4. Large tumour	0.00119506681916397	0.0333040965436163	0.0162203996727806	0.720303499879067	TRUE	FALSE	Sig unadjusted only		Unknown_RP_pos_173_1651a2_012	3. Multiple	0.000691391390943707	0.0207809328706915	0.0199686245327298	0.782218619303897	TRUE	FALSE	Sig unadjusted only
Unknown_HILIC_negative_214_96895a5_199	2_Benign	0.0989726000689288	0.270709028063098	0.015519511801316	0.748886084713942	FALSE	FALSE	Not sig		Unknown (carbon number 11); PlaSMA ID-898_RP_pos_229_1546a1_701	Case	0.00120590768545305	0.0141712205550995	0.0346193693245669	0.715051737154864	TRUE	FALSE	Sig unadjusted only		Unknown_RP_pos_538_3264a6_678	4. Large tumour	0.0182180518144099	0.150501451120762	0.0162661042416216	0.720303499879067	FALSE	FALSE	Not sig		N-((octahydro-1H-quinolizin-1-yl)methyl)-2.4.5.6-tetrahydrocyclopenta[c]pyrazole-3-carboxamide_RP_neg_303_2175a7_069	2. Single	0.00299020049607199	0.0471346865344682	0.0200110410310971	0.724702858600583	TRUE	FALSE	Sig unadjusted only
w/o MS2:NCGC00347585-02!(1.9.9b-trihydroxy-6.6.9a-trimethyl-3.5.5a.7.8.9-hexahydro-1H-benzo[e][2]benzofuran-5-yl) hexanoate_hilicpos50_400_2687a1_026	2_Benign	0.000447203477250314	0.0202783391777846	0.0156996729316903	0.748886084713942	TRUE	FALSE	Sig unadjusted only		Unknown_RP_pos_244_0635a3_109	Case	0.291597498065894	0.468106413050566	0.0347907696372895	0.715051737154864	FALSE	FALSE	Not sig		Cinnamoylglycine put_RP_pos_206_0814a5_195	2. Small tumour	0.0000226353789388211	0.00188614696831829	0.0162904417113851	0.656243741492228	TRUE	FALSE	Sig unadjusted only		Unknown_RP_neg_183_1392a7_545	2. Single	0.00395864555333437	0.0532112458795801	0.0202120729262166	0.724702858600583	FALSE	FALSE	Not sig
3-Formyl indole put_HILIC_positive_146_06346a0_507	4_Malignant	0.0119972993042013	0.0993447252510337	0.0157004839311591	0.69466335479858	FALSE	FALSE	Not sig		Unknown_hilicpos50_131_1541a5_846	Case	0.000198676608663524	0.00487378555627706	0.0348492865675394	0.715051737154864	TRUE	FALSE	Sig unadjusted only		Unknown_RP_neg_289_1658a5_077	2. Small tumour	0.000585572402543284	0.0130410985545526	0.0163162697808734	0.656243741492228	TRUE	FALSE	Sig unadjusted only		L-Phenylalanine_RP_pos_166_0864a5_549	3. Multiple	0.0398474568578871	0.154255019302181	0.0203604005048404	0.782218619303897	FALSE	FALSE	Not sig
Jasmonic Acid_RP_pos_211_1333a7_547	3_Malignant and Benign	0.00114034574906502	0.0307614742873312	0.0157733079327149	0.906568463022805	TRUE	FALSE	Sig unadjusted only		Unknown_RP_pos_283_2012a5_505	Case	0.000126293716165894	0.00403658860646099	0.034927459506217	0.715051737154864	TRUE	FALSE	Sig unadjusted only		Unknown_RP_pos_202_1439a6_004	2. Small tumour	0.00144275622133729	0.0198000635270939	0.0163686158804804	0.656243741492228	TRUE	FALSE	Sig unadjusted only		Unknown_RP_neg_248_99a4_719	2. Single	0.00608409142146183	0.064891464209885	0.0203628190797325	0.724702858600583	FALSE	FALSE	Not sig
Unknown_HILIC_positive_127_12311a1_664	2_Benign	0.0000454484277591802	0.0054031726199413	0.0158242646788684	0.748886084713942	TRUE	FALSE	Sig unadjusted only		Unknown_HILIC_negative_170_83359a5_384	Case	0.00112800159963152	0.0137655898843297	0.0355610239541912	0.715051737154864	TRUE	FALSE	Sig unadjusted only		Unknown_RP_neg_347_0225a6_247	2. Small tumour	0.0125695796338479	0.0652100606866471	0.0165696324288143	0.656243741492228	FALSE	FALSE	Not sig		w/o MS2:NCGC00385411-01_C24H28O10_Spiro[furan-3(2H).1'(4'H)-naphthalene]-4'a.5'(5'H)-dicarboxylic acid. 6'-(acetyloxy)-5-(3-furanyl)-4.5.6'.7'.8'.8'a-hexahydro-5'-hydroxy-2'-methyl-2-oxo-. dimethyl ester_HILIC_negative_499_15707a5_059	2. Single	0.0146483509486116	0.100339925782375	0.0204837361211325	0.724702858600583	FALSE	FALSE	Not sig
w/o MS2:NCGC00385411-01_C24H28O10_Spiro[furan-3(2H).1'(4'H)-naphthalene]-4'a.5'(5'H)-dicarboxylic acid. 6'-(acetyloxy)-5-(3-furanyl)-4.5.6'.7'.8'.8'a-hexahydro-5'-hydroxy-2'-methyl-2-oxo-. dimethyl ester_HILIC_negative_499_15707a5_059	4_Malignant	0.00343418166426578	0.0632824555504374	0.0158719128161975	0.69466335479858	FALSE	FALSE	Not sig		Unknown_RP_neg_160_8426a4_294	Case	0.000869149876833742	0.0120972101651505	0.0357137228329897	0.715051737154864	TRUE	FALSE	Sig unadjusted only		Unknown_HILIC_negative_228_03369a0_981	4. Large tumour	0.000416646354484338	0.0167755402868368	0.0165811327754264	0.720303499879067	TRUE	FALSE	Sig unadjusted only		3-Formyl indole put_HILIC_positive_146_06346a0_507	2. Single	0.00739464847860894	0.0716307800097528	0.0205130391887312	0.724702858600583	FALSE	FALSE	Not sig
Unknown_HILIC_positive_440_10974a1_264	4_Malignant	0.000636992735366222	0.0312783546318948	0.0159285864794579	0.69466335479858	TRUE	FALSE	Sig unadjusted only		w/o MS2:2-amino-4-hydroxypyrimidine-5-carboxylic acid_hilicpos50_156_0417a3_038	Case	0.000153272505301485	0.00442029307782582	0.0360334135366267	0.715051737154864	TRUE	FALSE	Sig unadjusted only		w/o MS2:triacanthine_hilicpos50_204_1338a7_042	4. Large tumour	0.00663539443416758	0.0882844852681618	0.0167162660766061	0.720303499879067	FALSE	FALSE	Not sig		Unknown_HILIC_negative_270_073a5_338	2. Single	8.8631350755125E-07	0.000267598501318358	0.0206123959729878	0.724702858600583	TRUE	FALSE	Sig unadjusted only
Unknown_RP_neg_197_8083a5_216	3_Malignant and Benign	0.00981359678828546	0.100308248421928	0.016077688996045	0.906568463022805	FALSE	FALSE	Not sig		Unknown_RP_neg_336_6574a7_468	Case	0.0274635853167612	0.093834852915001	0.0363850643461806	0.715051737154864	FALSE	FALSE	Not sig		Unknown_HILIC_negative_290_07104a1_721	2. Small tumour	0.0828018048820091	0.211897061231602	0.0167747533903643	0.656243741492228	FALSE	FALSE	Not sig		Unknown_HILIC_positive_125_10737a1_571	3. Multiple	0.0000164597446667394	0.00428210940328984	0.0207894430976013	0.782218619303897	TRUE	FALSE	Sig unadjusted only
Unknown_RP_pos_246_2424a6_286	3_Malignant and Benign	0.0554556494147717	0.238965613542593	0.0164779313250998	0.906568463022805	FALSE	FALSE	Not sig		Unknown_HILIC_negative_172_0258a4_483	Case	0.000616828822813247	0.00994431014463175	0.0368841016703434	0.715051737154864	TRUE	FALSE	Sig unadjusted only		w/o MS2:d-Dethiobiotin_hilicpos50_213_1232a2_109	2. Small tumour	0.00213670249962662	0.023825446906348	0.0167861055810326	0.656243741492228	TRUE	FALSE	Sig unadjusted only		Unknown_RP_pos_262_0742a4_22	2. Single	0.00485625170913451	0.0601286686383374	0.0208082950463723	0.724702858600583	FALSE	FALSE	Not sig
Unknown_RP_pos_360_238a4_023	4_Malignant	0.00770588842968112	0.0872106639152664	0.0165460660387837	0.709326610102249	FALSE	FALSE	Not sig		w/o MS2:NCGC00385917-01!5-phenyl-1.3-oxazolidin-2-one_hilicpos50_181_097a2_504	Case	0.000167930720352252	0.00455097376755352	0.0374202644115522	0.715051737154864	TRUE	FALSE	Sig unadjusted only		Unknown_RP_pos_284_3315a9_716	3. Medium tumour	0.417824595577437	0.89063766209696	0.0167878220213731	0.999952815240771	FALSE	FALSE	Not sig		Adipoyl-L-carnitine_RP_pos_290_1597a2_096	2. Single	0.139408179108254	0.32706281486412	0.0208100150362444	0.724702858600583	FALSE	FALSE	Not sig
Unknown_HILIC_negative_197_80847a0_639	3_Malignant and Benign	0.0284150895445408	0.17291352939895	0.0167189611068329	0.906568463022805	FALSE	FALSE	Not sig		Unknown_RP_neg_380_0818a4_279	Case	0.000419125032387013	0.00742794878870233	0.0374804944700672	0.715051737154864	TRUE	FALSE	Sig unadjusted only		Unknown_RP_pos_290_1962a5_634	2. Small tumour	0.000672129983084497	0.0138697531075612	0.0168480179314176	0.656243741492228	TRUE	FALSE	Sig unadjusted only		C9H8O2; PlaSMA ID-95_RP_pos_131_0492a5_195	3. Multiple	0.00129749514630078	0.0251821478773139	0.0208415359165731	0.782218619303897	TRUE	FALSE	Sig unadjusted only
Unknown_HILIC_negative_294_02887a7_141	2_Benign	0.0000572767493550832	0.00607597949239734	0.0167953238166106	0.748886084713942	TRUE	FALSE	Sig unadjusted only		Unknown_HILIC_positive_168_14931a2_401	Case	0.00245113391030888	0.0215710775739066	0.0375499022969421	0.715051737154864	TRUE	FALSE	Sig unadjusted only		Unknown_RP_pos_404_1921a4_367	4. Large tumour	0.00481378556308047	0.0711997653681801	0.0170240528412444	0.720303499879067	FALSE	FALSE	Not sig		w/o MS2:1.4-Cyclohexanedicarboxylic acid_hilicpos50_173_0781a4_466	3. Multiple	0.00527182171202384	0.0528900939114908	0.0209260898115473	0.782218619303897	FALSE	FALSE	Not sig
Unknown_RP_pos_246_152a6_309	4_Malignant	0.018835085129818	0.120568857608959	0.017010358933479	0.709326610102249	FALSE	FALSE	Not sig		Unknown_HILIC_negative_207_01503a1_38	Case	0.0529292068917279	0.144570032741845	0.0379118617381517	0.715051737154864	FALSE	FALSE	Not sig		N-methyl isoleucine put _HILIC_positive_146_11766a2_517	4. Large tumour	0.00587857065640515	0.082111707567225	0.0170404144637725	0.720303499879067	FALSE	FALSE	Not sig		Glutarylcarnitine_RP_pos_276_1447a1_529	2. Single	0.0122741780104503	0.0935459197883835	0.0209343362005944	0.724702858600583	FALSE	FALSE	Not sig
Unknown_RP_pos_320_2429a7_173	2_Benign	0.00104330320966875	0.0296581074016717	0.0171580515276533	0.748886084713942	TRUE	FALSE	Sig unadjusted only		Unknown_RP_pos_188_1285a5_332	Case	0.0331299048842362	0.10563353100782	0.0382548350448027	0.715051737154864	FALSE	FALSE	Not sig		Unknown_RP_pos_360_2386a5_547	4. Large tumour	0.000164241765492192	0.00990249567403266	0.0171569837212475	0.720303499879067	TRUE	FALSE	Sig unadjusted only		w/o MS2:NCGC00347585-02!(1.9.9b-trihydroxy-6.6.9a-trimethyl-3.5.5a.7.8.9-hexahydro-1H-benzo[e][2]benzofuran-5-yl) hexanoate_hilicpos50_400_2687a1_026	2. Single	0.000358661620277176	0.0167588911855704	0.0210486944918386	0.724702858600583	TRUE	FALSE	Sig unadjusted only
Unknown (carbon number 6); PlaSMA ID-168_RP_pos_144_0658a1_839	4_Malignant	0.000304121720259406	0.0213156741431816	0.017203016550487	0.709326610102249	TRUE	FALSE	Sig unadjusted only		Unknown_RP_neg_321_0289a2_924	Case	0.123446517915823	0.263465283107554	0.0383483862041054	0.715051737154864	FALSE	FALSE	Not sig		C9H8O2; PlaSMA ID-95_RP_pos_131_0492a5_195	2. Small tumour	0.000022254764154078	0.00188614696831829	0.0171683793790613	0.656243741492228	TRUE	FALSE	Sig unadjusted only		Unknown_RP_pos_381_2393a5_601	2. Single	0.000182945599196327	0.0112197105757123	0.0213782800644989	0.729649993505724	TRUE	FALSE	Sig unadjusted only
Unknown_RP_pos_444_2958a6_393	4_Malignant	0.00043637183926186	0.0256702981800922	0.017227115243881	0.709326610102249	TRUE	FALSE	Sig unadjusted only		Unknown_RP_neg_197_8083a8_673	Case	0.0000166626560022625	0.0012432447369788	0.0387153082287472	0.715051737154864	TRUE	FALSE	Sig unadjusted only		Unknown_RP_pos_446_3113a6_417	2. Small tumour	0.0000053106891168595	0.000947475217439706	0.0172950668648412	0.656243741492228	TRUE	FALSE	Sig unadjusted only		Unknown_RP_pos_229_1801a7_524	3. Multiple	0.000644509696536185	0.0202376044712362	0.0213878562836338	0.782218619303897	TRUE	FALSE	Sig unadjusted only
Unknown_RP_neg_187_0252a1_883	4_Malignant	0.00287608634926188	0.0574458341211768	0.0173403948404148	0.709326610102249	FALSE	FALSE	Not sig		4-Hydroxybenzoic acid; LC-ESI-QTOF; MS2; CE_RP_pos_139_0389a2_296	Case	0.000030722253707007	0.00185515147384619	0.038828638754102	0.715051737154864	TRUE	FALSE	Sig unadjusted only		Unknown_HILIC_positive_398_2532a0_971	2. Small tumour	0.000289700298633024	0.00955524094230773	0.0174938298454695	0.656243741492228	TRUE	FALSE	Sig unadjusted only		Cinnamoylglycine put_RP_pos_206_0814a5_195	3. Multiple	0.00138653238220497	0.0255446389003191	0.0214434363347151	0.782218619303897	TRUE	FALSE	Sig unadjusted only
leonurine_RP_neg_334_1328a5_666	4_Malignant	0.00134544650074117	0.0447531992831279	0.0174038031099055	0.709326610102249	TRUE	FALSE	Sig unadjusted only		Unknown_RP_neg_303_145a4_818	Case	0.00167742070595057	0.0174169425922566	0.0394838097327191	0.715051737154864	TRUE	FALSE	Sig unadjusted only		Unknown_hilicpos50_125_0708a0_84	4. Large tumour	6.12440112299528E-06	0.0010926488367162	0.0175636056642658	0.720303499879067	TRUE	FALSE	Sig unadjusted only		Unknown_RP_pos_163_1332a5_682	2. Single	0.00603216637496167	0.064891464209885	0.0217698489639222	0.729912725508613	FALSE	FALSE	Not sig
Unknown_RP_neg_303_145a4_818	2_Benign	0.00193368329365922	0.0393249063606861	0.0174633415810147	0.748886084713942	TRUE	FALSE	Sig unadjusted only		Unknown_RP_pos_520_6521a7_305	Case	0.0183750688442715	0.0722666785709076	0.0395006242377692	0.715051737154864	FALSE	FALSE	Not sig		Unknown_HILIC_negative_401_18182a3_727	2. Small tumour	0.133737756926721	0.291057942404147	0.0177630332375206	0.656243741492228	FALSE	FALSE	Not sig		Unknown_RP_pos_360_238a4_023	3. Multiple	0.0157769160832449	0.092003714157312	0.0217936792358778	0.782218619303897	FALSE	FALSE	Not sig
NCGC00385353-01!(2S.3S.4S.5R.6S)-3.4.5-trihydroxy-6-(5-hydroxy-4-oxo-2-phenylchromen-7-yl)oxyoxane-2-carboxylic acid_RP_pos_431_0978a4_318	4_Malignant	0.30130458254625	0.52089302086194	0.0176077070167927	0.709326610102249	FALSE	FALSE	Not sig		w/o MS2:MLS001056797-01!CGP-20712A methanesulfonate salt_RP_pos_248_0948a2_617	Case	0.329442934402796	0.507481757272754	0.0400366670343868	0.715051737154864	FALSE	FALSE	Not sig		Unknown_RP_neg_270_0729a1_32	4. Large tumour	0.00668027615177295	0.0885813645125298	0.017835297712273	0.720303499879067	FALSE	FALSE	Not sig		Unknown_RP_pos_290_1962a5_634	2. Single	0.000604017068755616	0.0215524272260527	0.0218799935751022	0.729912725508613	TRUE	FALSE	Sig unadjusted only
Unknown_HILIC_positive_141_06578a7_846	2_Benign	0.0363555748775938	0.160874443511337	0.0176188816721108	0.748886084713942	FALSE	FALSE	Not sig		Unknown_HILIC_positive_236_14894a5_377	Case	0.0154624363041913	0.0642903204385072	0.0405121735409815	0.715051737154864	FALSE	FALSE	Not sig		Unknown_RP_pos_310_0056a1_365	2. Small tumour	0.000329967355646206	0.0101978100071761	0.0180367075704681	0.656243741492228	TRUE	FALSE	Sig unadjusted only		Unknown_RP_pos_376_2696a4_704	2. Single	0.00957443595980659	0.081872900092028	0.0221053330821126	0.729912725508613	FALSE	FALSE	Not sig
Unknown_hilicpos50_290_1958a2_351	2_Benign	0.0876049462398895	0.250681921847158	0.0176704667076315	0.748886084713942	FALSE	FALSE	Not sig		Unknown_HILIC_positive_190_15524a3_427	Case	0.031239518173524	0.101559366882719	0.0406012613370262	0.715051737154864	FALSE	FALSE	Not sig		Unknown_RP_neg_416_1323a2_536	2. Small tumour	0.000165957420719814	0.00695176908961077	0.0180893580959111	0.656243741492228	TRUE	FALSE	Sig unadjusted only		Unknown_HILIC_positive_190_15524a3_427	3. Multiple	0.0212832403646417	0.10753169667511	0.0223582805851761	0.782218619303897	FALSE	FALSE	Not sig
Unknown_HILIC_negative_288_952a2_261	4_Malignant	0.00139009942939456	0.0458499181544004	0.0177165829338678	0.709326610102249	TRUE	FALSE	Sig unadjusted only		Unknown_HILIC_positive_444_29541a0_805	Case	0.0000515648484512452	0.00247751580880335	0.0407301994920031	0.715051737154864	TRUE	FALSE	Sig unadjusted only		Xanthurenic acid_HILIC_negative_204_03056a2_955	4. Large tumour	0.00250670459731783	0.0486602125112099	0.0181190760106305	0.720303499879067	TRUE	FALSE	Sig unadjusted only		w/o MS2:NCGC00169702-02!(5R)-5-hydroxy-1-(4-hydroxy-3-methoxyphenyl)decan-3-one_RP_pos_312_2171a6_137	2. Single	0.00152161484766754	0.031105928526537	0.0226570615078717	0.729912725508613	TRUE	FALSE	Sig unadjusted only
Unknown_RP_pos_249_2064a8_139	4_Malignant	0.00407464400903269	0.0674633895782216	0.0178912953885663	0.709326610102249	FALSE	FALSE	Not sig		Unknown_RP_neg_331_9908a3_046	Case	0.116608169795444	0.252865782567468	0.0410792102282114	0.715051737154864	FALSE	FALSE	Not sig		Unknown_HILIC_negative_290_07104a1_721	4. Large tumour	0.068278604819299	0.284796518507703	0.0181835699869444	0.720303499879067	FALSE	FALSE	Not sig		w/o MS2:Glutamic acid betaine put_hilicpos50_190_1072a4_168	2. Single	0.679122146155308	0.818156667789927	0.0226699471813038	0.729912725508613	FALSE	FALSE	Not sig
Unknown_RP_pos_267_1957a9_058	2_Benign	0.00196344446698271	0.0395206129892674	0.017919294592237	0.748886084713942	TRUE	FALSE	Sig unadjusted only		Indole-3-carboxylic acid_RP_pos_162_0549a3_893	Case	0.0161720175504893	0.0661199675892402	0.0412012937021257	0.715051737154864	FALSE	FALSE	Not sig		Unknown_HILIC_positive_176_13933a3_428	4. Large tumour	0.0000418857704459556	0.00382329416279944	0.018437148286839	0.720303499879067	TRUE	FALSE	Sig unadjusted only		Unknown_RP_pos_306_191a6_436	3. Multiple	0.000247004681682314	0.0121249771534687	0.0228033296506712	0.782218619303897	TRUE	FALSE	Sig unadjusted only
Unknown_RP_neg_255_8221a4_297	3_Malignant and Benign	0.00623255459530398	0.07942459995639	0.0179613594314804	0.906568463022805	FALSE	FALSE	Not sig		w/o MS2:NCGC00380632-01_C10H16O5_(4S.5S.6E.8S.10R)-4.5.8-Trihydroxy-10-methyl-3.4.5.8.9.10-hexahydro-2H-oxecin-2-one_RP_pos_217_1098a3_051	Case	0.074980436847718	0.184677479866797	0.041377587429755	0.715051737154864	FALSE	FALSE	Not sig		Unknown_RP_pos_376_269a5_303	2. Small tumour	0.00478179619690484	0.0371654456888149	0.0184676421261632	0.656243741492228	TRUE	FALSE	Sig unadjusted only		5-(1.2-dithiolan-3-yl)pentanoic acid_RP_neg_229_0291a1_919	2. Single	0.000372363186883338	0.0169944826571756	0.022888487844873	0.729912725508613	TRUE	FALSE	Sig unadjusted only
Piperine put_HILIC_negative_308_11719a1_533	3_Malignant and Benign	0.0000381385131179074	0.00534620228527809	0.0180189319512024	0.906568463022805	TRUE	FALSE	Sig unadjusted only		Unknown_HILIC_negative_232_97601a2_673	Case	0.00355990604970002	0.0268872447096167	0.0414014005080169	0.715051737154864	TRUE	FALSE	Sig unadjusted only		Unknown_HILIC_positive_132_04781a0_857	4. Large tumour	0.000273429716625946	0.0133555923032469	0.0185920790262048	0.720303499879067	TRUE	FALSE	Sig unadjusted only		Unknown_RP_neg_187_0248a1_504	3. Multiple	0.0383408991955351	0.151244250595453	0.023002385909649	0.782218619303897	FALSE	FALSE	Not sig
Unknown_HILIC_positive_505_29337a5_292	2_Benign	0.010339794074528	0.0853798918940017	0.0180680312633245	0.748886084713942	FALSE	FALSE	Not sig		Unknown_RP_pos_173_1651a2_012	Case	0.000130607745297227	0.0040905312611421	0.0415406104153614	0.715051737154864	TRUE	FALSE	Sig unadjusted only		Phenylacetylglycine_RP_pos_194_0812a4_35	4. Large tumour	0.00357078443718844	0.0590435349918976	0.0185964261735516	0.720303499879067	FALSE	FALSE	Not sig		Unknown_HILIC_positive_440_10974a1_264	3. Multiple	0.00456223473385852	0.0481364820709535	0.0231458217161517	0.782218619303897	TRUE	FALSE	Sig unadjusted only
Unknown_RP_neg_511_0546a4_294	4_Malignant	0.476700615253284	0.677752417528932	0.0181644418032272	0.712954340776667	FALSE	FALSE	Not sig		Unknown_HILIC_negative_168_8365a5_382	Case	0.0032915264925594	0.0256843767063532	0.0416964775820315	0.715051737154864	TRUE	FALSE	Sig unadjusted only		Unknown_HILIC_positive_272_13513a4_32	2. Small tumour	0.0000433768105385574	0.00293076852579608	0.0187307694243178	0.656243741492228	TRUE	FALSE	Sig unadjusted only		Unknown_HILIC_negative_453_06381a7_039	2. Single	0.000297446329723787	0.0149676518482803	0.0231746059034286	0.729912725508613	TRUE	FALSE	Sig unadjusted only
Unknown_HILIC_negative_234_02512a5_732	2_Benign	0.000777214118871147	0.0274382333838022	0.018282267243166	0.748886084713942	TRUE	FALSE	Sig unadjusted only		Unknown_hilicpos50_384_7714a1_191	Case	0.00208539590234763	0.0195951751099984	0.0417349877470675	0.715051737154864	TRUE	FALSE	Sig unadjusted only		Unknown_RP_neg_270_0081a1_713	2. Small tumour	0.00572849813070953	0.0409602294389431	0.0188068132573946	0.656243741492228	TRUE	FALSE	Sig unadjusted only		3-Acetylindole; LC-ESI-QTOF; MS2; CE_RP_pos_160_0756a2_937	2. Single	0.00756413158990143	0.0725855781310607	0.0232067069178083	0.729912725508613	FALSE	FALSE	Not sig
Unknown_RP_neg_217_0176a3_963	3_Malignant and Benign	0.064218962637337	0.256157955641817	0.0183634179710035	0.906568463022805	FALSE	FALSE	Not sig		Unknown_hilicpos50_236_149a5_345	Case	0.0163729338919522	0.0665945756745204	0.0418260377382848	0.715051737154864	FALSE	FALSE	Not sig		Unknown_HILIC_negative_455_23639a6_286	4. Large tumour	0.0695533987496595	0.285566073382742	0.0188477033110009	0.720303499879067	FALSE	FALSE	Not sig		Unknown_RP_pos_398_2538a5_653	2. Single	0.000212185581086806	0.0120699768951553	0.0232678083039397	0.729912725508613	TRUE	FALSE	Sig unadjusted only
w/o MS2:MLS002637604-01!phenyl(piperidin-1-yl)methanone_hilicpos50_190_1188a5_555	4_Malignant	0.242460161783357	0.454685205446572	0.0184283675833924	0.716151908562525	FALSE	FALSE	Not sig		Unknown_RP_pos_392_2203a6_919	Case	0.00144313227187194	0.0156905655598265	0.0418409913704812	0.715051737154864	TRUE	FALSE	Sig unadjusted only		Unknown_RP_pos_546_8411a6_678	4. Large tumour	0.138938673080643	0.390920639312921	0.018890742682099	0.720303499879067	FALSE	FALSE	Not sig		Unknown_hilicpos50_204_1706a8_061	2. Single	0.0756017420288354	0.231103455968208	0.0233255693394083	0.729912725508613	FALSE	FALSE	Not sig
Unknown_RP_pos_376_269a5_785	2_Benign	0.0113859406357349	0.0893796339905189	0.0184371353280872	0.748886084713942	FALSE	FALSE	Not sig		w/o MS2:bonactin_hilicpos50_418_2792a1_755	Case	0.00144756355727488	0.0156952678516683	0.041960392236115	0.715051737154864	TRUE	FALSE	Sig unadjusted only		Unknown_RP_neg_429_2502a3_873	4. Large tumour	2.25673629072798E-06	0.000492093885617072	0.0191113155308405	0.720303499879067	TRUE	FALSE	Sig unadjusted only		Unknown_RP_neg_197_8083a8_673	3. Multiple	0.0000458638540696715	0.00668319406393974	0.0233620150709384	0.782218619303897	TRUE	FALSE	Sig unadjusted only
Unknown_RP_neg_195_8109a6_989	3_Malignant and Benign	0.0349033640935584	0.192951695869319	0.0184571219826459	0.906568463022805	FALSE	FALSE	Not sig		Jasmonic Acid_RP_pos_211_1333a7_547	Case	0.0895586959924282	0.21011146980762	0.0421527893954621	0.715051737154864	FALSE	FALSE	Not sig		Unknown_HILIC_positive_317_15009a2_251	4. Large tumour	0.000650492117227873	0.0230016356767514	0.0191421718451295	0.720303499879067	TRUE	FALSE	Sig unadjusted only		w/o MS2:(2R.3R.4S.5S.6R)-2-[(2E)-4-ethenyl-2.5-dimethylhexa-2.5-dienoxy]-6-(hydroxymethyl)oxane-3.4.5-triol_hilicpos50_332_2062a2_098	2. Single	0.0493735110213539	0.187418791836377	0.0234315932265185	0.729912725508613	FALSE	FALSE	Not sig
Unknown_RP_neg_238_0184a2_932	2_Benign	0.0018178732254896	0.0382755976788973	0.0185153358233058	0.748886084713942	TRUE	FALSE	Sig unadjusted only		Unknown_HILIC_positive_234_05841a0_609	Case	0.0354127866421431	0.110002825413594	0.0429668187706618	0.715051737154864	FALSE	FALSE	Not sig		Unknown_RP_pos_709_3582a7_963	3. Medium tumour	0.00217015692603412	0.185170998580086	0.0193006999327829	0.999952815240771	FALSE	FALSE	Not sig		Unknown_HILIC_positive_127_12311a1_664	3. Multiple	0.0000318133483147429	0.00657196800712452	0.0234611273912799	0.782218619303897	TRUE	FALSE	Sig unadjusted only
2'.4'-Dihydroxyacetophenone_RP_neg_151_0402a2_891	2_Benign	0.00108481995175985	0.0301980022032441	0.0185271707228719	0.748886084713942	TRUE	FALSE	Sig unadjusted only		Unknown_RP_pos_376_269a5_303	Case	0.00717920094739641	0.0395763535372625	0.0430213153324471	0.715051737154864	TRUE	FALSE	Sig unadjusted only		Unknown_HILIC_negative_197_80786a2_65	2. Small tumour	0.000408656915274792	0.0108743905601803	0.0193618089538061	0.656243741492228	TRUE	FALSE	Sig unadjusted only		p-Hydroxyphenyllactate_RP_neg_181_0508a3_008	3. Multiple	0.0268404649105797	0.123474611130804	0.023607216997858	0.782218619303897	FALSE	FALSE	Not sig
Unknown_RP_pos_273_1692a6_58	2_Benign	0.000296606987617443	0.0153181898210324	0.0186646043154491	0.748886084713942	TRUE	FALSE	Sig unadjusted only		Atrazine-desethyl; LC-ESI-ITFT; MS2; CE_hilicpos50_188_0703a1_198	Case	0.0110821646543237	0.0514154802224827	0.0431456603178026	0.715051737154864	FALSE	FALSE	Not sig		Unknown_RP_pos_564_6756a7_428	4. Large tumour	0.0391893559374749	0.21907429631061	0.0194663418808111	0.720303499879067	FALSE	FALSE	Not sig		Unknown_HILIC_positive_446_31024a1_104	3. Multiple	0.00222294405868071	0.032435150298594	0.0236552150464827	0.782218619303897	TRUE	FALSE	Sig unadjusted only
Unknown_HILIC_negative_197_80788a3_212	3_Malignant and Benign	0.0147581145299355	0.121183262615056	0.0187458685642288	0.906568463022805	FALSE	FALSE	Not sig		oroxindin_RP_pos_461_1088a4_482	Case	0.182463856540437	0.34087131695441	0.0435096203280966	0.715051737154864	FALSE	FALSE	Not sig		3-Hydroxybenzaldehyde_RP_pos_121_0286a2_509	2. Small tumour	1.56876012952663E-07	0.0000879626215484573	0.0195322469441486	0.656243741492228	TRUE	FALSE	Sig unadjusted only		Unknown_RP_pos_392_2203a6_919	2. Single	0.000716771932005672	0.0228726002692867	0.0241322011005717	0.731799886446227	TRUE	FALSE	Sig unadjusted only
Unknown_RP_neg_199_8055a6_968	3_Malignant and Benign	0.0624280118205748	0.254151574960645	0.018777522451045	0.906568463022805	FALSE	FALSE	Not sig		Decanoyl-L-carnitine_RP_pos_316_2486a7_023	Case	0.0339115375725211	0.107226936035907	0.0435882243714015	0.715051737154864	FALSE	FALSE	Not sig		Unknown_RP_neg_401_181a4_448	2. Small tumour	0.0845226270152125	0.215143522071796	0.0195463456552458	0.656243741492228	FALSE	FALSE	Not sig		Unknown_RP_neg_217_0176a3_963	3. Multiple	0.0224725585739364	0.110671006778796	0.0241505605170607	0.782218619303897	FALSE	FALSE	Not sig
Unknown_HILIC_negative_186_04073a5_551	2_Benign	0.00170536083736682	0.0371863404814709	0.0189814559963452	0.748886084713942	TRUE	FALSE	Sig unadjusted only		Unknown_HILIC_negative_172_83113a5_385	Case	0.0059981982647631	0.0359983611455584	0.0436081340561903	0.715051737154864	TRUE	FALSE	Sig unadjusted only		Unknown_HILIC_negative_173_98683a0_589	4. Large tumour	0.000992729612872532	0.029518664625187	0.0195780777961917	0.720303499879067	TRUE	FALSE	Sig unadjusted only		Taurocholic acid_RP_neg_514_283a6_126	2. Single	0.00627659230775115	0.0662247978707614	0.0241569565283268	0.731799886446227	FALSE	FALSE	Not sig
Unknown_HILIC_negative_168_83665a4_842	3_Malignant and Benign	0.0198466384334249	0.142932212570996	0.0189848373630077	0.906568463022805	FALSE	FALSE	Not sig		Unknown_RP_neg_162_8395a4_295	Case	0.000699641344234535	0.0104812682294678	0.0436142640888629	0.715051737154864	TRUE	FALSE	Sig unadjusted only		Unknown_HILIC_negative_319_06744a5_644	4. Large tumour	0.000525913569113114	0.0194736864034809	0.0197554419562438	0.720303499879067	TRUE	FALSE	Sig unadjusted only		Unknown_RP_neg_191_0024a1_731	2. Single	0.470887640640322	0.657266710353224	0.0241646788084932	0.731799886446227	FALSE	FALSE	Not sig
Unknown (carbon number 12); PlaSMA ID-735_RP_pos_209_1172a4_532	4_Malignant	0.00460826156945938	0.0718543801536156	0.0190119689170898	0.731588019603699	FALSE	FALSE	Not sig		Unknown (carbon number 8); PlaSMA ID-123_RP_pos_137_0596a4_26	Case	1.37404979569235E-06	0.00019439064907771	0.0437642055659627	0.715051737154864	TRUE	FALSE	Sig unadjusted only		w/o MS2:NCGC00168879-02_C10H15NO3_3-Acetyl-5-sec-butyl-4-hydroxy-1.5-dihydro-2H-pyrrol-2-one_RP_pos_198_1123a5_282	4. Large tumour	0.000334451715122716	0.0147496964253557	0.0198198160476278	0.720303499879067	TRUE	FALSE	Sig unadjusted only		Unknown_RP_pos_404_3002a7_063	3. Multiple	0.0124812556646044	0.0810087132686823	0.0242985888459731	0.782218619303897	FALSE	FALSE	Not sig
Unknown_HILIC_negative_168_8365a5_382	3_Malignant and Benign	0.067464693274474	0.263594998742904	0.019355397070919	0.906568463022805	FALSE	FALSE	Not sig		Unknown_RP_pos_229_1801a7_524	Case	0.00139739301253517	0.0154472671234033	0.0439757716689506	0.715051737154864	TRUE	FALSE	Sig unadjusted only		Unknown_RP_neg_476_9624a6_83	2. Small tumour	0.0036829097038951	0.0324266429302483	0.0198963620731006	0.656243741492228	TRUE	FALSE	Sig unadjusted only		Unknown_HILIC_positive_218_14993a7_141	2. Single	0.366299553397129	0.567822174993574	0.0246349729308258	0.731799886446227	FALSE	FALSE	Not sig
Unknown (carbon number 6); PlaSMA ID-168_RP_pos_144_0658a1_839	3_Malignant and Benign	0.0821651857860722	0.286156481109435	0.019360468380768	0.906568463022805	FALSE	FALSE	Not sig		w/o MS2:Tributyrin_hilicpos50_320_2052a3_971	Case	0.003757676264141	0.02761962422613	0.0439856744998663	0.715051737154864	TRUE	FALSE	Sig unadjusted only		Dodecenoylcarnitine_RP_pos_342_2632a7_582	2. Small tumour	0.000674935756316989	0.0138697531075612	0.0200057998833583	0.656243741492228	TRUE	FALSE	Sig unadjusted only		w/o MS2:(2R.3R.4S.5S.6R)-2-[(2E)-4-ethenyl-2.5-dimethylhexa-2.5-dienoxy]-6-(hydroxymethyl)oxane-3.4.5-triol_hilicpos50_332_2061a2_037	2. Single	0.0479049789929547	0.185248317780638	0.0246485405589884	0.731799886446227	FALSE	FALSE	Not sig
papaverine_HILIC_positive_340_16122a6_289	2_Benign	0.842538578559691	0.912769506168034	0.0193622713801736	0.748886084713942	FALSE	FALSE	Not sig		Unknown_RP_neg_572_1547a2_872	Case	0.00836602551627784	0.0429237256880922	0.0444062909683708	0.715051737154864	TRUE	FALSE	Sig unadjusted only		Unknown_RP_neg_394_017a5_784	4. Large tumour	0.0000210692414884251	0.00266763783361512	0.0201334130329629	0.721481975886412	TRUE	FALSE	Sig unadjusted only		Unknown_HILIC_positive_141_1022a1_222	3. Multiple	0.0000479149857106608	0.00668319406393974	0.0246563742870094	0.782218619303897	TRUE	FALSE	Sig unadjusted only
Unknown_RP_neg_324_0725a2_892	4_Malignant	0.00485703112504006	0.0733224890991625	0.0193699724976241	0.732693709451258	FALSE	FALSE	Not sig		Unknown_RP_pos_159_1493a1_352	Case	0.000182300118076568	0.00461547667263386	0.044765588738774	0.715051737154864	TRUE	FALSE	Sig unadjusted only		Unknown_HILIC_positive_360_20209a4_009	3. Medium tumour	0.00341772968034344	0.203272147336158	0.0202355335601617	0.999952815240771	FALSE	FALSE	Not sig		2'.4'-Dihydroxyacetophenone_RP_neg_151_0402a2_891	2. Single	0.00158592322938909	0.03159770901194	0.024723139282749	0.731799886446227	TRUE	FALSE	Sig unadjusted only
Unknown_HILIC_positive_288_22833a6_633	4_Malignant	0.113119418784637	0.289673715659131	0.0194140498810015	0.732693709451258	FALSE	FALSE	Not sig		Unknown_RP_pos_290_1959a6_893	Case	0.000489211339683387	0.008312357178603	0.0447735320464977	0.715051737154864	TRUE	FALSE	Sig unadjusted only		w/o MS2:bonactin_hilicpos50_418_2793a2_086	2. Small tumour	0.000390152897962274	0.0108212750336382	0.0202435270672579	0.656243741492228	TRUE	FALSE	Sig unadjusted only		Unknown_RP_neg_303_1455a6_798	2. Single	0.00134102096427267	0.0299481436573014	0.024992255055065	0.731799886446227	TRUE	FALSE	Sig unadjusted only
Unknown_RP_pos_360_2385a3_704	2_Benign	0.0193053812541518	0.118396283472728	0.0194737347391688	0.748886084713942	FALSE	FALSE	Not sig		Unknown_HILIC_positive_246_18143a6_648	Case	0.720550238407417	0.828454951773964	0.0452112427098355	0.715051737154864	FALSE	FALSE	Not sig		Unknown_HILIC_positive_124_08707a0_946	4. Large tumour	0.0108490307107282	0.119050438008322	0.0202897223091986	0.721481975886412	FALSE	FALSE	Not sig		Unknown_RP_pos_380_2428a5_358	3. Multiple	0.0000740040795769802	0.00806850034276798	0.0250090505920598	0.782218619303897	TRUE	FALSE	Sig unadjusted only
3-Hydroxybenzaldehyde_RP_pos_121_0286a2_509	2_Benign	4.3083525079058E-07	0.000281838059892171	0.0195650446193549	0.748886084713942	TRUE	FALSE	Sig unadjusted only		Unknown_RP_pos_332_2431a5_021	Case	0.164869227984242	0.319607601297052	0.0453606393032607	0.715051737154864	FALSE	FALSE	Not sig		Unknown_RP_pos_163_1332a5_682	2. Small tumour	0.014092722770973	0.0697944491169711	0.0203350975843564	0.656243741492228	FALSE	FALSE	Not sig		Unknown_RP_neg_270_0729a1_32	2. Single	0.0000534393246079388	0.00492766521761365	0.0250814014038536	0.731799886446227	TRUE	FALSE	Sig unadjusted only
Unknown_RP_pos_202_1439a6_004	2_Benign	0.00155013071548165	0.0356820396277825	0.0195963548919379	0.748886084713942	TRUE	FALSE	Sig unadjusted only		w/o MS2:Glutamic acid betaine put_hilicpos50_190_1072a4_168	Case	0.979471678018542	0.990066014994277	0.0453749670558134	0.715051737154864	FALSE	FALSE	Not sig		Unknown_HILIC_negative_201_80214a3_649	4. Large tumour	0.00239288673104	0.04696040209666	0.0205110434604026	0.721481975886412	TRUE	FALSE	Sig unadjusted only		Unknown_RP_pos_444_2954a5_717	3. Multiple	0.0102712318094971	0.0745186411317488	0.0254983483411313	0.782218619303897	FALSE	FALSE	Not sig
Unknown_RP_pos_381_7264a5_885	2_Benign	0.00377204622778923	0.0519765319126781	0.0196969534145335	0.748886084713942	FALSE	FALSE	Not sig		w/o MS2:(4aS)-6.7-dihydroxy-1.1.4a-trimethyl-3.4.10.10a-tetrahydro-2H-phenanthren-9-one_RP_pos_275_1855a7_512	Case	0.00179058721935477	0.0180542272353121	0.0464524171270672	0.715051737154864	TRUE	FALSE	Sig unadjusted only		w/o MS2:[5-acetyloxy-3-(hydroxymethyl)-2-oxo-6-propan-2-ylcyclohex-3-en-1-yl] 3-methylbutanoate_hilicpos50_344_206a2_127	2. Small tumour	0.0381792111769559	0.1309009563561	0.0205397003269423	0.656243741492228	FALSE	FALSE	Not sig		Unknown_RP_pos_530_1776a2_889	3. Multiple	0.00359028908934121	0.0419401329632865	0.0255735073271428	0.782218619303897	TRUE	FALSE	Sig unadjusted only
Unknown_RP_neg_288_9516a2_401	4_Malignant	0.00206982684387077	0.0509722265036442	0.0198643761648055	0.742549299493919	FALSE	FALSE	Not sig		Isatin; LC-ESI-QTOF; MS2; [M+H]+; CE_RP_pos_148_0393a4_913	Case	0.0000411298954022455	0.00218345002076415	0.0466659997162148	0.715051737154864	TRUE	FALSE	Sig unadjusted only		Melezitose_hilicpos50_522_2023a6_974	4. Large tumour	0.00126857785544215	0.0339949813638314	0.0205875111590518	0.721481975886412	TRUE	FALSE	Sig unadjusted only		w/o MS2:""MLS001049023-01!6.7-dimethoxy-2-methyl-3.4-dihydroisoquinolin-1-one""_RP_pos_222_1126a5_519	2. Single	0.376917671641548	0.577918229283886	0.025694383677973	0.731799886446227	FALSE	FALSE	Not sig
w/o MS2:Unknown (carbon number 9); PlaSMA ID-368_hilicpos50_167_1175a0_997	2_Benign	0.00421094839704792	0.054568229080748	0.0199054174681934	0.748886084713942	FALSE	FALSE	Not sig		quinine_RP_pos_325_199a7_845	Case	0.0000709542000650128	0.00281840516620938	0.046720966611209	0.715051737154864	TRUE	FALSE	Sig unadjusted only		Unknown_RP_pos_692_3318a7_962	3. Medium tumour	0.00276866862759806	0.201241191913378	0.0207190908432563	0.999952815240771	FALSE	FALSE	Not sig		Biotin_RP_pos_245_095a4_037	2. Single	0.0185467074899785	0.113497075793771	0.0258650463866511	0.731799886446227	FALSE	FALSE	Not sig
Unknown_HILIC_negative_167_83684a3_057	3_Malignant and Benign	0.0240515919799861	0.15920582874586	0.0200730287890326	0.906568463022805	FALSE	FALSE	Not sig		Unknown_RP_pos_290_196a6_466	Case	0.0011084931870558	0.0137250339406751	0.0467850657435345	0.715051737154864	TRUE	FALSE	Sig unadjusted only		Unknown_RP_neg_305_0339a3_037	2. Small tumour	0.0000643404615712831	0.00388517402565056	0.0207852324736161	0.656243741492228	TRUE	FALSE	Sig unadjusted only		w/o MS2:Tamoxifen_hilicpos50_372_238a1_386	2. Single	0.054378923717611	0.198226094095607	0.0260131281284711	0.731799886446227	FALSE	FALSE	Not sig
Unknown_HILIC_positive_444_29565a1_029	4_Malignant	0.000381331375934883	0.0230265484699141	0.0202585742974394	0.744733017341411	TRUE	FALSE	Sig unadjusted only		Unknown_HILIC_positive_519_31012a5_142	Case	0.00440615785192869	0.03028751237972	0.0469229405674141	0.715051737154864	TRUE	FALSE	Sig unadjusted only		Unknown_RP_pos_240_1443a2_403	4. Large tumour	0.000144291153299063	0.00953867413370282	0.0209695864093168	0.728368377491755	TRUE	FALSE	Sig unadjusted only		Unknown_HILIC_positive_272_13513a4_32	2. Single	0.000394103362510238	0.0175779056574169	0.0260463800925706	0.731799886446227	TRUE	FALSE	Sig unadjusted only
Unknown_HILIC_negative_427_0524a7_26	2_Benign	0.034742553412157	0.15699703218999	0.0203699317601377	0.748886084713942	FALSE	FALSE	Not sig		Unknown_RP_neg_416_1322a2_786	Case	0.000357409313765674	0.0068438067364811	0.0474604321581617	0.715051737154864	TRUE	FALSE	Sig unadjusted only		Unknown_RP_pos_223_0206a1_176	2. Small tumour	0.0573179291162774	0.167390529599248	0.0210052178259823	0.656243741492228	FALSE	FALSE	Not sig		w/o MS2:(4aS)-6.7-dihydroxy-1.1.4a-trimethyl-3.4.10.10a-tetrahydro-2H-phenanthren-9-one_RP_pos_275_1855a7_512	3. Multiple	0.00072760689975384	0.0211732694812425	0.0262144442242076	0.782218619303897	TRUE	FALSE	Sig unadjusted only
w/o MS2:2'-Methoxyformonetin_RP_pos_299_1853a5_453	3_Malignant and Benign	0.00258659987110211	0.0472204860189571	0.0204286034592452	0.906568463022805	TRUE	FALSE	Sig unadjusted only		XANTHURENIC ACID_HILIC_positive_206_04491a4_252	Case	0.0110687641186564	0.0514140818529306	0.0477094287006087	0.715051737154864	FALSE	FALSE	Not sig		2-Piperidone_hilicpos50_100_0756a0_585	3. Medium tumour	0.0000889638226253066	0.0273854078717738	0.021022737579089	0.999952815240771	TRUE	FALSE	Sig unadjusted only		Unknown_RP_pos_398_2538a6_527	2. Single	0.0719247399406143	0.225663152891216	0.0262259854940933	0.731799886446227	FALSE	FALSE	Not sig
Unknown_RP_pos_372_2014a7_767	2_Benign	0.0821433424621752	0.242377630995062	0.0204823424341083	0.748886084713942	FALSE	FALSE	Not sig		Unknown_RP_neg_567_3165a8_481	Case	0.0290963657770942	0.0971942431277401	0.0479862556040553	0.715051737154864	FALSE	FALSE	Not sig		Unknown_HILIC_positive_230_13879a2_026	4. Large tumour	0.00188581693375928	0.0411181475880455	0.0211938225389701	0.729699591802259	TRUE	FALSE	Sig unadjusted only		Unknown_RP_pos_376_269a5_303	2. Single	0.0112641269576786	0.089949876339655	0.0263181302738388	0.731799886446227	FALSE	FALSE	Not sig
Unknown_RP_pos_420_2946a4_869	4_Malignant	0.00120183189971239	0.0421422430907588	0.0206455739149189	0.744733017341411	TRUE	FALSE	Sig unadjusted only		Unknown_RP_pos_296_0799a1_783	Case	0.00236809099519691	0.0210765468393375	0.0480350754136047	0.715051737154864	TRUE	FALSE	Sig unadjusted only		Unknown_RP_neg_289_1655a5_304	2. Small tumour	0.0351392207493609	0.124365591921769	0.0212626330275483	0.656243741492228	FALSE	FALSE	Not sig		Glutarylcarnitine_RP_pos_276_1447a1_529	3. Multiple	0.00575168577417321	0.0556043513882509	0.0263775200594785	0.782218619303897	FALSE	FALSE	Not sig
HBOA hexoside_RP_neg_326_0885a3_691	4_Malignant	0.186265410333017	0.38723079213829	0.0207147487621611	0.744733017341411	FALSE	FALSE	Not sig		Unknown_RP_neg_162_8396a5_417	Case	0.000101357732633924	0.00352320011908029	0.0481854049921591	0.715051737154864	TRUE	FALSE	Sig unadjusted only		Unknown_RP_pos_132_0446a2_914	3. Medium tumour	0.00027374242429438	0.0596910564086357	0.0212653659655612	0.999952815240771	FALSE	FALSE	Not sig		Unknown_RP_neg_238_0184a2_932	2. Single	0.00061632437138176	0.0216137452773989	0.0264627223729475	0.731799886446227	TRUE	FALSE	Sig unadjusted only
Unknown_RP_neg_363_1661a6_304	2_Benign	0.066688492520088	0.218247936302176	0.0207699924494847	0.748886084713942	FALSE	FALSE	Not sig		Unknown_HILIC_positive_302_24365a6_569	Case	0.829352446976865	0.906995919304596	0.0481885725890087	0.715051737154864	FALSE	FALSE	Not sig		Unknown_RP_pos_283_2012a5_505	2. Small tumour	0.000426355297035961	0.0111562969391076	0.0213830720859577	0.656243741492228	TRUE	FALSE	Sig unadjusted only		w/o MS2:D-Galactosamine_hilicpos50_178_0709a6_713	2. Single	0.328069163943243	0.532315613260534	0.0266051889435189	0.731799886446227	FALSE	FALSE	Not sig
Unknown_RP_neg_567_3165a8_481	4_Malignant	0.0636093821650398	0.210867250842721	0.0211335660065511	0.744733017341411	FALSE	FALSE	Not sig		Unknown_HILIC_negative_243_03299a0_475	Case	0.185232894196024	0.344079086473921	0.0484838346118784	0.715051737154864	FALSE	FALSE	Not sig		w/o MS2:Acridinone_hilicpos50_196_0733a3_063	2. Small tumour	0.00976884154609619	0.0555691348817791	0.021547098015791	0.656243741492228	FALSE	FALSE	Not sig		Unknown_RP_neg_347_0225a6_247	2. Single	0.00526593005991986	0.0615629974552512	0.0267235431556855	0.731799886446227	FALSE	FALSE	Not sig
Unknown_RP_neg_162_8395a4_295	3_Malignant and Benign	0.0120972959737739	0.108722847332316	0.0212420451583545	0.906568463022805	FALSE	FALSE	Not sig		Unknown_HILIC_positive_244_11182a4_81	Case	0.670511549479218	0.795814282342283	0.0487227884183422	0.715051737154864	FALSE	FALSE	Not sig		Cinnamoylglycine put_RP_pos_206_0814a5_195	3. Medium tumour	0.00243547645878712	0.191184902014789	0.0216830819804977	0.999952815240771	FALSE	FALSE	Not sig		Isatin; LC-ESI-QTOF; MS2; [M+H]+; CE_RP_pos_148_0393a4_913	3. Multiple	0.0000491678507280695	0.00668319406393974	0.0267257277207474	0.782218619303897	TRUE	FALSE	Sig unadjusted only
Unknown_RP_neg_444_261a5_556	4_Malignant	0.0480482833752499	0.186722289354313	0.0213251742655989	0.744733017341411	FALSE	FALSE	Not sig		Unknown_HILIC_negative_226_80173a0_609	Case	0.00236744723944618	0.0210765468393375	0.0496839001697646	0.715051737154864	TRUE	FALSE	Sig unadjusted only		Phenylpropanolamine_HILIC_positive_152_10728a0_953	2. Small tumour	0.000759635368013594	0.01446778984557	0.0218468579417765	0.656243741492228	TRUE	FALSE	Sig unadjusted only		Unknown_HILIC_negative_197_80847a0_639	3. Multiple	0.000865365181151906	0.0220555736105275	0.0267793036446135	0.782218619303897	TRUE	FALSE	Sig unadjusted only
Unknown_RP_pos_511_6508a7_261	3_Malignant and Benign	0.0730570343364972	0.272697478997933	0.0213387980115055	0.906568463022805	FALSE	FALSE	Not sig		Unknown_HILIC_positive_762_40985a0_45	Case	0.00167935438156162	0.0174169425922566	0.0498364789604906	0.715051737154864	TRUE	FALSE	Sig unadjusted only		Unknown_RP_pos_444_2958a6_393	4. Large tumour	0.000169036231887946	0.00990249567403266	0.0218827512515002	0.741254400836307	TRUE	FALSE	Sig unadjusted only		w/o MS2:Thymol-beta-D-glucoside_hilicpos50_330_1906a2_346	2. Single	0.122745016730715	0.304970157038534	0.0268481996556068	0.731799886446227	FALSE	FALSE	Not sig
Unknown_hilicpos50_204_1706a8_061	2_Benign	0.161687353479478	0.362434530215277	0.02147059563945	0.748886084713942	FALSE	FALSE	Not sig		Indigo Carmine_RP_pos_263_0815a2_651	Case	0.000631171618902184	0.00994431014463175	0.0501330542581603	0.715051737154864	TRUE	FALSE	Sig unadjusted only		Unknown_RP_neg_676_3352a5_772	3. Medium tumour	0.00802107119459531	0.291506522581357	0.0218831677621456	0.999952815240771	FALSE	FALSE	Not sig		w/o MS2:3.4-dimethyl-9-phenyl-7H-furo[2.3-f]chromen-7-one_hilicpos50_313_0812a4_767	2. Single	0.0129956671568904	0.0954808806243996	0.0270477906588152	0.732155712661033	FALSE	FALSE	Not sig
w/o MS2:1.4-Cyclohexanedicarboxylic acid_hilicpos50_173_0781a4_466	3_Malignant and Benign	0.0752892812284106	0.275974627211953	0.0216017236819335	0.906568463022805	FALSE	FALSE	Not sig		Unknown_RP_pos_342_227a4_727	Case	0.0958784040805383	0.220071775448019	0.0504694864159358	0.715051737154864	FALSE	FALSE	Not sig		Unknown_HILIC_negative_196_9507a6_714	4. Large tumour	0.0716108129297737	0.288871984326168	0.0220959215218561	0.741254400836307	FALSE	FALSE	Not sig		w/o MS2:""MLS000543058-01!N.1-dimethyl-4.5.6.7-tetrahydro-1H-indazol-3-amine""_hilicpos50_166_134a4_778	3. Multiple	0.00149046709023764	0.0258853244654103	0.027068472051224	0.782218619303897	TRUE	FALSE	Sig unadjusted only
Unknown_RP_neg_249_0077a2_654	3_Malignant and Benign	0.0245325764091102	0.159501850287187	0.02164988084205	0.906568463022805	FALSE	FALSE	Not sig		w/o MS2:3.4-dimethyl-9-phenyl-7H-furo[2.3-f]chromen-7-one_hilicpos50_313_0812a4_767	Case	0.0103399300274662	0.0493280324802082	0.0509852624940385	0.715051737154864	TRUE	FALSE	Sig unadjusted only		Unknown_HILIC_positive_259_13974a6_824	4. Large tumour	0.0300672187600146	0.196911994932522	0.022102936599532	0.741254400836307	FALSE	FALSE	Not sig		Unknown_RP_pos_446_3113a6_417	3. Multiple	0.000186225965145676	0.0110558523222679	0.0272621645615008	0.782218619303897	TRUE	FALSE	Sig unadjusted only
Unknown_RP_pos_446_3113a6_417	2_Benign	0.0000361055570207933	0.00504110373461246	0.0216577256650285	0.748886084713942	TRUE	FALSE	Sig unadjusted only		Stearic acid_RP_neg_283_2637a11_525	Case	0.0283850012798732	0.0958435172007281	0.0511327512822926	0.715051737154864	FALSE	FALSE	Not sig		Unknown_HILIC_negative_186_04073a5_551	2. Small tumour	0.00617572877790559	0.0426468186932802	0.0221158304986697	0.656243741492228	TRUE	FALSE	Sig unadjusted only		Unknown_RP_pos_398_2537a6_427	2. Single	0.000947991043828279	0.0256115615078682	0.0274110284822923	0.73690607392464	TRUE	FALSE	Sig unadjusted only
Jasmonic Acid_RP_pos_211_1329a5_816	2_Benign	0.000200144258014708	0.012145944499935	0.0216948096393634	0.748886084713942	TRUE	FALSE	Sig unadjusted only		w/o MS2:MMV688469_RP_pos_276_1263a6_573	Case	0.113032512678125	0.247530847937952	0.0516046891369569	0.715051737154864	FALSE	FALSE	Not sig		Unknown_RP_pos_289_1651a6_438	4. Large tumour	0.000107940441281639	0.00756546842911489	0.0222848456811934	0.741254400836307	TRUE	FALSE	Sig unadjusted only		Unknown_RP_pos_284_3315a9_716	3. Multiple	0.965879227795368	0.981127321194829	0.0274499245888315	0.782218619303897	FALSE	FALSE	Not sig
Unknown_RP_pos_401_2623a6_011	2_Benign	0.00065437800243773	0.0249362491220203	0.0217386499415701	0.748886084713942	TRUE	FALSE	Sig unadjusted only		Methionine; LC-ESI-QTOF; MS2; CE_hilicpos50_150_0583a4_626	Case	0.432479794121324	0.606027558702677	0.0516117001308916	0.715051737154864	FALSE	FALSE	Not sig		Unknown_hilicpos50_290_1958a2_351	2. Small tumour	0.0757819133166307	0.200164205765663	0.0223316839056713	0.656243741492228	FALSE	FALSE	Not sig		Unknown_RP_pos_246_152a6_309	3. Multiple	0.158986051134262	0.349407287972494	0.0274658297058616	0.782218619303897	FALSE	FALSE	Not sig
Unknown_RP_pos_306_191a6_436	2_Benign	0.00027466882462523	0.0149732657868615	0.0218998737767255	0.748886084713942	TRUE	FALSE	Sig unadjusted only		Unknown_RP_pos_564_6756a7_428	Case	0.0395734408929219	0.118569279011236	0.0516132776745081	0.715051737154864	FALSE	FALSE	Not sig		Unknown_RP_neg_238_0184a2_599	2. Small tumour	0.006622026396149	0.0443540163905884	0.022428337417188	0.656243741492228	TRUE	FALSE	Sig unadjusted only		Unknown_HILIC_positive_168_14931a2_401	2. Single	0.00179308880930134	0.0346693279630924	0.0278416471017995	0.74022082081424	TRUE	FALSE	Sig unadjusted only
Unknown_HILIC_positive_360_20209a4_009	2_Benign	0.00101337163423572	0.0292462034145235	0.0219400591145521	0.748886084713942	TRUE	FALSE	Sig unadjusted only		Unknown_RP_neg_289_1655a5_304	Case	0.0252921701542712	0.0893076167481488	0.0516182879795352	0.715051737154864	FALSE	FALSE	Not sig		C9H8O2; PlaSMA ID-95_RP_pos_131_0492a5_195	3. Medium tumour	0.00235636206774321	0.18874941052841	0.0225839457264597	0.999952815240771	FALSE	FALSE	Not sig		w/o MS2:NCGC00347826-02_C22H34O6_2-Hydroxy-2''.5''.5''.8a''-tetramethyl-5-oxododecahydro-2''H-dispiro[furan-3.2'-furan-5'.1''-naphthalen]-4''-yl acetate_RP_pos_412_2703a6_835	2. Single	0.00117942660088149	0.0279436214756401	0.0279115112052249	0.74022082081424	TRUE	FALSE	Sig unadjusted only
Unknown_RP_pos_446_3113a6_417	4_Malignant	0.000448352361533253	0.0258791620443826	0.021984153882076	0.744733017341411	TRUE	FALSE	Sig unadjusted only		Jasmonic Acid_RP_pos_211_1329a5_816	Case	0.0002281171310631	0.00521648095344444	0.0516385290948891	0.715051737154864	TRUE	FALSE	Sig unadjusted only		Unknown_HILIC_positive_432_17352a7_545	2. Small tumour	0.036821610465213	0.127842818961893	0.0226014095640018	0.656243741492228	FALSE	FALSE	Not sig		w/o MS2:Tamoxifen_hilicpos50_372_2378a1_194	2. Single	0.0320559274606764	0.150429131244133	0.0281922550462255	0.742648329237819	FALSE	FALSE	Not sig
Glutaric acid_RP_neg_131_0356a2_327	4_Malignant	0.102881116692928	0.275261338118433	0.0221041516042597	0.744733017341411	FALSE	FALSE	Not sig		Unknown_RP_neg_324_0721a2_736	Case	0.00207890603995301	0.0195951751099984	0.0517099841021165	0.715051737154864	TRUE	FALSE	Sig unadjusted only		Unknown_RP_pos_132_0446a2_914	4. Large tumour	0.0321076782116254	0.200035931715285	0.0227127071422423	0.749137609523538	FALSE	FALSE	Not sig		Unknown_hilicpos50_196_1444a0_553	3. Multiple	0.00356886530267579	0.0419395099191691	0.0282943405120934	0.782218619303897	TRUE	FALSE	Sig unadjusted only
N-Isovalerylglycine_RP_pos_160_0967a3_035	4_Malignant	0.00996181209527893	0.0954384620949173	0.0221637145854097	0.744733017341411	FALSE	FALSE	Not sig		Unknown_HILIC_positive_131_1545a5_844	Case	0.000498078957821337	0.00839038587746243	0.0518012369134519	0.715051737154864	TRUE	FALSE	Sig unadjusted only		Unknown_HILIC_positive_519_31012a5_142	2. Small tumour	0.00453847737316123	0.0362800889809732	0.0227402993026656	0.656243741492228	TRUE	FALSE	Sig unadjusted only		Unknown_HILIC_negative_168_8365a5_382	3. Multiple	0.00211191025534379	0.0310458717311775	0.0283023161019909	0.782218619303897	TRUE	FALSE	Sig unadjusted only
Unknown_HILIC_negative_214_96895a5_199	3_Malignant and Benign	0.629507538334728	0.797756857281687	0.0221644297027796	0.906568463022805	FALSE	FALSE	Not sig		Unknown_RP_pos_380_243a6_165	Case	0.0000157977601780118	0.00124012417397392	0.0520285502591254	0.715051737154864	TRUE	FALSE	Sig unadjusted only		Unknown_RP_neg_160_8426a4_294	2. Small tumour	0.000873715476249424	0.0149938598334415	0.0227585862521693	0.656243741492228	TRUE	FALSE	Sig unadjusted only		4-Hydroxybenzoic acid; LC-ESI-QTOF; MS2; CE_RP_pos_139_0389a2_296	2. Single	0.0000836313074589212	0.0068386017036722	0.0285460862266937	0.746955922931818	TRUE	FALSE	Sig unadjusted only
Unknown_RP_neg_416_1323a2_536	3_Malignant and Benign	0.0044830371575268	0.0649295972077221	0.0222011511345923	0.906568463022805	FALSE	FALSE	Not sig		Unknown_RP_neg_520_1497a3_812	Case	0.0136924810960334	0.0591231994520692	0.052256422356365	0.715051737154864	FALSE	FALSE	Not sig		w/o MS2:3-(2.4-dihydroxyphenyl)-7-hydroxy-6.8-bis(3-methylbut-2-enyl)-2.3-dihydrochromen-4-one_hilicpos50_409_1967a2_193	4. Large tumour	0.0563556695741691	0.259148531841796	0.0229429282012324	0.749451862916474	FALSE	FALSE	Not sig		Unknown_HILIC_negative_168_83665a4_842	3. Multiple	0.00138127825645704	0.0255446389003191	0.0287368449914862	0.782218619303897	TRUE	FALSE	Sig unadjusted only
Unknown_RP_neg_252_0368a3_005	4_Malignant	0.00184686422537075	0.0502666979730669	0.0222158613171808	0.744733017341411	FALSE	FALSE	Not sig		Suberic acid_RP_neg_173_0822a4_906	Case	0.0704241965644776	0.176397556806365	0.05235218257974	0.715051737154864	FALSE	FALSE	Not sig		piscidic acid_RP_neg_279_0448a4_794	3. Medium tumour	0.0178175806141805	0.3800761082101	0.02308575002415	0.999952815240771	FALSE	FALSE	Not sig		Unknown_RP_neg_160_8426a4_294	3. Multiple	0.000618118106991695	0.0197245005686374	0.0288096601723485	0.782218619303897	TRUE	FALSE	Sig unadjusted only
Alpha-Muricholic acid_RP_neg_453_2861a7_388	2_Benign	0.0022882302272495	0.0429727446983459	0.0226183592460293	0.748886084713942	TRUE	FALSE	Sig unadjusted only		Unknown_HILIC_negative_186_04073a5_551	Case	0.00800164265665452	0.0417638928555439	0.0524971487891727	0.715051737154864	TRUE	FALSE	Sig unadjusted only		w/o MS2:Tributyrin_hilicpos50_320_2052a3_971	2. Small tumour	0.00459486156347539	0.0365077563494755	0.0231135479409347	0.656243741492228	TRUE	FALSE	Sig unadjusted only		Unknown_RP_pos_171_1493a15_504	3. Multiple	0.0316515584167863	0.135624854569745	0.0291545790740366	0.782218619303897	FALSE	FALSE	Not sig
Unknown_RP_neg_270_0729a1_32	4_Malignant	0.000147770420770189	0.0138094976553093	0.0226290518812464	0.744733017341411	TRUE	FALSE	Sig unadjusted only		w/o MS2:Unknown (carbon number 19); PlaSMA ID-2142_hilicpos50_390_248a2_334	Case	0.000154401830959215	0.00442029307782582	0.0526681755827671	0.715051737154864	TRUE	FALSE	Sig unadjusted only		Unknown (carbon number 8); PlaSMA ID-283_hilicpos50_158_1174a3_038	3. Medium tumour	0.0133126089088103	0.334744158993421	0.0231766346029898	0.999952815240771	FALSE	FALSE	Not sig		Unknown_HILIC_negative_560_14099a7_478	3. Multiple	0.000268703949789846	0.0125614782790207	0.0291778130425981	0.782218619303897	TRUE	FALSE	Sig unadjusted only
Unknown_RP_neg_183_1392a7_545	2_Benign	0.00796761986606858	0.0737568584299981	0.0229544365763882	0.748886084713942	FALSE	FALSE	Not sig		Xanthosine_RP_pos_285_0834a2_039	Case	0.0209541415123362	0.0787787408390033	0.0531244817240705	0.715051737154864	FALSE	FALSE	Not sig		Unknown_RP_pos_446_3102a6_252	4. Large tumour	0.000951786091059943	0.028517255018399	0.0231943660035889	0.749451862916474	TRUE	FALSE	Sig unadjusted only		Unknown_RP_pos_290_196a6_466	2. Single	0.00160015259361331	0.0317201966158193	0.0296092088287172	0.76964334207096	TRUE	FALSE	Sig unadjusted only
w/o MS2:bonactin_hilicpos50_418_2792a1_755	4_Malignant	0.0027364782134265	0.0571312605728671	0.0230330780553478	0.744733017341411	FALSE	FALSE	Not sig		Unknown_HILIC_negative_246_06194a2_288	Case	0.0151953696665275	0.0637305825331501	0.0531458843609631	0.715051737154864	FALSE	FALSE	Not sig		w/o MS2:(2R.3R.4S.5S.6R)-2-[(2E)-4-ethenyl-2.5-dimethylhexa-2.5-dienoxy]-6-(hydroxymethyl)oxane-3.4.5-triol_hilicpos50_332_2061a2_037	2. Small tumour	0.0774926013235472	0.202896176082667	0.0234985176098569	0.656243741492228	FALSE	FALSE	Not sig		Unknown_hilicpos50_384_7714a1_191	3. Multiple	0.00393433639668671	0.0442766289783771	0.0297226137826449	0.782218619303897	TRUE	FALSE	Sig unadjusted only
Unknown_HILIC_negative_711_22046a7_995	4_Malignant	0.0102653123744067	0.0956376387295666	0.0230834389529426	0.744733017341411	FALSE	FALSE	Not sig		Unknown_HILIC_positive_176_13933a3_428	Case	0.0195223510409012	0.0751319683425191	0.0532117721574821	0.715051737154864	FALSE	FALSE	Not sig		N-Acetylarginine_HILIC_positive_217_13008a5_748	4. Large tumour	0.000281891049607157	0.0133555923032469	0.0236023952089408	0.749451862916474	TRUE	FALSE	Sig unadjusted only		Unknown_RP_neg_195_8113a3_928	3. Multiple	0.0025180603044688	0.0354243250718281	0.0297618914411587	0.782218619303897	TRUE	FALSE	Sig unadjusted only
Octopamine. N-feruloyl-_HILIC_negative_352_10675a3_938	4_Malignant	0.000637520603962186	0.0312783546318948	0.0232078734072485	0.744733017341411	TRUE	FALSE	Sig unadjusted only		Unknown_RP_neg_388_1485a11_301	Case	0.0107159664026418	0.0503112058975709	0.053596887948799	0.715051737154864	FALSE	FALSE	Not sig		Unknown_RP_neg_270_0081a1_713	4. Large tumour	0.00458957419561108	0.0695016677511251	0.0236486187833655	0.749451862916474	FALSE	FALSE	Not sig		Unknown_RP_neg_230_1399a4_746	2. Single	0.00515810669974258	0.0615629974552512	0.0299338938450949	0.772964035144721	FALSE	FALSE	Not sig
w/o MS2:(2R.3R.4S.5S.6R)-2-[(2E)-4-ethenyl-2.5-dimethylhexa-2.5-dienoxy]-6-(hydroxymethyl)oxane-3.4.5-triol_hilicpos50_332_2062a2_098	3_Malignant and Benign	0.177701628572786	0.439218445937143	0.0232358507773942	0.906568463022805	FALSE	FALSE	Not sig		Unknown_RP_neg_179_654a3_804	Case	0.0417794354829644	0.12316829402726	0.0537392838919002	0.715051737154864	FALSE	FALSE	Not sig		Unknown_HILIC_negative_254_9818a6_961	2. Small tumour	0.000603323987570215	0.013056060275636	0.0237009646398346	0.656243741492228	TRUE	FALSE	Sig unadjusted only		Xanthosine_RP_pos_285_0834a2_039	3. Multiple	0.0109264212291001	0.0759047846446331	0.0299509737839552	0.782218619303897	FALSE	FALSE	Not sig
Unknown_RP_pos_381_2393a5_601	4_Malignant	0.000280451257340383	0.0207692676426604	0.0234060653579409	0.744733017341411	TRUE	FALSE	Sig unadjusted only		Unknown_HILIC_negative_426_96704a0_472	Case	0.000188486431784917	0.00468233699212531	0.0537897336262456	0.715051737154864	TRUE	FALSE	Sig unadjusted only		Unknown_HILIC_negative_246_06194a2_288	2. Small tumour	0.0280161023094393	0.107281172258097	0.0237067711342155	0.656243741492228	FALSE	FALSE	Not sig		Unknown_HILIC_positive_145_1702a5_978	3. Multiple	0.000110171701881357	0.0095623741496362	0.029954362813465	0.782218619303897	TRUE	FALSE	Sig unadjusted only
Unknown_RP_pos_381_2393a5_601	2_Benign	0.00113787234851453	0.0303791916500925	0.0234202298841888	0.748886084713942	TRUE	FALSE	Sig unadjusted only		Taurocholic acid_RP_neg_514_283a6_126	Case	0.00863416718775053	0.0437843749508021	0.0537994711373841	0.715051737154864	TRUE	FALSE	Sig unadjusted only		Unknown_HILIC_positive_127_12311a1_664	2. Small tumour	0.0000123569440023531	0.00129257476587194	0.0237822485086993	0.656243741492228	TRUE	FALSE	Sig unadjusted only		3-Formyl indole put_HILIC_positive_146_06346a0_507	3. Multiple	0.0545088473152045	0.188094218681674	0.0302704261661212	0.782218619303897	FALSE	FALSE	Not sig
Biotin_RP_pos_245_095a4_037	4_Malignant	0.0111648306663091	0.0973821341450293	0.0234359120692149	0.744733017341411	FALSE	FALSE	Not sig		Unknown_RP_neg_232_9761a1_936	Case	0.00942773876251851	0.046156250295704	0.0540133691567484	0.715051737154864	TRUE	FALSE	Sig unadjusted only		(16alpha.17beta)-estra-1.3.5(10)-triene-3.16.17-triol_RP_pos_311_1599a2_795	2. Small tumour	0.0308628929334032	0.113725167256218	0.0237956798911713	0.656243741492228	FALSE	FALSE	Not sig		Unknown_RP_pos_310_0056a1_365	3. Multiple	0.00389029347829382	0.0442591359487051	0.0305254082705227	0.782218619303897	TRUE	FALSE	Sig unadjusted only
Unknown_RP_pos_246_2433a6_416	2_Benign	0.113105099139514	0.29497509244026	0.0237060892100049	0.748886084713942	FALSE	FALSE	Not sig		Dodecenoylcarnitine_RP_pos_342_2632a7_582	Case	0.00163225295334765	0.0171758521230282	0.0541703394235342	0.715051737154864	TRUE	FALSE	Sig unadjusted only		Unknown_RP_pos_645_2715a7_185	4. Large tumour	0.0479004180730039	0.239962817215277	0.0237974025737379	0.749451862916474	FALSE	FALSE	Not sig		Unknown_RP_neg_690_3185a6_699	2. Single	0.000122526757902812	0.00881109080751942	0.0305837024244325	0.777798583201217	TRUE	FALSE	Sig unadjusted only
Unknown_RP_neg_270_0729a1_32	2_Benign	0.0000912874844159989	0.00762339862166963	0.0238227685650149	0.748886084713942	TRUE	FALSE	Sig unadjusted only		Unknown_RP_neg_307_9901a1_354	Case	0.0122884909899702	0.0551226595835805	0.054752442453273	0.715051737154864	FALSE	FALSE	Not sig		Unknown_hilicpos50_258_2792a0_476	4. Large tumour	0.0000520786442596281	0.00439918259339656	0.0238678937234546	0.749451862916474	TRUE	FALSE	Sig unadjusted only		Unknown (carbon number 8); PlaSMA ID-136_HILIC_positive_138_09134a1_186	2. Single	0.00339060130251798	0.0491074173888674	0.0308590780387428	0.777798583201217	TRUE	FALSE	Sig unadjusted only
Unknown_RP_pos_444_2954a5_717	2_Benign	0.0104941489412743	0.0860452317884818	0.0238454762930279	0.748886084713942	FALSE	FALSE	Not sig		Unknown_HILIC_negative_432_11771a4_794	Case	0.0349909411304723	0.109433819870202	0.0548764444537111	0.715051737154864	FALSE	FALSE	Not sig		w/o MS2:MLS001056797-01!CGP-20712A methanesulfonate salt_RP_pos_248_0948a2_617	2. Small tumour	0.299336331498446	0.489132015458535	0.0238868308159775	0.656243741492228	FALSE	FALSE	Not sig		Unknown_HILIC_negative_172_99138a0_504	2. Single	0.0139615286753317	0.0980891271067732	0.0308706932689495	0.777798583201217	FALSE	FALSE	Not sig
Unknown_HILIC_positive_272_13513a4_32	3_Malignant and Benign	0.00153749806017197	0.0348221248215857	0.0239486742579374	0.906568463022805	TRUE	FALSE	Sig unadjusted only		Unknown_RP_neg_534_1289a2_114	Case	0.0077483386444139	0.0408854619084172	0.0551270444288985	0.715051737154864	TRUE	FALSE	Sig unadjusted only		Unknown_HILIC_positive_446_31058a1_337	2. Small tumour	0.0000237929442099528	0.00188614696831829	0.0240969512886995	0.656243741492228	TRUE	FALSE	Sig unadjusted only		Unknown_RP_neg_607_1304a3_975	2. Single	0.202892350450735	0.402368309602457	0.0309339635971798	0.777798583201217	FALSE	FALSE	Not sig
Unknown_RP_neg_303_1447a7_109	4_Malignant	0.0116716373259471	0.0988177535895022	0.0239503560700522	0.744733017341411	FALSE	FALSE	Not sig		Unknown_RP_neg_650_4578a11_525	Case	0.0377512030326005	0.114774184278046	0.0555083225073489	0.715051737154864	FALSE	FALSE	Not sig		Unknown_RP_neg_162_8395a4_295	2. Small tumour	0.000644723154831713	0.0136050450683574	0.0241226457148817	0.656243741492228	TRUE	FALSE	Sig unadjusted only		NCGC00385353-01!(2S.3S.4S.5R.6S)-3.4.5-trihydroxy-6-(5-hydroxy-4-oxo-2-phenylchromen-7-yl)oxyoxane-2-carboxylic acid_RP_pos_431_0975a4_906	2. Single	0.286608541125846	0.492961666923289	0.0311119433280487	0.777798583201217	FALSE	FALSE	Not sig
Unknown_hilicpos50_168_1499a2_432	2_Benign	0.000566443263135566	0.0236520192319904	0.0239663024675953	0.748886084713942	TRUE	FALSE	Sig unadjusted only		Unknown_HILIC_negative_170_83342a5_162	Case	0.00146293502613757	0.0157315615824382	0.0556684429566521	0.715051737154864	TRUE	FALSE	Sig unadjusted only		N-Isovalerylglycine_RP_pos_160_0967a3_035	4. Large tumour	0.0123757830277552	0.12624736877396	0.0241630663666567	0.752698694358155	FALSE	FALSE	Not sig		Unknown_HILIC_positive_176_13933a3_428	3. Multiple	0.0108050168941257	0.0758660305978799	0.0311873054835471	0.782218619303897	FALSE	FALSE	Not sig
Indoleacetic acid; LC-ESI-QTOF; MS2; CE_RP_pos_176_0705a3_5	2_Benign	0.0110081769345324	0.0875940786683387	0.0239950622080964	0.748886084713942	FALSE	FALSE	Not sig		Jasmonic Acid_RP_pos_211_1329a5_414	Case	0.00065079000062576	0.0100887699869217	0.0557272173165096	0.715051737154864	TRUE	FALSE	Sig unadjusted only		Unknown_HILIC_positive_440_10974a1_264	2. Small tumour	0.000597560400294798	0.0130410985545526	0.0241714673001448	0.656243741492228	TRUE	FALSE	Sig unadjusted only		Unknown_HILIC_negative_170_83342a5_162	3. Multiple	0.00131362895014761	0.0251821478773139	0.0312444774529948	0.782218619303897	TRUE	FALSE	Sig unadjusted only
Unknown_RP_pos_382_2582a6_66	4_Malignant	0.00174881291889042	0.0497397877293108	0.024008233393354	0.744733017341411	TRUE	FALSE	Sig unadjusted only		Unknown_RP_pos_467_6235a7_116	Case	0.0512530535874084	0.141568075531723	0.0558504394879845	0.715051737154864	FALSE	FALSE	Not sig		w/o MS2:(2R.3R.4S.5S.6R)-2-[(2E)-4-ethenyl-2.5-dimethylhexa-2.5-dienoxy]-6-(hydroxymethyl)oxane-3.4.5-triol_hilicpos50_332_2062a2_098	3. Medium tumour	0.0105921949015463	0.322281899136197	0.0243061042895834	0.999952815240771	FALSE	FALSE	Not sig		Unknown_HILIC_negative_690_31714a6_24	2. Single	0.000338540399415894	0.0164045810828072	0.0314078817843685	0.780227443061053	TRUE	FALSE	Sig unadjusted only
Taurocholic acid_RP_neg_514_2832a6_293	3_Malignant and Benign	0.00108917416709762	0.0303192099706251	0.02403834769519	0.906568463022805	TRUE	FALSE	Sig unadjusted only		Unknown_RP_neg_303_1455a6_798	Case	0.00810734053667096	0.0420101372960627	0.055896297598467	0.715051737154864	TRUE	FALSE	Sig unadjusted only		Unknown_RP_neg_336_6574a7_468	2. Small tumour	0.0497503510469195	0.153877169313758	0.0244833812689289	0.656243741492228	FALSE	FALSE	Not sig		Unknown_HILIC_negative_172_83113a5_385	3. Multiple	0.00340381614413273	0.0411589613735551	0.031616715983527	0.782218619303897	TRUE	FALSE	Sig unadjusted only
w/o MS2:(2R.3R.4S.5S.6R)-2-[(2E)-4-ethenyl-2.5-dimethylhexa-2.5-dienoxy]-6-(hydroxymethyl)oxane-3.4.5-triol_hilicpos50_332_2062a2_098	2_Benign	0.133396756853594	0.324570629964597	0.0240787444856	0.748886084713942	FALSE	FALSE	Not sig		Unknown_HILIC_negative_206_99684a5_553	Case	0.449377102783708	0.618661918072976	0.0567531479198601	0.715051737154864	FALSE	FALSE	Not sig		Unknown_RP_neg_416_1322a2_786	2. Small tumour	0.000218897347708439	0.00812020940615971	0.0246139128588806	0.656243741492228	TRUE	FALSE	Sig unadjusted only		Unknown_RP_pos_446_3103a5_69	3. Multiple	0.0132634727385683	0.084119571441695	0.0318028773245594	0.782218619303897	FALSE	FALSE	Not sig
Glutarylcarnitine_RP_pos_276_1447a1_529	3_Malignant and Benign	0.054646023202764	0.23831737896761	0.0241338872703438	0.906568463022805	FALSE	FALSE	Not sig		Unknown_HILIC_positive_290_11349a2_644	Case	0.000044291377816147	0.00225770984322568	0.0567808468186679	0.715051737154864	TRUE	FALSE	Sig unadjusted only		Unknown (carbon number 11); PlaSMA ID-898_RP_pos_229_1546a1_701	2. Small tumour	0.000719904277350649	0.0143432705005142	0.0246403766209281	0.656243741492228	TRUE	FALSE	Sig unadjusted only		Unknown_HILIC_negative_170_83359a5_384	3. Multiple	0.00183816562653785	0.0293813215829615	0.0320398412861687	0.782218619303897	TRUE	FALSE	Sig unadjusted only
Unknown_RP_neg_244_0285a2_424	3_Malignant and Benign	0.0300946584766939	0.179096706616622	0.0242195173277789	0.906568463022805	FALSE	FALSE	Not sig		Unknown_RP_pos_663_3196a5_251	Case	0.000299271511678898	0.00621503007058028	0.0568156716398774	0.715051737154864	TRUE	FALSE	Sig unadjusted only		Unknown_HILIC_negative_231_93149a3_839	4. Large tumour	0.00139503110519928	0.0353257876639174	0.0246960520691556	0.757716341977129	TRUE	FALSE	Sig unadjusted only		Unknown_RP_pos_404_3002a7_063	2. Single	0.0518973034779464	0.193628247291768	0.0320697358313149	0.79042765609055	FALSE	FALSE	Not sig
Unknown_HILIC_positive_426_9296a8_006	3_Malignant and Benign	0.0217773159781813	0.151553129812698	0.024270499998405	0.906568463022805	FALSE	FALSE	Not sig		Unknown_HILIC_positive_404_30157a1_102	Case	0.0504994262435581	0.140176978787812	0.0569387666328547	0.715051737154864	FALSE	FALSE	Not sig		Stearic acid_RP_neg_283_2637a11_525	2. Small tumour	0.021460584981749	0.0908660151600482	0.0246967804650871	0.656243741492228	FALSE	FALSE	Not sig		Galacturonic acid_RP_neg_193_0359a4_685	3. Multiple	0.011367508992427	0.0771928595073977	0.0320948013717825	0.782218619303897	FALSE	FALSE	Not sig
Unknown_HILIC_negative_225_00751a3_836	4_Malignant	0.0188058713206507	0.120568857608959	0.0243005606002037	0.744733017341411	FALSE	FALSE	Not sig		anisodine_RP_neg_320_1534a7_702	Case	0.168140100162465	0.323187998598273	0.0573328902937025	0.715051737154864	FALSE	FALSE	Not sig		Unknown_RP_neg_161_0284a4_249	4. Large tumour	0.00162690844223041	0.0382372193757746	0.0247102399421841	0.757716341977129	TRUE	FALSE	Sig unadjusted only		Unknown_HILIC_negative_168_83665a4_842	2. Single	0.00187992043573705	0.0361700377954309	0.0323590834328608	0.79042765609055	TRUE	FALSE	Sig unadjusted only
Unknown_HILIC_negative_232_04633a5_782	2_Benign	0.00380866539563798	0.0522126841897546	0.0244517036885421	0.748886084713942	FALSE	FALSE	Not sig		Unknown_RP_pos_223_0206a1_176	Case	0.0943483971980943	0.217962012361695	0.0578797865905937	0.715051737154864	FALSE	FALSE	Not sig		Unknown_RP_pos_434_2385a7_298	2. Small tumour	0.00177830319558972	0.0220226529833736	0.024824448540823	0.656243741492228	TRUE	FALSE	Sig unadjusted only		Unknown_RP_pos_267_1957a9_058	3. Multiple	0.0103695565294005	0.0746519438541754	0.0323639383422505	0.782218619303897	FALSE	FALSE	Not sig
Unknown_HILIC_negative_241_98007a4_837	4_Malignant	0.0530004313719282	0.194123855121389	0.0245174535721236	0.744733017341411	FALSE	FALSE	Not sig		Kynurenic acid_hilicpos50_190_0497a2_463	Case	0.00260643909750247	0.0222940410001242	0.0579208404262406	0.715051737154864	TRUE	FALSE	Sig unadjusted only		Unknown_RP_neg_270_0729a1_32	2. Small tumour	0.0000291180167455117	0.00219785030242564	0.0249235384234838	0.656243741492228	TRUE	FALSE	Sig unadjusted only		Unknown_HILIC_negative_187_02536a1_804	3. Multiple	0.112939616397458	0.287476001530494	0.032411302568589	0.782218619303897	FALSE	FALSE	Not sig
3-Methyladenine; LC-ESI-QTOF; MS2; CE_hilicpos50_150_0772a2_031	3_Malignant and Benign	0.0145935324554928	0.120083050079265	0.0245560279844564	0.906568463022805	FALSE	FALSE	Not sig		Unknown_HILIC_negative_249_00748a0_944	Case	0.000349697932181365	0.00679487318718741	0.057932956099127	0.715051737154864	TRUE	FALSE	Sig unadjusted only		Unknown_RP_neg_199_8052a8_677	2. Small tumour	3.99230303829895E-06	0.000824725759227545	0.0251175805266096	0.656243741492228	TRUE	FALSE	Sig unadjusted only		w/o MS2:Trachelanthine_hilicpos50_302_1964a2_367	2. Single	0.626661878259651	0.778369579800357	0.0325444095697171	0.79042765609055	FALSE	FALSE	Not sig
Unknown_RP_neg_446_2766a6_566	4_Malignant	0.0190729842107886	0.120568857608959	0.024590665527964	0.744733017341411	FALSE	FALSE	Not sig		Unknown_HILIC_positive_285_22903a1_565	Case	0.00002433812636554	0.00161910416923296	0.0579715166803288	0.715051737154864	TRUE	FALSE	Sig unadjusted only		Unknown_HILIC_negative_207_01503a1_38	2. Small tumour	0.07398065324699	0.196997329711286	0.0251416722840995	0.656243741492228	FALSE	FALSE	Not sig		w/o MS2:5.9-dimethyltetracyclo[11.2.1.0?.??.0?.?]hexadecane-5.14-dicarboxylic acid_RP_pos_352_2486a7_325	2. Single	0.0248841762916512	0.133443769164329	0.0326240204552023	0.79042765609055	FALSE	FALSE	Not sig
Unknown_RP_neg_257_8189a5_25	3_Malignant and Benign	0.00283044678345618	0.0495959983261853	0.0246407951821333	0.906568463022805	TRUE	FALSE	Sig unadjusted only		Unknown_HILIC_negative_195_81158a0_639	Case	0.000314269899749169	0.00631428282144254	0.0580856694638252	0.715051737154864	TRUE	FALSE	Sig unadjusted only		Unknown_RP_pos_332_2431a5_021	2. Small tumour	0.103266355278363	0.24669534051587	0.0252253698102016	0.656243741492228	FALSE	FALSE	Not sig		w/o MS2:2-amino-4-hydroxypyrimidine-5-carboxylic acid_hilicpos50_156_0417a3_038	3. Multiple	0.000283594368846048	0.0127457739012927	0.0326678298218406	0.782218619303897	TRUE	FALSE	Sig unadjusted only
w/o MS2:Thymol-beta-D-glucoside_hilicpos50_330_1905a2_563	2_Benign	0.266750496869285	0.476962569735177	0.0246752567194674	0.748886084713942	FALSE	FALSE	Not sig		Unknown_RP_neg_324_0724a1_676	Case	0.00313904541147816	0.0250421813822191	0.0581873245058525	0.715051737154864	TRUE	FALSE	Sig unadjusted only		w/o MS2:PUTRESCINE DIHYDROCHLORIDE_hilicpos50_178_0862a3_633	3. Medium tumour	0.0363209412168349	0.45935177290462	0.0252571260214152	0.999952815240771	FALSE	FALSE	Not sig		Octopamine. N-feruloyl-_HILIC_negative_352_10675a3_938	3. Multiple	0.00518735078084073	0.0528056896123635	0.0329115959641148	0.782218619303897	FALSE	FALSE	Not sig
Unknown_RP_pos_513_8259a7_661	2_Benign	0.0274639123211269	0.140725660392197	0.0247836635659474	0.748886084713942	FALSE	FALSE	Not sig		Allocholic acid_RP_pos_373_2733a7_249	Case	0.00419367301829281	0.0294457363091221	0.0585270092336339	0.715051737154864	TRUE	FALSE	Sig unadjusted only		Unknown_HILIC_negative_167_83684a3_057	2. Small tumour	0.00198798805656212	0.0226169655710328	0.0255065720633028	0.656243741492228	TRUE	FALSE	Sig unadjusted only		w/o MS2:NCGC00380632-01_C10H16O5_(4S.5S.6E.8S.10R)-4.5.8-Trihydroxy-10-methyl-3.4.5.8.9.10-hexahydro-2H-oxecin-2-one_RP_pos_217_1098a3_051	3. Multiple	0.0546994860361587	0.188440321144297	0.0330855985722293	0.782218619303897	FALSE	FALSE	Not sig
Unknown_RP_neg_520_1497a3_812	4_Malignant	0.0168854272012346	0.115124166552095	0.0249412002108755	0.744733017341411	FALSE	FALSE	Not sig		Unknown_RP_neg_666_4535a11_524	Case	0.0481804636091907	0.135561519473888	0.0586448693429158	0.715051737154864	FALSE	FALSE	Not sig		Unknown_RP_pos_267_1957a9_058	2. Small tumour	0.00183230706217268	0.0222511607084944	0.0255567950949328	0.656243741492228	TRUE	FALSE	Sig unadjusted only		Unknown_RP_neg_162_8395a4_295	3. Multiple	0.000418480623838343	0.0152657446621766	0.0333824882454366	0.782218619303897	TRUE	FALSE	Sig unadjusted only
Unknown_HILIC_positive_246_18143a6_648	4_Malignant	0.0703456342050389	0.221416691463334	0.0249422163562033	0.744733017341411	FALSE	FALSE	Not sig		Unknown_HILIC_negative_172_83096a5_163	Case	0.0011695815322671	0.0141232011073132	0.0588890031830624	0.715051737154864	TRUE	FALSE	Sig unadjusted only		Unknown_HILIC_negative_197_80847a0_639	2. Small tumour	0.000476398200153791	0.0116866433475227	0.0256468201078506	0.656243741492228	TRUE	FALSE	Sig unadjusted only		Unknown_HILIC_negative_324_07263a5_336	2. Single	0.0131044351107143	0.0954808806243996	0.0334213199477692	0.79441199580274	FALSE	FALSE	Not sig
N-Isovalerylglycine_RP_pos_160_0967a3_035	2_Benign	0.15889580878285	0.358017249984321	0.025008160684513	0.748886084713942	FALSE	FALSE	Not sig		w/o MS2:Mevalonic Acid Lactone_hilicpos50_148_0963a6	Case	0.95571451077828	0.977378701095557	0.0592342221124485	0.715051737154864	FALSE	FALSE	Not sig		Alanine betaine; CE10; CJKONRHMUGBAQI-UHFFFAOYSA-N_hilicpos50_132_1017a3_448	3. Medium tumour	0.00221757836474128	0.185191384715096	0.0256987465471955	0.999952815240771	FALSE	FALSE	Not sig		N-Isovalerylglycine_RP_pos_160_0967a3_035	2. Single	0.14889577288653	0.339974350540797	0.0334806589322664	0.79441199580274	FALSE	FALSE	Not sig
Unknown_hilicpos50_258_2792a0_476	4_Malignant	0.000249245952116006	0.0195658072411065	0.0252692396216801	0.744733017341411	TRUE	FALSE	Sig unadjusted only		NCGC00169746-02!(2S.3S.4S.5R.6S)-3.4.5-trihydroxy-6-[5-hydroxy-2-(4-hydroxyphenyl)-4-oxochromen-7-yl]oxyoxane-2-carboxylic acid_RP_pos_447_093a3_984	Case	0.89757784522532	0.944502156168735	0.0593509361283376	0.715051737154864	FALSE	FALSE	Not sig		Unknown_RP_pos_398_2538a6_527	2. Small tumour	0.075448677866071	0.199552601498874	0.0257881040163797	0.656243741492228	FALSE	FALSE	Not sig		Unknown_HILIC_negative_168_83635a5_162	3. Multiple	0.00132421627977808	0.0251821478773139	0.0335153638572197	0.782218619303897	TRUE	FALSE	Sig unadjusted only
Unknown_RP_neg_217_0176a3_963	2_Benign	0.00566226826398135	0.0637465717888728	0.0253484951925942	0.748886084713942	FALSE	FALSE	Not sig		Unknown_RP_pos_238_1556a3_102	Case	0.000260099063949115	0.00567160458889043	0.0594652209123823	0.715051737154864	TRUE	FALSE	Sig unadjusted only		L-Phenylalanine_RP_pos_166_0864a5_549	2. Small tumour	0.0302656462821177	0.112493050811848	0.0258928338716825	0.656243741492228	FALSE	FALSE	Not sig		Unknown_HILIC_negative_241_98007a4_837	2. Single	0.154859397083926	0.34471557793855	0.0335475131669496	0.79441199580274	FALSE	FALSE	Not sig
Unknown_RP_neg_234_0081a1_377	4_Malignant	0.0128257933707402	0.102247124369002	0.0253487711196768	0.744733017341411	FALSE	FALSE	Not sig		w/o MS2:Unknown (carbon number 9); PlaSMA ID-368_hilicpos50_167_1175a0_997	Case	0.00349060657656051	0.0266044606837533	0.0598592042283631	0.715051737154864	TRUE	FALSE	Sig unadjusted only		Isatin; LC-ESI-QTOF; MS2; [M+H]+; CE_RP_pos_148_0393a3_867	4. Large tumour	0.00413241929704095	0.0656669868052055	0.0259263419389782	0.788844124887516	FALSE	FALSE	Not sig		Unknown_RP_neg_336_6574a7_468	2. Single	0.0588052972149274	0.205069420227412	0.0335980614785363	0.79441199580274	FALSE	FALSE	Not sig
Unknown_HILIC_negative_172_83113a5_385	3_Malignant and Benign	0.0929828282624461	0.303878102356454	0.0254124499458521	0.906568463022805	FALSE	FALSE	Not sig		Hexanoylcarnitine_RP_pos_260_1852a3_907	Case	0.0345785950667734	0.108663719485257	0.0600973292266655	0.715051737154864	FALSE	FALSE	Not sig		Unknown (carbon number 8); PlaSMA ID-283_hilicpos50_158_1174a3_038	2. Small tumour	0.0170323788670284	0.0786495141801015	0.0260864660348293	0.656243741492228	FALSE	FALSE	Not sig		3-Hydroxybenzaldehyde_RP_pos_121_0286a2_509	3. Multiple	0.0000430239998162138	0.00668319406393974	0.0338863953322034	0.782218619303897	TRUE	FALSE	Sig unadjusted only
Unknown_RP_pos_310_0056a1_365	4_Malignant	0.0010576343218641	0.0403030554690931	0.0254776971333647	0.744733017341411	TRUE	FALSE	Sig unadjusted only		Unknown_HILIC_negative_296_08136a2_109	Case	0.034637270462967	0.108674089981731	0.0602351080661396	0.715051737154864	FALSE	FALSE	Not sig		Unknown_RP_pos_168_1134a2_517	4. Large tumour	0.000164414892768142	0.00990249567403266	0.026167642269345	0.790061506978301	TRUE	FALSE	Sig unadjusted only		Unknown_RP_pos_374_2173a4_091	2. Single	0.0774773769686141	0.234102159046813	0.0340021595916398	0.799152553276564	FALSE	FALSE	Not sig
Dehydroeffusol_RP_neg_251_0958a5_576	4_Malignant	0.602134592075474	0.772850972497134	0.0254910431823567	0.744733017341411	FALSE	FALSE	Not sig		Unknown_HILIC_negative_435_04535a7_17	Case	0.0990545439998057	0.224474067666996	0.0603705696937467	0.715051737154864	FALSE	FALSE	Not sig		Unknown_RP_neg_567_3163a9_221	2. Small tumour	0.00639370132754374	0.0434907712447298	0.0262686907052583	0.656243741492228	TRUE	FALSE	Sig unadjusted only		Piperine put_HILIC_negative_308_11719a1_533	3. Multiple	0.000097990695270395	0.00887883853194336	0.0341299749292996	0.782218619303897	TRUE	FALSE	Sig unadjusted only
Unknown_RP_pos_229_1801a7_524	4_Malignant	0.0001078595028215	0.0117596819048441	0.0254962599536885	0.744733017341411	TRUE	FALSE	Sig unadjusted only		Unknown_HILIC_negative_232_04633a5_782	Case	0.00565898624188524	0.0347598137705783	0.060435882576356	0.715051737154864	TRUE	FALSE	Sig unadjusted only		Paeonol_RP_pos_167_0704a6_029	4. Large tumour	0.0000263557950674446	0.00313474229211273	0.0264393949580243	0.79217271152859	TRUE	FALSE	Sig unadjusted only		Taurocholic acid_RP_neg_514_2832a6_293	3. Multiple	0.0031441833951802	0.0395542302118022	0.034245377099388	0.782218619303897	TRUE	FALSE	Sig unadjusted only
w/o MS2:(2R.3R.4S.5S.6R)-2-[(2E)-4-ethenyl-2.5-dimethylhexa-2.5-dienoxy]-6-(hydroxymethyl)oxane-3.4.5-triol_hilicpos50_332_2062a2_098	4_Malignant	0.0137573653718341	0.104242585105113	0.0255191022438921	0.744733017341411	FALSE	FALSE	Not sig		Unknown_RP_neg_143_1079a7_261	Case	0.0019129325873101	0.0187706510129804	0.0608454643795851	0.715051737154864	TRUE	FALSE	Sig unadjusted only		Unknown_RP_pos_374_2173a4_091	2. Small tumour	0.0346967554737512	0.123579641773569	0.0266479537537712	0.656243741492228	FALSE	FALSE	Not sig		Unknown_HILIC_negative_136_86301a3_32	3. Multiple	0.000943023660169915	0.0231335491635432	0.0344459279738953	0.782218619303897	TRUE	FALSE	Sig unadjusted only
Unknown_HILIC_negative_214_96895a5_199	4_Malignant	0.0228220370211925	0.129259011988716	0.0255510289167745	0.744733017341411	FALSE	FALSE	Not sig		w/o MS2:NCGC00347585-02!(1.9.9b-trihydroxy-6.6.9a-trimethyl-3.5.5a.7.8.9-hexahydro-1H-benzo[e][2]benzofuran-5-yl) hexanoate_hilicpos50_400_2687a1_026	Case	0.00118553367092138	0.0141232011073132	0.0609494635402014	0.715051737154864	TRUE	FALSE	Sig unadjusted only		Propionylcarnitine_RP_pos_218_1385a1_467	2. Small tumour	0.0140692865559139	0.0697944491169711	0.0266991768971435	0.656243741492228	FALSE	FALSE	Not sig		Unknown_RP_pos_290_1959a6_893	2. Single	0.000679526806577807	0.022087837618975	0.0346696136954472	0.801926760262954	TRUE	FALSE	Sig unadjusted only
Unknown_HILIC_positive_358_36783a3_635	3_Malignant and Benign	0.0665789877868963	0.261584111174743	0.0255548371985914	0.906568463022805	FALSE	FALSE	Not sig		Unknown (carbon number 8); PlaSMA ID-136_HILIC_positive_138_09134a1_186	Case	0.00758047674873401	0.0403828235854533	0.060958788345656	0.715051737154864	TRUE	FALSE	Sig unadjusted only		Unknown_RP_pos_386_2908a8_004	2. Small tumour	0.727412867150105	0.845219602902884	0.0267388141126876	0.656243741492228	FALSE	FALSE	Not sig		Unknown_HILIC_negative_172_83096a5_163	3. Multiple	0.00120458539206527	0.0245823857003549	0.0348842096743976	0.782218619303897	TRUE	FALSE	Sig unadjusted only
Unknown_HILIC_negative_206_99684a5_553	4_Malignant	0.117902699993985	0.294944612795659	0.0256589574185499	0.744733017341411	FALSE	FALSE	Not sig		w/o MS2:Thymol-beta-D-glucoside_hilicpos50_330_1905a2_563	Case	0.324746087458838	0.503208998529783	0.0611543489279428	0.715051737154864	FALSE	FALSE	Not sig		w/o MS2:NCGC00347826-02_C22H34O6_2-Hydroxy-2''.5''.5''.8a''-tetramethyl-5-oxododecahydro-2''H-dispiro[furan-3.2'-furan-5'.1''-naphthalen]-4''-yl acetate_RP_pos_412_2703a6_835	2. Small tumour	0.000711297809107158	0.0143432705005142	0.0267963731830895	0.656243741492228	TRUE	FALSE	Sig unadjusted only		Unknown (carbon number 10); PlaSMA ID-169_RP_pos_144_0806a3_416	3. Multiple	0.000844837812145558	0.0220555736105275	0.034884911609173	0.782218619303897	TRUE	FALSE	Sig unadjusted only
Unknown_RP_pos_163_1332a5_682	2_Benign	0.0153384859462835	0.103640577166679	0.0256762167337675	0.748886084713942	FALSE	FALSE	Not sig		5.7-dihydroxy-2-(4-hydroxyphenyl)-2.3-dihydro-4H-chromen-4-one_RP_neg_273_0805a5_268	Case	0.0000256878611996105	0.00168041425347452	0.0611643845932907	0.715051737154864	TRUE	FALSE	Sig unadjusted only		Unknown_RP_pos_173_1651a1_64	4. Large tumour	0.00259370010539449	0.0494188005518126	0.0270784813404682	0.800594727795998	TRUE	FALSE	Sig unadjusted only		INDOXYL SULFATE_RP_pos_134_0601a3_079	3. Multiple	0.012486693382816	0.0810087132686823	0.0349983655222871	0.782218619303897	FALSE	FALSE	Not sig
Unknown_RP_neg_160_8426a4_294	3_Malignant and Benign	0.0177057844009047	0.134418601067217	0.0256865618589142	0.906568463022805	FALSE	FALSE	Not sig		w/o MS2:ANETHOLE_hilicpos50_171_076a5_722	Case	0.0972227971123302	0.222269433792888	0.0613416567629341	0.715051737154864	FALSE	FALSE	Not sig		Unknown_RP_pos_467_6235a7_116	2. Small tumour	0.021163746285402	0.0901929469817619	0.0273132693993786	0.656243741492228	FALSE	FALSE	Not sig		Phenylpropanolamine_HILIC_positive_152_10728a0_953	2. Single	0.000572026156555887	0.0213828825188748	0.03502836848649	0.801926760262954	TRUE	FALSE	Sig unadjusted only
Unknown_HILIC_negative_243_03299a0_475	3_Malignant and Benign	0.0548322625079347	0.238599368451933	0.0257045680153822	0.906568463022805	FALSE	FALSE	Not sig		Unknown_RP_neg_216_8538a11_085	Case	0.0226802278510601	0.0835083436354698	0.0616472755947177	0.715051737154864	FALSE	FALSE	Not sig		Unknown_RP_pos_135_0554a3_088	2. Small tumour	0.0407567091756958	0.135567867385259	0.0273972795623829	0.656243741492228	FALSE	FALSE	Not sig		Unknown_HILIC_positive_434_27457a4_108	2. Single	0.00315685093733652	0.0482126067278049	0.0350785170493182	0.801926760262954	TRUE	FALSE	Sig unadjusted only
Unknown_RP_pos_262_2011a8_313	3_Malignant and Benign	0.000163356972604545	0.0106862686245473	0.0257416890251026	0.906568463022805	TRUE	FALSE	Sig unadjusted only		(16alpha.17beta)-estra-1.3.5(10)-triene-3.16.17-triol_RP_pos_311_1599a2_795	Case	0.0251903717932582	0.0891262786816876	0.0619055043776129	0.715051737154864	FALSE	FALSE	Not sig		Unknown_RP_neg_273_1702a6_629	2. Small tumour	0.000400201062576502	0.0108720573922833	0.0274162064531854	0.656243741492228	TRUE	FALSE	Sig unadjusted only		Unknown_hilicpos50_162_1232a3_756	3. Multiple	0.00376338334506243	0.0433123634005195	0.0350786736088496	0.782218619303897	TRUE	FALSE	Sig unadjusted only
Unknown_HILIC_positive_190_15524a3_427	3_Malignant and Benign	0.221038137832666	0.485881399748981	0.0258105710247711	0.906568463022805	FALSE	FALSE	Not sig		Unknown_HILIC_negative_294_02887a7_141	Case	0.000142073571347134	0.00425467481377305	0.0620598851615544	0.715051737154864	TRUE	FALSE	Sig unadjusted only		Unknown_RP_neg_248_99a4_719	2. Small tumour	0.0189952664009246	0.0848195911531616	0.0274888899138346	0.656243741492228	FALSE	FALSE	Not sig		NEPSILON.NEPSILON.NEPSILON-TRIMETHYLLYSINE_hilicpos50_189_1589a8_033	3. Multiple	0.0260593731288765	0.12147629397962	0.0351593069762419	0.782218619303897	FALSE	FALSE	Not sig
Unknown_RP_neg_416_1322a2_786	3_Malignant and Benign	0.01005974572232	0.101223940803949	0.025977192134575	0.906568463022805	FALSE	FALSE	Not sig		Unknown_HILIC_positive_208_15474a0_481	Case	0.000485540278075517	0.00828585039759306	0.0621621635344982	0.715051737154864	TRUE	FALSE	Sig unadjusted only		Unknown_RP_neg_238_0184a2_599	4. Large tumour	0.000771889274304246	0.0250385570383815	0.0275954814468612	0.800594727795998	TRUE	FALSE	Sig unadjusted only		Unknown_HILIC_negative_218_99673a0_462	3. Multiple	0.00801467251270067	0.0654003942044701	0.0353073210958515	0.782218619303897	FALSE	FALSE	Not sig
Unknown_HILIC_negative_254_9818a6_961	3_Malignant and Benign	0.00784493474399734	0.0905304022763448	0.0261039974040226	0.906568463022805	FALSE	FALSE	Not sig		4-Hydroxyquinoline_hilicpos50_146_0632a0_495	Case	0.0242227286000648	0.0871440969342387	0.062213412420751	0.715051737154864	FALSE	FALSE	Not sig		Unknown_HILIC_positive_382_07803a6_951	4. Large tumour	0.00390538187110129	0.0630507883958313	0.0276171413561123	0.800594727795998	FALSE	FALSE	Not sig		Unknown_RP_neg_331_9908a3_046	2. Single	0.0512247808019624	0.192158606950191	0.0353457709966178	0.801926760262954	FALSE	FALSE	Not sig
Unknown_HILIC_positive_505_29337a5_292	4_Malignant	0.0697191243684609	0.220861632886367	0.0261291638489729	0.744733017341411	FALSE	FALSE	Not sig		Unknown_RP_pos_140_0455a1_973	Case	0.0384193046209646	0.115818564237547	0.0624414298770053	0.715051737154864	FALSE	FALSE	Not sig		w/o MS2:Citrulline; LC-ESI-QTOF; MS2; CE_hilicpos50_176_1032a5_753	2. Small tumour	0.365042800751249	0.554915953891809	0.0278975362946095	0.656243741492228	FALSE	FALSE	Not sig		Atrazine-desethyl; LC-ESI-ITFT; MS2; CE_HILIC_positive_188_0708a1_204	3. Multiple	0.0543732708037313	0.188094218681674	0.0354372773048165	0.782218619303897	FALSE	FALSE	Not sig
N-((octahydro-1H-quinolizin-1-yl)methyl)-2.4.5.6-tetrahydrocyclopenta[c]pyrazole-3-carboxamide_RP_neg_303_2175a7_069	2_Benign	0.00119120883447672	0.0303791916500925	0.0261822625240563	0.748886084713942	TRUE	FALSE	Sig unadjusted only		N-(1-oxo-1-(3.5.6.7-tetrahydrospiro[imidazo[4.5-c]pyridine-4.4'-piperidin]-1'-yl)propan-2-yl)furan-2-carboxamide_RP_neg_380_1748a5_861	Case	0.000138896850140823	0.00422612509149403	0.0634947030164113	0.715051737154864	TRUE	FALSE	Sig unadjusted only		Unknown_RP_pos_462_2665a8_559	3. Medium tumour	0.000634800904277115	0.105032920075696	0.0279225847739968	0.999952815240771	FALSE	FALSE	Not sig		INDOXYL SULFATE_RP_pos_134_0601a2_653	3. Multiple	0.00284030912147502	0.0380485095624213	0.0358760610116175	0.782218619303897	TRUE	FALSE	Sig unadjusted only
Unknown_HILIC_positive_127_12311a1_664	3_Malignant and Benign	0.000536078100210616	0.0202716930465605	0.0261829834294382	0.906568463022805	TRUE	FALSE	Sig unadjusted only		Dopamine; LC-ESI-QTOF; MS2; CE_RP_pos_154_0864a3_323	Case	0.0000544985961903928	0.00247751580880335	0.0636239116793477	0.715051737154864	TRUE	FALSE	Sig unadjusted only		Unknown_RP_pos_360_238a4_023	4. Large tumour	0.0702326993906251	0.285566073382742	0.028097949797313	0.800594727795998	FALSE	FALSE	Not sig		Unknown_HILIC_negative_225_00751a3_836	2. Single	0.085925235715849	0.248552558818822	0.0360677420074855	0.801926760262954	FALSE	FALSE	Not sig
w/o MS2:Unknown (carbon number 6); PlaSMA ID-50_hilicpos50_116_1068a1_69	4_Malignant	0.109878863713005	0.285234484175624	0.0261968348415044	0.744733017341411	FALSE	FALSE	Not sig		Unknown (carbon number 10); PlaSMA ID-169_RP_pos_144_081a4_207	Case	0.23829225941484	0.4082484147548	0.0636912256583906	0.715051737154864	FALSE	FALSE	Not sig		2'.4'-Dihydroxyacetophenone_RP_neg_151_0402a2_891	2. Small tumour	0.00483977800656687	0.0374677094196745	0.0281489144238831	0.656243741492228	TRUE	FALSE	Sig unadjusted only		(16alpha.17beta)-estra-1.3.5(10)-triene-3.16.17-triol_RP_pos_311_1599a2_795	2. Single	0.0322499181867337	0.150691582003488	0.0361403142854837	0.801926760262954	FALSE	FALSE	Not sig
Unknown_RP_pos_444_2967a6_573	4_Malignant	0.000661671166997427	0.0312898714513844	0.0263232916258321	0.744733017341411	TRUE	FALSE	Sig unadjusted only		Unknown_HILIC_negative_207_95619a5_592	Case	0.0254844447001332	0.0898710201689333	0.0638441514727494	0.715051737154864	FALSE	FALSE	Not sig		Unknown_RP_pos_326_3788a9_124	4. Large tumour	0.945076580489606	0.978998569126868	0.0281901216542165	0.800594727795998	FALSE	FALSE	Not sig		Unknown_hilicpos50_145_1698a5_986	3. Multiple	0.000240736649862102	0.0121249771534687	0.0363582227418162	0.782218619303897	TRUE	FALSE	Sig unadjusted only
Unknown_HILIC_negative_207_95619a5_592	2_Benign	0.00368176952477287	0.0519765319126781	0.0263279676471718	0.748886084713942	FALSE	FALSE	Not sig		Unknown_RP_pos_262_2011a8_313	Case	0.00578412706422762	0.0351979825226255	0.0638489349031205	0.715051737154864	TRUE	FALSE	Sig unadjusted only		Unknown_RP_pos_360_2385a3_704	4. Large tumour	0.0158109475578417	0.139534913958172	0.0282832157474897	0.800594727795998	FALSE	FALSE	Not sig		Unknown_RP_neg_690_3178a8_044	2. Single	0.000859968152011286	0.0248189337988551	0.0363982775114971	0.801926760262954	TRUE	FALSE	Sig unadjusted only
Unknown_HILIC_negative_270_073a5_338	2_Benign	5.85883458430396E-06	0.0019984239218333	0.0263451554872886	0.748886084713942	TRUE	FALSE	Sig unadjusted only		Unknown_HILIC_negative_168_83635a5_162	Case	0.00188559876472318	0.0186422547897695	0.0641636410727596	0.715051737154864	TRUE	FALSE	Sig unadjusted only		Unknown_RP_pos_184_1443a3_897	4. Large tumour	0.000419807640242545	0.0167755402868368	0.0283140294369075	0.800594727795998	TRUE	FALSE	Sig unadjusted only		Unknown_RP_pos_520_6521a7_305	3. Multiple	0.0173187065288702	0.0962106479099027	0.0365154084003769	0.782218619303897	FALSE	FALSE	Not sig
4-Hydroxybenzoylcholine; LC-ESI-QTOF; MS2; CE_HILIC_positive_224_12822a1_849	4_Malignant	0.0625674793450096	0.208963408273904	0.0263739845631736	0.744733017341411	FALSE	FALSE	Not sig		Unknown_hilicpos50_258_2792a0_476	Case	0.00368998019215861	0.0273267401023067	0.064272256430216	0.715051737154864	TRUE	FALSE	Sig unadjusted only		N-Acetyl-L-phenylalanine_RP_neg_206_0826a4_571	2. Small tumour	0.140776403230444	0.299830766322945	0.0284593338189137	0.656243741492228	FALSE	FALSE	Not sig		Unknown (carbon number 11); PlaSMA ID-898_RP_pos_229_1546a1_701	3. Multiple	0.0012087943285899	0.0245823857003549	0.0365677066124229	0.782218619303897	TRUE	FALSE	Sig unadjusted only
Unknown_RP_pos_290_1962a5_634	2_Benign	0.00152720276756315	0.035469058359085	0.026401056004484	0.748886084713942	TRUE	FALSE	Sig unadjusted only		Unknown_HILIC_negative_234_02512a5_732	Case	0.000180459958063361	0.00461547667263386	0.0643542422535413	0.715051737154864	TRUE	FALSE	Sig unadjusted only		papaverine_HILIC_positive_340_16122a6_289	2. Small tumour	0.980022881401907	0.990113207079147	0.028496735418993	0.656243741492228	FALSE	FALSE	Not sig		Unknown_RP_neg_230_1399a4_746	3. Multiple	0.23838774701692	0.452155788154236	0.0365985059356818	0.782218619303897	FALSE	FALSE	Not sig
Unknown_RP_pos_273_1693a6_014	2_Benign	0.0000219008039760353	0.00358169398358077	0.0264958726378812	0.748886084713942	TRUE	FALSE	Sig unadjusted only		3-Acetylindole; LC-ESI-QTOF; MS2; CE_RP_pos_160_0756a2_937	Case	0.07369340477134	0.181916109262585	0.0643863685014336	0.715051737154864	FALSE	FALSE	Not sig		Unknown_hilicpos50_190_1549a3_408	3. Medium tumour	0.0132248484045434	0.334744158993421	0.028560443494526	0.999952815240771	FALSE	FALSE	Not sig		Unknown (carbon number 10); PlaSMA ID-169_RP_pos_144_081a4_207	2. Single	0.253921896413985	0.458226870540179	0.0366459010678482	0.801926760262954	FALSE	FALSE	Not sig
Adipoyl-L-carnitine_RP_pos_290_1597a2_096	2_Benign	0.197080113871005	0.405331495831563	0.0265206406689436	0.748886084713942	FALSE	FALSE	Not sig		w/o MS2:Phenylpropanolamine_hilicpos50_152_1068a0_943	Case	0.000604234705191396	0.0098000876771745	0.0644254454820912	0.715051737154864	TRUE	FALSE	Sig unadjusted only		Unknown_HILIC_negative_294_08331a5_291	4. Large tumour	0.0188404704930957	0.152785822101632	0.0285611014909371	0.800594727795998	FALSE	FALSE	Not sig		w/o MS2:Unknown (carbon number 19); PlaSMA ID-2142_hilicpos50_390_248a2_334	2. Single	0.000389889563760871	0.0175779056574169	0.0367763130679164	0.801926760262954	TRUE	FALSE	Sig unadjusted only
Unknown_HILIC_negative_453_06381a7_039	2_Benign	0.000752265050337832	0.0274382333838022	0.0266151262384322	0.748886084713942	TRUE	FALSE	Sig unadjusted only		Unknown_hilicpos50_290_1958a2_351	Case	0.19039014445503	0.350265463682526	0.0648152503058827	0.715051737154864	FALSE	FALSE	Not sig		Unknown_RP_pos_392_2203a6_919	2. Small tumour	0.00270054227980394	0.027460177327022	0.0285700324135388	0.656243741492228	TRUE	FALSE	Sig unadjusted only		Unknown_HILIC_negative_396_11407a7_216	3. Multiple	0.00186844350387619	0.0293813215829615	0.0367810276387166	0.782218619303897	TRUE	FALSE	Sig unadjusted only
Unknown_RP_pos_304_6959a5_435	2_Benign	0.000868315833485467	0.0274382333838022	0.0266205662543571	0.748886084713942	TRUE	FALSE	Sig unadjusted only		w/o MS2:NCGC00381331-01_C16H26O5_Pentanoic acid. 3-methyl-. 5-hydroxy-3-(hydroxymethyl)-6-(1-methylethyl)-2-oxo-3-cyclohexen-1-yl ester_hilicpos50_316_2112a1_667	Case	0.463095005817542	0.631785852566511	0.0650996092829847	0.715051737154864	FALSE	FALSE	Not sig		Unknown_HILIC_negative_324_07263a5_336	2. Small tumour	0.00532276466140743	0.0395480262320303	0.0287296551576315	0.656243741492228	TRUE	FALSE	Sig unadjusted only		Phenylpropanolamine_HILIC_positive_152_10728a0_953	3. Multiple	0.00526517446524114	0.0528900939114908	0.0368095074228098	0.782218619303897	FALSE	FALSE	Not sig
Unknown_HILIC_negative_288_98715a7_793	3_Malignant and Benign	0.00282359553040381	0.0495959983261853	0.0267533076834449	0.906568463022805	TRUE	FALSE	Sig unadjusted only		Unknown_HILIC_negative_199_80522a4_034	Case	0.00564334172198354	0.0347180505623596	0.0651299294680239	0.715051737154864	TRUE	FALSE	Sig unadjusted only		Unknown_RP_pos_372_2014a7_767	2. Small tumour	0.0202368918182243	0.0880596456613417	0.0289479665103235	0.656243741492228	FALSE	FALSE	Not sig		oroxindin_RP_pos_461_1088a4_482	2. Single	0.166251460509983	0.358451786067842	0.0368907016234558	0.801926760262954	FALSE	FALSE	Not sig
Unknown_RP_neg_690_3185a6_699	2_Benign	9.69667466442432E-06	0.00256935966032974	0.0267649788780604	0.748886084713942	TRUE	FALSE	Sig unadjusted only		Unknown_HILIC_negative_268_94321a1_359	Case	0.00143070876845681	0.0156421501843816	0.0651486362743918	0.715051737154864	TRUE	FALSE	Sig unadjusted only		Unknown_hilicpos50_120_1018a1_931	4. Large tumour	0.0705183778542925	0.285566073382742	0.0290320288931079	0.800594727795998	FALSE	FALSE	Not sig		Unknown_RP_pos_273_1699a7_232	3. Multiple	0.00015686095909876	0.0104352417705531	0.0369637566342709	0.782218619303897	TRUE	FALSE	Sig unadjusted only
Unknown_HILIC_negative_296_00171a6_106	4_Malignant	0.00601683574711292	0.0801599214370266	0.0268101039561736	0.751640414485582	FALSE	FALSE	Not sig		Unknown_RP_neg_215_0024a3_01	Case	0.0000533684731680164	0.00247751580880335	0.065180063689719	0.715051737154864	TRUE	FALSE	Sig unadjusted only		(2R)-6-methylpiperidine-2-carboxylic acid_HILIC_positive_144_10173a0_603	4. Large tumour	0.00867159853582492	0.105049457571336	0.0291191724096058	0.800594727795998	FALSE	FALSE	Not sig		Unknown_RP_pos_262_0382a1_322	2. Single	0.036053768016178	0.160990943644481	0.0370473892513953	0.801926760262954	FALSE	FALSE	Not sig
Unknown_HILIC_negative_238_03932a4_54	3_Malignant and Benign	0.0752244974394444	0.275974627211953	0.0269929976190389	0.906568463022805	FALSE	FALSE	Not sig		Unknown_RP_pos_273_2065a8_313	Case	0.00307989146495595	0.0246960294061735	0.0651885840484128	0.715051737154864	TRUE	FALSE	Sig unadjusted only		Unknown_HILIC_positive_246_18143a6_648	2. Small tumour	0.684919913028372	0.816502115154155	0.0291672145096371	0.656243741492228	FALSE	FALSE	Not sig		Unknown_HILIC_positive_762_40985a0_45	3. Multiple	0.00210019454368951	0.0309897127217343	0.0371372250920674	0.782218619303897	TRUE	FALSE	Sig unadjusted only
Decanoyl-L-carnitine_RP_pos_316_2486a7_023	4_Malignant	0.00375597851640806	0.0655122671333073	0.0271721075177672	0.756386680902386	FALSE	FALSE	Not sig		w/o MS2:[5-acetyloxy-3-(hydroxymethyl)-2-oxo-6-propan-2-ylcyclohex-3-en-1-yl] 3-methylbutanoate_hilicpos50_344_206a2_127	Case	0.0121233773288373	0.0544442288508998	0.0652701979094326	0.715051737154864	FALSE	FALSE	Not sig		w/o MS2:Furan fatty acid 268.131 put_RP_pos_251_1281a5_622	2. Small tumour	0.00198674724071769	0.0226169655710328	0.029476042813375	0.656243741492228	TRUE	FALSE	Sig unadjusted only		Unknown_HILIC_positive_218_14993a7_141	3. Multiple	0.58368304697545	0.761367882811114	0.0371391780296855	0.782218619303897	FALSE	FALSE	Not sig
Unknown_RP_neg_289_1657a5_8	2_Benign	0.000222388732826245	0.0128989725510009	0.0272171363096796	0.748886084713942	TRUE	FALSE	Sig unadjusted only		Unknown_RP_neg_500_0328a2_936	Case	0.683179897004497	0.805491467630715	0.0653328159977756	0.715051737154864	FALSE	FALSE	Not sig		Glutaric acid_RP_neg_131_0354a1_912	4. Large tumour	6.09979690917163E-07	0.000159611352456658	0.0294819679515021	0.800594727795998	TRUE	FALSE	Sig unadjusted only		Unknown_HILIC_positive_404_30157a1_102	3. Multiple	0.0875451146332322	0.247551607683073	0.0372905551600892	0.782218619303897	FALSE	FALSE	Not sig
Unknown_RP_pos_410_2898a8_074	2_Benign	0.0130978449910051	0.096403754088882	0.0272498211585267	0.748886084713942	FALSE	FALSE	Not sig		Unknown_HILIC_positive_125_10737a1_571	Case	0.0000239225734725492	0.00161889829103027	0.0653705337553559	0.715051737154864	TRUE	FALSE	Sig unadjusted only		Galactaric acid put_HILIC_negative_209_03072a7_302	4. Large tumour	0.0234434036380701	0.174290477486479	0.029566982833877	0.800594727795998	FALSE	FALSE	Not sig		w/o MS2:3-(2.4-dihydroxyphenyl)-7-hydroxy-6.8-bis(3-methylbut-2-enyl)-2.3-dihydrochromen-4-one_hilicpos50_409_1967a2_193	2. Single	0.0779575108914634	0.234829800651569	0.0373576110757906	0.801926760262954	FALSE	FALSE	Not sig
Unknown_RP_pos_310_0056a1_365	2_Benign	0.00368418259178497	0.0519765319126781	0.027331996082279	0.748886084713942	FALSE	FALSE	Not sig		N-Acetyl-L-phenylalanine_RP_neg_206_0826a4_571	Case	0.113820319986637	0.248200845512925	0.0654080255232709	0.715051737154864	FALSE	FALSE	Not sig		Unknown_RP_neg_198_0411a2_172	4. Large tumour	0.106275248651621	0.344153024415092	0.0296533239381696	0.800594727795998	FALSE	FALSE	Not sig		3-Methyladenine_HILIC_positive_150_07759a2_025	3. Multiple	0.00897125420003655	0.0699281723059354	0.0373627487203908	0.782218619303897	FALSE	FALSE	Not sig
Unknown_RP_neg_199_8052a8_677	2_Benign	0.000047770403272952	0.0054031726199413	0.0276684961642332	0.748886084713942	TRUE	FALSE	Sig unadjusted only		2.8-Quinolinediol_hilicpos50_162_0547a2_451	Case	0.00445098841626853	0.0303063348201683	0.0654733762986529	0.715051737154864	TRUE	FALSE	Sig unadjusted only		Unknown_HILIC_negative_396_11407a7_216	2. Small tumour	0.000844723749649566	0.0149938598334415	0.029658677400564	0.656243741492228	TRUE	FALSE	Sig unadjusted only		Unknown_RP_neg_531_081a2_456	2. Single	0.035817693526215	0.160484528642002	0.0373634893469406	0.801926760262954	FALSE	FALSE	Not sig
w/o MS2:ANETHOLE_hilicpos50_171_076a5_168	3_Malignant and Benign	0.000914906016511073	0.0287280489184477	0.0276909917834797	0.906568463022805	TRUE	FALSE	Sig unadjusted only		Unknown_RP_neg_248_99a4_719	Case	0.0228486691995258	0.0838924477157518	0.0654849575107714	0.715051737154864	FALSE	FALSE	Not sig		Unknown_RP_neg_234_9843a6_486	4. Large tumour	0.0294417191710816	0.195862284316094	0.0296739703961859	0.800594727795998	FALSE	FALSE	Not sig		Unknown_HILIC_positive_426_9296a8_006	3. Multiple	0.000835321758171684	0.0220555736105275	0.0374484938352486	0.782218619303897	TRUE	FALSE	Sig unadjusted only
Alpha-Muricholic acid_RP_neg_453_2848a8_539	2_Benign	0.00313843315291535	0.0501199040494028	0.0276948904721273	0.748886084713942	FALSE	FALSE	Not sig		w/o MS2:""MLS000543058-01!N.1-dimethyl-4.5.6.7-tetrahydro-1H-indazol-3-amine""_hilicpos50_166_134a4_778	Case	0.0000367297792387153	0.00204967544057899	0.0660346893800962	0.715051737154864	TRUE	FALSE	Sig unadjusted only		Atrazine-desethyl; LC-ESI-ITFT; MS2; CE_HILIC_positive_188_0708a1_204	2. Small tumour	0.00854389934770397	0.0510423210650504	0.0299226772041024	0.656243741492228	FALSE	FALSE	Not sig		w/o MS2:NCGC00347773-02!1-[4.5-bis(hydroxymethyl)-3-methoxy-2-methylphenoxy]-3-methylbutane-2.3-diol_hilicpos50_318_1906a3_206	2. Single	0.005126178791197	0.0615629974552512	0.0374769923662811	0.801926760262954	FALSE	FALSE	Not sig
w/o MS2:ANETHOLE_hilicpos50_171_076a5_722	2_Benign	0.196604182547323	0.405034092700897	0.0277337421373003	0.748886084713942	FALSE	FALSE	Not sig		Unknown_hilicpos50_202_18a1_352	Case	0.00123074888624551	0.0142498211755564	0.0661595957213157	0.715051737154864	TRUE	FALSE	Sig unadjusted only		w/o MS2:Glutamic acid betaine put_hilicpos50_190_1072a4_168	2. Small tumour	0.828879766602964	0.905721905322002	0.0301044879670313	0.656243741492228	FALSE	FALSE	Not sig		Unknown_HILIC_negative_201_80214a3_649	3. Multiple	0.00809369374780453	0.0656358428928363	0.0375768703632377	0.782218619303897	FALSE	FALSE	Not sig
Unknown_hilicpos50_236_149a5_345	4_Malignant	0.00369478858741931	0.0653245279532467	0.0277742402613877	0.764951653533514	FALSE	FALSE	Not sig		Unknown_HILIC_negative_225_00751a3_836	Case	0.0906082423189827	0.21168889946548	0.0661700818070246	0.715051737154864	FALSE	FALSE	Not sig		Unknown_HILIC_positive_190_15524a3_427	4. Large tumour	0.000312194717580516	0.0141226314843341	0.03021721447328	0.800594727795998	TRUE	FALSE	Sig unadjusted only		Unknown_RP_neg_335_0229a4_616	2. Single	0.0293451521335186	0.145245551228324	0.0376977929057027	0.801926760262954	FALSE	FALSE	Not sig
Propionylcarnitine_RP_pos_218_1385a1_467	2_Benign	0.108352684364651	0.286486723885486	0.027791922236712	0.748886084713942	FALSE	FALSE	Not sig		w/o MS2:Na-Acetyl-L-lysine_RP_pos_187_1077a1_868	Case	0.0007390114330609	0.010945735376468	0.0661719780172487	0.715051737154864	TRUE	FALSE	Sig unadjusted only		Unknown_RP_neg_230_1399a4_746	2. Small tumour	0.0420258125842914	0.138381975162201	0.0302416100067096	0.656243741492228	FALSE	FALSE	Not sig		Unknown_RP_pos_306_191a6_436	2. Single	0.000826935811083713	0.0245067631806323	0.0377217689275059	0.801926760262954	TRUE	FALSE	Sig unadjusted only
Unknown_HILIC_positive_157_09734a4_389	3_Malignant and Benign	0.0000644599498333297	0.00708563520380133	0.0278198992056677	0.906568463022805	TRUE	FALSE	Sig unadjusted only		Unknown_hilicpos50_158_0923a4_106	Case	0.00121766100297124	0.0142241649900659	0.0667511545755305	0.715051737154864	TRUE	FALSE	Sig unadjusted only		Unknown_RP_pos_398_2541a5_512	4. Large tumour	0.0126698612278236	0.127510782869763	0.0302571805786798	0.800594727795998	FALSE	FALSE	Not sig		Jasmonic Acid_RP_pos_211_1329a5_414	2. Single	0.00106557504205735	0.0270564110285599	0.0377458663738581	0.801926760262954	TRUE	FALSE	Sig unadjusted only
Jasmonic Acid_RP_pos_211_1329a5_414	2_Benign	0.00116843645120081	0.0303791916500925	0.0278283356209161	0.748886084713942	TRUE	FALSE	Sig unadjusted only		Unknown_RP_neg_610_388a11_085	Case	0.0060992149358835	0.0361059622833624	0.0668869157337126	0.715051737154864	TRUE	FALSE	Sig unadjusted only		w/o MS2:(2R.3R.4S.5S.6R)-2-[(2E)-4-ethenyl-2.5-dimethylhexa-2.5-dienoxy]-6-(hydroxymethyl)oxane-3.4.5-triol_hilicpos50_332_2062a2_098	2. Small tumour	0.0998721190776434	0.241526696710972	0.0303017612007264	0.656243741492228	FALSE	FALSE	Not sig		Unknown (carbon number 10); PlaSMA ID-169_RP_pos_144_0806a3_416	2. Single	0.0000934093761142487	0.00718885884800835	0.0379890113586773	0.801926760262954	TRUE	FALSE	Sig unadjusted only
Unknown_HILIC_positive_762_40985a0_45	3_Malignant and Benign	0.0421818765135166	0.209031758798481	0.0279955802346302	0.906568463022805	FALSE	FALSE	Not sig		w/o MS2:NCGC00380990-01!(2E.4E)-12-hydroxy-13-(hydroxymethyl)-14-methoxy-3.5.7-trimethyl-14-oxotetradeca-2.4-dienoic acid_hilicpos50_374_2523a1_189	Case	0.0182179299993398	0.0717205368579826	0.0669892449140714	0.715051737154864	FALSE	FALSE	Not sig		Unknown_RP_neg_229_977a1_811	4. Large tumour	0.00335068546179095	0.0575675635161215	0.0304284241959143	0.800594727795998	FALSE	FALSE	Not sig		w/o MS2:bonactin_hilicpos50_418_2792a1_755	2. Single	0.00720192007918577	0.0715288433413446	0.0380021343716967	0.801926760262954	FALSE	FALSE	Not sig
Unknown_RP_neg_303_1455a6_798	2_Benign	0.00534907373916927	0.0619324909328595	0.0279991317982989	0.748886084713942	FALSE	FALSE	Not sig		Unknown_HILIC_negative_255_82184a4_601	Case	0.0161936637000371	0.066139573384647	0.0670043260984442	0.715051737154864	FALSE	FALSE	Not sig		Biotin_RP_pos_245_095a4_037	2. Small tumour	0.0701619890060834	0.190183568265799	0.0306112188800161	0.656243741492228	FALSE	FALSE	Not sig		Unknown_RP_pos_188_1281a5_045	3. Multiple	0.000734281022042682	0.0211915662611583	0.0381658389747556	0.782218619303897	TRUE	FALSE	Sig unadjusted only
Unknown_RP_pos_576_1297a3_517	4_Malignant	0.00319304673999983	0.0611351631926797	0.0280213889369343	0.764951653533514	FALSE	FALSE	Not sig		Unknown_hilicpos50_296_2581a0_415	Case	0.000409934921219492	0.00742794878870233	0.0670826147993277	0.715051737154864	TRUE	FALSE	Sig unadjusted only		(E)-8-(1-(hydroxyimino)ethyl)-4.9-dimethyl-2H-furo[2.3-h]chromen-2-one_RP_pos_272_0855a3_955	3. Medium tumour	0.00329638473043129	0.203272147336158	0.0306674081594782	0.999952815240771	FALSE	FALSE	Not sig		w/o MS2:[5-acetyloxy-3-(hydroxymethyl)-2-oxo-6-propan-2-ylcyclohex-3-en-1-yl] 3-methylbutanoate_hilicpos50_344_206a2_127	2. Single	0.0369303321984934	0.163171298836146	0.0382677119418015	0.803212670436207	FALSE	FALSE	Not sig
w/o MS2:5.9-dimethyltetracyclo[11.2.1.0?.??.0?.?]hexadecane-5.14-dicarboxylic acid_RP_pos_352_2486a7_325	2_Benign	0.0593646856051872	0.204502614175638	0.0280556828589994	0.748886084713942	FALSE	FALSE	Not sig		Unknown_RP_pos_244_1178a4_819	Case	0.0857411775629723	0.203098444136793	0.0672639953109598	0.715051737154864	FALSE	FALSE	Not sig		Unknown_RP_pos_296_0799a1_783	2. Small tumour	0.00305181148300962	0.029215512367836	0.0306984717889415	0.656243741492228	TRUE	FALSE	Sig unadjusted only		Unknown_RP_pos_188_1285a5_332	3. Multiple	0.0683329156985137	0.212957551616671	0.0383525803580131	0.782218619303897	FALSE	FALSE	Not sig
Unknown_RP_neg_516_1747a3_747	4_Malignant	0.0319850193325196	0.149276100927633	0.0280644683079812	0.764951653533514	FALSE	FALSE	Not sig		w/o MS2:2-(4-aminotetrahydro-2H-pyran-4-yl)acetic acid_hilicpos50_160_0966a5_426	Case	0.0774943016573372	0.189039859543225	0.0674604183610072	0.715051737154864	FALSE	FALSE	Not sig		2-Acetylpyrazine; CE10; DBZAKQWXICEWNW-UHFFFAOYSA-N_hilicpos50_123_0551a2_608	4. Large tumour	0.000155420558312941	0.0098391240544886	0.0307070352604538	0.800594727795998	TRUE	FALSE	Sig unadjusted only		Unknown_RP_neg_199_8052a8_677	2. Single	0.0000654898044442956	0.00571216627653023	0.0386665179730144	0.806018653185922	TRUE	FALSE	Sig unadjusted only
w/o MS2:Tamoxifen_RP_pos_372_2376a5_292	3_Malignant and Benign	0.0103037168839833	0.101358618470262	0.028129128328008	0.906568463022805	FALSE	FALSE	Not sig		(6E)-2.6.10-trimethyldodeca-6.11-diene-2.3.10-triol put_HILIC_positive_295_16595a1_613	Case	0.0000417219749190602	0.00218345002076415	0.0674813547925514	0.715051737154864	TRUE	FALSE	Sig unadjusted only		w/o MS2:Pesticide3_Fenuron_C9H12N2O_Urea. N.N-dimethyl-N'-phenyl-_hilicpos50_182_1291a1_191	4. Large tumour	0.00191282390684086	0.0412518342546725	0.0307445501105703	0.800594727795998	TRUE	FALSE	Sig unadjusted only		Unknown_HILIC_negative_168_9814a7_839	3. Multiple	0.0177115966464685	0.0973641692400406	0.0387697653519662	0.782218619303897	FALSE	FALSE	Not sig
7.8-dimethoxy-benzo[d][1.2]oxazin-1-one_RP_neg_208_0617a2_239	3_Malignant and Benign	7.45139647204385E-07	0.000584934623055442	0.0282373529009262	0.906568463022805	TRUE	FALSE	Sig unadjusted only		Unknown_HILIC_positive_124_08707a0_946	Case	0.0035995086094637	0.0270135206350765	0.0675329494384665	0.715051737154864	TRUE	FALSE	Sig unadjusted only		Unknown_HILIC_negative_382_00171a1_348	4. Large tumour	0.00208420070846828	0.043283004130889	0.0307999500375021	0.800594727795998	TRUE	FALSE	Sig unadjusted only		Unknown_HILIC_negative_239_04375a5_063	2. Single	0.0260074451085667	0.136429480755693	0.0390625258707539	0.806018653185922	FALSE	FALSE	Not sig
Unknown_hilicpos50_120_1018a1_931	2_Benign	0.000589796664915257	0.0241140823936707	0.0283873492516566	0.748886084713942	TRUE	FALSE	Sig unadjusted only		Unknown_HILIC_negative_194_99741a4_432	Case	0.135743976158377	0.280418477064017	0.0676031039511905	0.715051737154864	FALSE	FALSE	Not sig		Unknown_RP_pos_306_191a6_436	2. Small tumour	0.000325243523065115	0.0101315938732586	0.030945503500632	0.656243741492228	TRUE	FALSE	Sig unadjusted only		4-acetamidobutanoic acid_RP_pos_146_0813a1_67	3. Multiple	0.0615373616991308	0.200609754708545	0.0391130215576465	0.782218619303897	FALSE	FALSE	Not sig
Atrazine-desethyl; LC-ESI-ITFT; MS2; CE_HILIC_positive_188_0708a1_204	2_Benign	0.0164654768770326	0.107756939685771	0.0284276649598798	0.748886084713942	FALSE	FALSE	Not sig		Unknown_RP_pos_417_9223a6_947	Case	0.131750928893494	0.275506170605984	0.0676589930910409	0.715051737154864	FALSE	FALSE	Not sig		Proline; LC-ESI-ITFT; MS2; CE 35.0 eV; [M+H]+_hilicpos50_116_0706a0_924	3. Medium tumour	0.00233282323634076	0.18874941052841	0.0309694628734328	0.999952815240771	FALSE	FALSE	Not sig		Unknown_RP_pos_376_269a5_785	3. Multiple	0.00187890744390403	0.0293813215829615	0.0392005532362928	0.782218619303897	TRUE	FALSE	Sig unadjusted only
Unknown_RP_pos_360_2386a5_547	3_Malignant and Benign	0.00846319958709098	0.0942917442657584	0.0284435017840383	0.906568463022805	FALSE	FALSE	Not sig		Unknown_RP_pos_497_2584a6_011	Case	0.3046372677215	0.4824645931666	0.0676685392955572	0.715051737154864	FALSE	FALSE	Not sig		Unknown_hilicpos50_183_1128a1_745	2. Small tumour	0.0183311471061796	0.0827960326717548	0.0312499719379735	0.656243741492228	FALSE	FALSE	Not sig		Tauroursodeoxycholic acid_RP_pos_464_2837a8_376	2. Single	0.147676275561444	0.338568564006231	0.039346178987311	0.806018653185922	FALSE	FALSE	Not sig
3-Acetylindole; LC-ESI-QTOF; MS2; CE_hilicpos50_160_0756a0_502	2_Benign	0.0073051367048068	0.0711480435889993	0.0284784766305203	0.748886084713942	FALSE	FALSE	Not sig		Unknown_hilicpos50_157_0607a7_751	Case	0.553864547150563	0.70927189153865	0.0684578803084847	0.715051737154864	FALSE	FALSE	Not sig		Dopamine; LC-ESI-QTOF; MS2; CE_RP_pos_154_0864a3_323	2. Small tumour	0.0000416588048294836	0.00286861068343374	0.0312592313356637	0.656243741492228	TRUE	FALSE	Sig unadjusted only		Unknown_RP_pos_173_1651a1_64	3. Multiple	0.00104329143768174	0.0234948029199687	0.0395254445580141	0.782218619303897	TRUE	FALSE	Sig unadjusted only
Unknown_RP_pos_290_1959a6_893	2_Benign	0.000563365246906074	0.0236520192319904	0.0285145302864311	0.748886084713942	TRUE	FALSE	Sig unadjusted only		Unknown_HILIC_positive_198_0434a6_186	Case	0.000967527394943906	0.0127008194821232	0.0684779739095134	0.715051737154864	TRUE	FALSE	Sig unadjusted only		anisodine_RP_neg_320_1534a7_702	2. Small tumour	0.0730085911722533	0.195203487977585	0.0312641111550428	0.656243741492228	FALSE	FALSE	Not sig		w/o MS2:3-hydroxy-5.5.8a-trimethyl-3.4.4a.6.7.8-hexahydronaphthalene-2-carboxylic acid_hilicpos50_239_164a0_423	2. Single	0.00540602107378424	0.0622340796621712	0.039570272627196	0.806018653185922	FALSE	FALSE	Not sig
Unknown_HILIC_positive_292_10284a7_624	3_Malignant and Benign	0.0000359270888696386	0.00534620228527809	0.0287405105017401	0.906568463022805	TRUE	FALSE	Sig unadjusted only		INDOXYL SULFATE_RP_pos_134_0601a2_653	Case	0.00306818383088461	0.0246775031479961	0.068797192577806	0.715051737154864	TRUE	FALSE	Sig unadjusted only		Unknown_HILIC_positive_266_15009a3_006	2. Small tumour	0.0128287896329509	0.0658394530393496	0.0315575397577663	0.656243741492228	FALSE	FALSE	Not sig		Unknown_RP_neg_185_0823a5_518	2. Single	0.149619575275235	0.340139621845963	0.0398294377715478	0.806018653185922	FALSE	FALSE	Not sig
Unknown_RP_pos_290_196a6_466	2_Benign	0.00110876941835821	0.0303791916500925	0.0287504248075305	0.748886084713942	TRUE	FALSE	Sig unadjusted only		Unknown_HILIC_positive_196_14441a0_553	Case	0.00244974458443169	0.0215710775739066	0.0688149327295046	0.715051737154864	TRUE	FALSE	Sig unadjusted only		Unknown_RP_pos_480_8018a6_428	4. Large tumour	0.088770003905416	0.319959951867313	0.0316075337544358	0.805736395718632	FALSE	FALSE	Not sig		Unknown_RP_neg_305_0339a3_037	3. Multiple	1.69904606150669E-06	0.000952679398773395	0.040003489934071	0.782218619303897	TRUE	FALSE	Sig unadjusted only
Unknown_HILIC_negative_170_83359a5_384	3_Malignant and Benign	0.0627882688446277	0.254151574960645	0.0287714741821899	0.906568463022805	FALSE	FALSE	Not sig		Unknown_HILIC_positive_434_27457a4_108	Case	0.0105755752000413	0.0500110032050147	0.0688157492027388	0.715051737154864	FALSE	FALSE	Not sig		Unknown_RP_pos_306_191a6_436	4. Large tumour	0.000178707324342616	0.0100203749720681	0.031720132866839	0.805736395718632	TRUE	FALSE	Sig unadjusted only		Pyrocatechol sulfate put_HILIC_negative_188_98651a0_482	2. Single	0.000179498360017695	0.0111847018121141	0.0401076632801689	0.806018653185922	TRUE	FALSE	Sig unadjusted only
Unknown_RP_neg_243_0333a5_431	3_Malignant and Benign	0.0715930241984768	0.27103916990599	0.0287860745199069	0.906568463022805	FALSE	FALSE	Not sig		Unknown_HILIC_negative_288_952a2_261	Case	0.00156400197397474	0.0166360643573193	0.0694259282665082	0.715051737154864	TRUE	FALSE	Sig unadjusted only		w/o MS2:Unknown (carbon number 9); PlaSMA ID-368_hilicpos50_167_1175a0_997	2. Small tumour	0.00698689315509205	0.0458380876483273	0.0317206893417696	0.656243741492228	TRUE	FALSE	Sig unadjusted only		Unknown (carbon number 6); PlaSMA ID-168_RP_pos_144_0658a1_839	2. Single	0.0141479487994166	0.0984927133538823	0.0406829336445519	0.806018653185922	FALSE	FALSE	Not sig
Unknown_HILIC_positive_168_14931a2_401	2_Benign	0.00172013974471872	0.0373013729172429	0.0288972604388171	0.748886084713942	TRUE	FALSE	Sig unadjusted only		Alpha-Muricholic acid_RP_neg_453_2861a7_388	Case	0.188445260815679	0.348069481741901	0.0694748279918281	0.715051737154864	FALSE	FALSE	Not sig		Unknown_HILIC_negative_690_31714a6_24	3. Medium tumour	0.0104629537744209	0.322281899136197	0.0317742315513432	0.999952815240771	FALSE	FALSE	Not sig		Unknown_RP_neg_255_8221a4_297	3. Multiple	0.000250222458453748	0.0121249771534687	0.0409223991458881	0.782218619303897	TRUE	FALSE	Sig unadjusted only
Unknown_RP_pos_289_1651a6_438	3_Malignant and Benign	0.00827747005079723	0.0933593964062619	0.0289411756655118	0.906568463022805	FALSE	FALSE	Not sig		Unknown_HILIC_positive_151_62582a6_57	Case	0.927292004732892	0.96286272978217	0.0698869039937669	0.715051737154864	FALSE	FALSE	Not sig		Unknown_RP_pos_284_3315a9_716	2. Small tumour	0.694342801397215	0.823292844019691	0.031908389016802	0.656243741492228	FALSE	FALSE	Not sig		Unknown_RP_neg_179_654a3_804	2. Single	0.0485555412697048	0.186006638322547	0.0409888771797028	0.806018653185922	FALSE	FALSE	Not sig
NCGC00385353-01!(2S.3S.4S.5R.6S)-3.4.5-trihydroxy-6-(5-hydroxy-4-oxo-2-phenylchromen-7-yl)oxyoxane-2-carboxylic acid_RP_pos_431_0975a4_906	4_Malignant	0.275783533441758	0.490762247930925	0.0289507251139304	0.775053943033895	FALSE	FALSE	Not sig		Adipic acid_HILIC_negative_145_0509a0_682	Case	0.00396263037662145	0.0286433227039396	0.0705800638552636	0.715051737154864	TRUE	FALSE	Sig unadjusted only		Allocholic acid_RP_neg_407_2808a7_389	4. Large tumour	0.00183708699951452	0.0405088004106432	0.0319902770620007	0.805736395718632	TRUE	FALSE	Sig unadjusted only		Unknown (carbon number 12); PlaSMA ID-735_RP_pos_209_1172a4_532	2. Single	0.0180855958367388	0.112544389776948	0.0409978308126136	0.806018653185922	FALSE	FALSE	Not sig
w/o MS2:2-amino-4-hydroxypyrimidine-5-carboxylic acid_hilicpos50_156_0417a3_038	3_Malignant and Benign	0.00468309259237229	0.0655258346784268	0.0290335990479656	0.906568463022805	FALSE	FALSE	Not sig		Indoleacetic acid; LC-ESI-QTOF; MS2; CE_RP_pos_176_0705a3_5	Case	0.0767985023749634	0.187926509863922	0.0706192571464739	0.715051737154864	FALSE	FALSE	Not sig		INDOXYL SULFATE_RP_pos_134_0601a2_653	4. Large tumour	0.0111733521170056	0.120510273873632	0.0321148790927068	0.805736395718632	FALSE	FALSE	Not sig		Unknown_HILIC_negative_195_0103a1_841	3. Multiple	0.00205192223481275	0.0305795436236423	0.0410034281031208	0.782218619303897	TRUE	FALSE	Sig unadjusted only
Unknown_RP_pos_233_1382a5_904	2_Benign	0.00202469131257326	0.0401418027456747	0.0290838235455833	0.748886084713942	TRUE	FALSE	Sig unadjusted only		Unknown_hilicpos50_190_1549a3_408	Case	0.0953741541594213	0.219556337287817	0.0706344500264914	0.715051737154864	FALSE	FALSE	Not sig		Unknown_RP_neg_690_3185a6_699	2. Small tumour	0.0000045763265071169	0.000898104077021691	0.0321316871278599	0.656243741492228	TRUE	FALSE	Sig unadjusted only		Unknown_HILIC_negative_214_04898a6_468	2. Single	0.160917383863063	0.352215975164358	0.0410302418012905	0.806018653185922	FALSE	FALSE	Not sig
Unknown_HILIC_negative_201_80214a3_649	3_Malignant and Benign	0.147465201439352	0.396438983321546	0.0291017986467308	0.906568463022805	FALSE	FALSE	Not sig		Unknown_hilicpos50_168_1499a2_432	Case	0.00241670147546352	0.0213638587639512	0.0706620639656329	0.715051737154864	TRUE	FALSE	Sig unadjusted only		3-Acetylindole; LC-ESI-QTOF; MS2; CE_hilicpos50_160_0756a0_502	2. Small tumour	0.00442337619952953	0.0356849582874049	0.0322948620618593	0.656243741492228	TRUE	FALSE	Sig unadjusted only		Unknown_RP_neg_390_1184a3_51	2. Single	0.00305648102167223	0.0476575695898944	0.0411345680007012	0.806018653185922	TRUE	FALSE	Sig unadjusted only
Unknown_HILIC_positive_146_98036a7_769	3_Malignant and Benign	0.187146068316565	0.447523587858345	0.0292153038079004	0.906568463022805	FALSE	FALSE	Not sig		w/o MS2:3-hydroxy-5.5.8a-trimethyl-3.4.4a.6.7.8-hexahydronaphthalene-2-carboxylic acid_hilicpos50_239_164a0_423	Case	0.00795834046223819	0.0416486484190465	0.0707476126653603	0.715051737154864	TRUE	FALSE	Sig unadjusted only		Unknown_RP_pos_320_2429a7_173	2. Small tumour	0.00250302314646361	0.0260727057873906	0.032590282696267	0.656243741492228	TRUE	FALSE	Sig unadjusted only		Unknown_HILIC_positive_244_11182a4_81	2. Single	0.495877113050965	0.675878343369423	0.0413700666411777	0.806018653185922	FALSE	FALSE	Not sig
Unknown_hilicpos50_183_1128a1_745	2_Benign	0.033182889884489	0.152725861241183	0.029454379044862	0.748886084713942	FALSE	FALSE	Not sig		BETA-INDOLEACETIC ACID_hilicpos50_176_0705a0_456	Case	0.00465314373564008	0.0310077914471771	0.0709592096028848	0.715051737154864	TRUE	FALSE	Sig unadjusted only		Indole-3-carboxylic acid_RP_pos_162_0549a3_893	2. Small tumour	0.0316818674807898	0.115999374871362	0.0326912436692684	0.656243741492228	FALSE	FALSE	Not sig		Unknown_RP_neg_256_9763a2_999	2. Single	0.00367853287486347	0.0517499696553373	0.0416338991398666	0.806018653185922	FALSE	FALSE	Not sig
Unknown_RP_pos_417_9223a6_947	2_Benign	0.0164723984233026	0.107756939685771	0.0295376909333083	0.748886084713942	FALSE	FALSE	Not sig		4-Quinolinecarboxylic acid_hilicpos50_174_0549a0_894	Case	0.0427290681047654	0.124971380261702	0.071123355323173	0.715051737154864	FALSE	FALSE	Not sig		Unknown_RP_pos_405_5974a6_821	4. Large tumour	0.00308719040828269	0.0545820826689619	0.0328195424132116	0.805736395718632	FALSE	FALSE	Not sig		w/o MS2:MLS001056797-01!CGP-20712A methanesulfonate salt_RP_pos_248_0948a2_617	2. Single	0.304232256377113	0.510522277161251	0.0416684338782077	0.806018653185922	FALSE	FALSE	Not sig
Unknown_HILIC_positive_446_31058a1_337	2_Benign	0.0000454406717820739	0.0054031726199413	0.0296298388404673	0.748886084713942	TRUE	FALSE	Sig unadjusted only		Unknown_RP_neg_600_1679a3_455	Case	0.926337751422992	0.962126402311522	0.0716325913511713	0.715051737154864	FALSE	FALSE	Not sig		Unknown_HILIC_negative_259_8157a4_028	2. Small tumour	0.00874085072977274	0.0517968692246876	0.0329142093399323	0.656243741492228	FALSE	FALSE	Not sig		Unknown_HILIC_negative_286_00311a1_97	3. Multiple	0.000919723527326976	0.0228475623085973	0.0417020369318764	0.782218619303897	TRUE	FALSE	Sig unadjusted only
Unknown_RP_pos_382_2586a5_764	2_Benign	0.00471973930058359	0.0578260839439536	0.029717647560524	0.748886084713942	FALSE	FALSE	Not sig		Unknown_HILIC_negative_197_80786a2_65	Case	0.00105895017799404	0.0132791675674972	0.0716441869474759	0.715051737154864	TRUE	FALSE	Sig unadjusted only		Glycerol 3-phosphate_HILIC_negative_171_007a6_508	4. Large tumour	0.00072334181466702	0.0242572182827493	0.0329573183705407	0.805736395718632	TRUE	FALSE	Sig unadjusted only		Unknown_RP_neg_344_6547a8_044	2. Single	0.000853107296082004	0.0248033047194212	0.0418297240443494	0.806018653185922	TRUE	FALSE	Sig unadjusted only
Unknown_RP_pos_262_0382a1_322	3_Malignant and Benign	0.377263955184559	0.619047250877674	0.0297821785590188	0.906568463022805	FALSE	FALSE	Not sig		Unknown_HILIC_positive_145_1702a5_978	Case	0.0000930078220710255	0.00341173552924089	0.0717299501096049	0.715051737154864	TRUE	FALSE	Sig unadjusted only		Unknown_HILIC_negative_314_99597a7_482	4. Large tumour	0.15192539317169	0.406480687252137	0.0329773343736325	0.805736395718632	FALSE	FALSE	Not sig		Unknown_RP_pos_296_0799a1_783	3. Multiple	0.0218585630220497	0.109447867706088	0.0419426360773118	0.782218619303897	FALSE	FALSE	Not sig
Unknown_HILIC_positive_234_05841a0_609	2_Benign	0.0340054142588548	0.154839038243626	0.0298494887577519	0.748886084713942	FALSE	FALSE	Not sig		Unknown_HILIC_negative_168_9814a7_839	Case	0.0501816251234799	0.139590984131579	0.071992407100875	0.715051737154864	FALSE	FALSE	Not sig		w/o MS2:""MLS001049023-01!6.7-dimethoxy-2-methyl-3.4-dihydroisoquinolin-1-one""_RP_pos_222_1126a5_519	2. Small tumour	0.383928955998152	0.571892297067479	0.0331225851670163	0.656243741492228	FALSE	FALSE	Not sig		w/o MS2:d-Dethiobiotin_hilicpos50_213_1232a2_109	2. Single	0.00458564440514781	0.0585944368105297	0.042003807182004	0.806018653185922	FALSE	FALSE	Not sig
Unknown_HILIC_negative_728_21118a7_993	4_Malignant	0.00186979309657777	0.0502666979730669	0.0298522525809556	0.775053943033895	FALSE	FALSE	Not sig		w/o MS2:3-(2.4-dihydroxyphenyl)-7-hydroxy-6.8-bis(3-methylbut-2-enyl)-2.3-dihydrochromen-4-one_hilicpos50_409_1967a2_193	Case	0.136113000664152	0.280885135439956	0.0720334561287017	0.715051737154864	FALSE	FALSE	Not sig		(6E)-2.6.10-trimethyldodeca-6.11-diene-2.3.10-triol put_HILIC_positive_295_16595a1_613	2. Small tumour	0.0000688185122643987	0.00397990998562855	0.0331586902890479	0.656243741492228	TRUE	FALSE	Sig unadjusted only		anisodine_RP_neg_320_1534a7_702	2. Single	0.0630649286522749	0.212749413138079	0.042065910672589	0.806018653185922	FALSE	FALSE	Not sig
Unknown_RP_pos_141_0181a3_817	4_Malignant	0.00771008926843247	0.0872106639152664	0.0298819047125425	0.775053943033895	FALSE	FALSE	Not sig		Unknown_HILIC_negative_255_8219a2_492	Case	0.010832699351866	0.0506774075757737	0.072046459112404	0.715051737154864	FALSE	FALSE	Not sig		Unknown_RP_pos_564_6756a7_428	2. Small tumour	0.0322658723401393	0.117045793840154	0.0331710254801843	0.656243741492228	FALSE	FALSE	Not sig		Unknown_RP_pos_376_2698a5_481	3. Multiple	0.0459861462779054	0.168372783713413	0.0420662593904636	0.782218619303897	FALSE	FALSE	Not sig
Unknown_RP_pos_382_2591a7_124	2_Benign	0.0231466113157144	0.129521002412843	0.0298929780085698	0.748886084713942	FALSE	FALSE	Not sig		Unknown_RP_pos_141_0181a3_817	Case	0.00856461244134257	0.0435441759485358	0.0721705469104237	0.715051737154864	TRUE	FALSE	Sig unadjusted only		Unknown_RP_neg_198_041a1_894	4. Large tumour	0.15739823001566	0.413789720570304	0.0332984678036764	0.805736395718632	FALSE	FALSE	Not sig		Unknown_HILIC_positive_367_01706a1_176	2. Single	0.408844343453682	0.604899919548215	0.0420977895294558	0.806018653185922	FALSE	FALSE	Not sig
5-BUTYLPYRIDINE-2-CARBOXYLIC ACID_hilicpos50_180_1017a1_961	4_Malignant	0.00122582719227338	0.0422050151725703	0.0299743516950103	0.775053943033895	TRUE	FALSE	Sig unadjusted only		Unknown_RP_neg_160_8427a5_415	Case	0.000623585328139057	0.00994431014463175	0.0722137020849248	0.715051737154864	TRUE	FALSE	Sig unadjusted only		w/o MS2:(2R.3R.4S.5S.6R)-2-[(2E)-4-ethenyl-2.5-dimethylhexa-2.5-dienoxy]-6-(hydroxymethyl)oxane-3.4.5-triol_hilicpos50_332_2061a2_037	4. Large tumour	0.00253449264248753	0.0486602125112099	0.033343115776761	0.805736395718632	TRUE	FALSE	Sig unadjusted only		Unknown_HILIC_negative_172_99138a0_504	3. Multiple	0.00405244999286425	0.0449318254858536	0.0422023485810723	0.782218619303897	TRUE	FALSE	Sig unadjusted only
w/o MS2:NCGC00381331-01_C16H26O5_Pentanoic acid. 3-methyl-. 5-hydroxy-3-(hydroxymethyl)-6-(1-methylethyl)-2-oxo-3-cyclohexen-1-yl ester_hilicpos50_316_2112a1_667	2_Benign	0.288295299145468	0.495428655492979	0.0301275866426465	0.748886084713942	FALSE	FALSE	Not sig		Unknown_RP_pos_173_1651a1_64	Case	0.000113756389842168	0.00383567701664717	0.072238273651193	0.715051737154864	TRUE	FALSE	Sig unadjusted only		Unknown_HILIC_negative_172_99138a0_504	2. Small tumour	0.00616556293514472	0.0426468186932802	0.0333461797032611	0.656243741492228	TRUE	FALSE	Sig unadjusted only		w/o MS2:Citrulline; LC-ESI-QTOF; MS2; CE_hilicpos50_176_1032a5_753	2. Single	0.395651300801816	0.593551075047634	0.0424871359237229	0.807102574564859	FALSE	FALSE	Not sig
w/o MS2:NCGC00347826-02_C22H34O6_2-Hydroxy-2''.5''.5''.8a''-tetramethyl-5-oxododecahydro-2''H-dispiro[furan-3.2'-furan-5'.1''-naphthalen]-4''-yl acetate_RP_pos_412_2703a6_835	4_Malignant	0.00156051394800424	0.0478516972337236	0.0301604244008998	0.775053943033895	TRUE	FALSE	Sig unadjusted only		Unknown_RP_neg_135_0455a3_395	Case	0.0000431615943628055	0.00222906918255279	0.0724369304541949	0.715051737154864	TRUE	FALSE	Sig unadjusted only		Unknown_RP_pos_190_1438a3_683	4. Large tumour	0.0000847613391097128	0.00616089362973375	0.0334653752501711	0.805736395718632	TRUE	FALSE	Sig unadjusted only		Unknown_RP_neg_324_0725a2_892	3. Multiple	0.00342633752415239	0.0411589613735551	0.0426153123238749	0.782218619303897	TRUE	FALSE	Sig unadjusted only
w/o MS2:Mevalonic Acid Lactone_hilicpos50_148_0963a6	4_Malignant	0.0550066103398104	0.197195675575534	0.0301768447320147	0.775053943033895	FALSE	FALSE	Not sig		Unknown_HILIC_positive_158_09656a0_679	Case	0.0031560195230643	0.0251265246004612	0.0724405406403641	0.715051737154864	TRUE	FALSE	Sig unadjusted only		Unknown_RP_pos_398_2537a6_427	2. Small tumour	0.000752526740601938	0.0144081339359152	0.0334708840143736	0.656243741492228	TRUE	FALSE	Sig unadjusted only		Unknown_HILIC_negative_288_98715a7_793	3. Multiple	0.000493290662499005	0.0171342110646778	0.0426575905812929	0.782218619303897	TRUE	FALSE	Sig unadjusted only
L-5-Oxoproline; LC-ESI-QTOF; MS2; CE_RP_pos_130_05a1_06	2_Benign	0.554625980491789	0.728062532919823	0.0306499349728298	0.748886084713942	FALSE	FALSE	Not sig		Unknown (carbon number 10); PlaSMA ID-169_HILIC_positive_144_08093a0_883	Case	0.066353078431021	0.16944426339737	0.0725867315550048	0.715051737154864	FALSE	FALSE	Not sig		Unknown_RP_neg_303_145a4_818	2. Small tumour	0.00192939076645178	0.0224285035618541	0.0335152870121543	0.656243741492228	TRUE	FALSE	Sig unadjusted only		Indoleacetic acid; LC-ESI-QTOF; MS2; CE_RP_pos_176_0705a3_5	2. Single	0.0457845911099583	0.180789255640429	0.0427175506094014	0.807102574564859	FALSE	FALSE	Not sig
Unknown_RP_pos_135_0554a3_088	4_Malignant	0.00732780625798558	0.0863329685007768	0.0306698274029196	0.775053943033895	FALSE	FALSE	Not sig		Unknown_HILIC_positive_176_12833a4_051	Case	0.000016787763327357	0.0012432447369788	0.0728015963056136	0.715051737154864	TRUE	FALSE	Sig unadjusted only		Unknown_RP_neg_199_8052a8_677	4. Large tumour	0.00072698826108773	0.0242572182827493	0.0335465658282817	0.805736395718632	TRUE	FALSE	Sig unadjusted only		w/o MS2:Tributyrin_hilicpos50_320_2052a3_971	2. Single	0.0130371293469521	0.0954808806243996	0.0427712956712078	0.807102574564859	FALSE	FALSE	Not sig
Unknown_RP_neg_224_952a1_242	3_Malignant and Benign	0.0128281628523066	0.112389596418088	0.0308789728372797	0.906568463022805	FALSE	FALSE	Not sig		Unknown (carbon number 12); PlaSMA ID-735_RP_pos_209_1172a4_532	Case	0.0325804478382281	0.104475700788436	0.072973380340128	0.715051737154864	FALSE	FALSE	Not sig		w/o MS2:(16alpha.17beta)-estra-1.3.5(10)-triene-3.16.17-triol_RP_neg_311_1685a11_52	2. Small tumour	0.00131465833960767	0.0188362295308667	0.0335797019877421	0.656243741492228	TRUE	FALSE	Sig unadjusted only		w/o MS2:MMV688469_RP_pos_276_1263a6_573	3. Multiple	0.0577157287484113	0.194160429002279	0.0428197057449557	0.782218619303897	FALSE	FALSE	Not sig
Citraconic acid put_HILIC_negative_129_01978a2_776	3_Malignant and Benign	0.000986170436438221	0.03017618494752	0.0309267696677106	0.906568463022805	TRUE	FALSE	Sig unadjusted only		Indole-3-acetyl-L-alanine_RP_pos_247_1075a3_639	Case	0.0233302878940633	0.0849456215066776	0.0730520759693287	0.715051737154864	FALSE	FALSE	Not sig		Caffeoylcholine; LC-ESI-QTOF; MS2; CE_hilicpos50_266_1379a1_422	3. Medium tumour	0.0669642458280048	0.572624542211152	0.0336064492883952	0.999952815240771	FALSE	FALSE	Not sig		Unknown_HILIC_positive_505_29337a5_292	3. Multiple	0.148774618442419	0.337148023895204	0.042822541569699	0.782218619303897	FALSE	FALSE	Not sig
Unknown_HILIC_negative_172_99138a0_504	4_Malignant	0.00279261180176301	0.05738744147602	0.0309841970567219	0.775053943033895	FALSE	FALSE	Not sig		Unknown_HILIC_positive_157_09766a2_537	Case	0.0524387855721655	0.143746096469548	0.0733507928762091	0.715051737154864	FALSE	FALSE	Not sig		Unknown_HILIC_positive_472_18289a6_573	3. Medium tumour	0.0000230075639176536	0.0100338542640878	0.0336290572228288	0.999952815240771	TRUE	FALSE	Sig unadjusted only		Kynurenic acid_RP_pos_190_0498a2_331	2. Single	0.00661285265998323	0.0681245319958902	0.043082891693116	0.807730001366556	FALSE	FALSE	Not sig
4-GUANIDINOBUTANOATE_HILIC_positive_146_0925a4_295	3_Malignant and Benign	0.000888055630753406	0.0287225627071997	0.0311361315673569	0.906568463022805	TRUE	FALSE	Sig unadjusted only		Allopurinol; LC-ESI-QTOF; MS2; [M+H]+; CE_RP_pos_137_0459a2_397	Case	0.00118233821984517	0.0141232011073132	0.073359564701951	0.715051737154864	TRUE	FALSE	Sig unadjusted only		Unknown_HILIC_positive_367_01706a1_176	4. Large tumour	0.11962570682717	0.364156318115823	0.0337482678464325	0.805736395718632	FALSE	FALSE	Not sig		Unknown_RP_neg_416_1322a2_786	3. Multiple	0.00144638411629403	0.0257308660947721	0.0431088405568035	0.782218619303897	TRUE	FALSE	Sig unadjusted only
Unknown_RP_pos_382_2597a6_157	4_Malignant	0.000509518886609864	0.0281670652104749	0.0311933314636878	0.775053943033895	TRUE	FALSE	Sig unadjusted only		Unknown_RP_pos_290_1963a6_13	Case	0.000664056037383252	0.0101024028942995	0.0737518744135606	0.715051737154864	TRUE	FALSE	Sig unadjusted only		Unknown_HILIC_positive_131_1545a5_844	2. Small tumour	0.00112164193306079	0.0171115960280386	0.0337512890484994	0.656243741492228	TRUE	FALSE	Sig unadjusted only		w/o MS2:Tamoxifen_hilicpos50_372_238a1_386	3. Multiple	0.151484140251349	0.339140668633417	0.0431350446761669	0.782218619303897	FALSE	FALSE	Not sig
Kynurenic acid_RP_pos_190_0501a5_706	2_Benign	0.0130206684430365	0.0962813149309021	0.0313209598304906	0.748886084713942	FALSE	FALSE	Not sig		7.8-dimethoxy-benzo[d][1.2]oxazin-1-one_RP_neg_208_0617a2_239	Case	0.00925927493858285	0.045945201180705	0.0738177110799167	0.715051737154864	TRUE	FALSE	Sig unadjusted only		w/o MS2:Tamoxifen_hilicpos50_372_238a1_386	2. Small tumour	0.112333721090948	0.261047871688555	0.0338576041051009	0.656243741492228	FALSE	FALSE	Not sig		Unknown_HILIC_negative_195_81133a4_033	3. Multiple	0.0085236995401719	0.0681375166907835	0.0432299541030508	0.782218619303897	FALSE	FALSE	Not sig
Glutarylcarnitine_RP_pos_276_1447a1_529	4_Malignant	0.00215769230247736	0.0522774215260719	0.0313980292844979	0.775053943033895	FALSE	FALSE	Not sig		Unknown_HILIC_negative_255_8224a3_047	Case	0.00703295755368715	0.0389892067771498	0.0739673203498859	0.715051737154864	TRUE	FALSE	Sig unadjusted only		betaine_HILIC_positive_140_06815a4_435	4. Large tumour	0.000163729737921967	0.00990249567403266	0.0338710205494259	0.805736395718632	TRUE	FALSE	Sig unadjusted only		Unknown_RP_neg_233_0127a3_732	3. Multiple	0.0392516183670454	0.152839883026442	0.0433154908779077	0.782218619303897	FALSE	FALSE	Not sig
Unknown_HILIC_positive_168_14931a2_401	4_Malignant	0.0133349840349987	0.103487697779312	0.031477991477506	0.775053943033895	FALSE	FALSE	Not sig		Unknown_RP_neg_302_0338a2_158	Case	0.955527146778433	0.977378701095557	0.0742455965956654	0.715051737154864	FALSE	FALSE	Not sig		Unknown_HILIC_positive_285_22903a1_565	2. Small tumour	0.0000159054893255539	0.00148640584768569	0.0338946503793895	0.656243741492228	TRUE	FALSE	Sig unadjusted only		Unknown_RP_neg_215_0024a3_01	2. Single	0.000027128462177389	0.00304226325846434	0.0434046473633925	0.807730001366556	TRUE	FALSE	Sig unadjusted only
Unknown_RP_pos_376_2696a4_704	2_Benign	0.00687134096083556	0.0688676475855407	0.0314981617180018	0.748886084713942	FALSE	FALSE	Not sig		Unknown_HILIC_negative_259_81577a3_048	Case	0.00669810111891509	0.0381568169691462	0.0744837797068269	0.715051737154864	TRUE	FALSE	Sig unadjusted only		Unknown_HILIC_negative_261_89252a2_663	2. Small tumour	0.00136814286626897	0.0192822444199949	0.0339779138105847	0.656243741492228	TRUE	FALSE	Sig unadjusted only		Unknown_hilicpos50_258_2792a0_476	2. Single	0.00092901110927417	0.0256115615078682	0.0434219185448008	0.807730001366556	TRUE	FALSE	Sig unadjusted only
Indoline_RP_pos_120_0808a2_175	2_Benign	0.656591164270982	0.798364411327015	0.0315598848363255	0.748886084713942	FALSE	FALSE	Not sig		Unknown_HILIC_negative_412_88266a6_828	Case	0.00499499313613343	0.0318454747376135	0.0748050832579218	0.715051737154864	TRUE	FALSE	Sig unadjusted only		w/o MS2:(4aR.5S)-9.9a-dihydroxy-3.4a.5-trimethyl-5.6.7.8.8a.9-hexahydro-4H-benzo[f][1]benzofuran-2-one_RP_pos_267_1591a6_963	4. Large tumour	0.000869807341590237	0.0275322081914652	0.0339846782681721	0.805736395718632	TRUE	FALSE	Sig unadjusted only		w/o MS2:""MLS001049023-01!6.7-dimethoxy-2-methyl-3.4-dihydroisoquinolin-1-one""_RP_pos_222_1126a5_519	3. Multiple	0.263310435373253	0.480694632018613	0.0439172955013601	0.782218619303897	FALSE	FALSE	Not sig
Isatin; LC-ESI-QTOF; MS2; [M+H]+; CE_RP_pos_148_0393a4_913	4_Malignant	0.0000175982578676036	0.00313697847284288	0.0315724399844816	0.775053943033895	TRUE	FALSE	Sig unadjusted only		w/o MS2:NCGC00347773-02!1-[4.5-bis(hydroxymethyl)-3-methoxy-2-methylphenoxy]-3-methylbutane-2.3-diol_hilicpos50_318_1906a3_206	Case	0.0136284399200023	0.0590415305585088	0.0748572318125759	0.715051737154864	FALSE	FALSE	Not sig		w/o MS2:Acridinone_hilicpos50_196_0733a3_063	3. Medium tumour	0.0209099523894059	0.389740157535796	0.0340889091821861	0.999952815240771	FALSE	FALSE	Not sig		Unknown_HILIC_positive_296_97116a8_006	3. Multiple	0.000718555119390537	0.0211732694812425	0.0440766373919	0.782218619303897	TRUE	FALSE	Sig unadjusted only
Unknown_RP_pos_398_2537a6_427	4_Malignant	0.00110583908381092	0.0413373181329319	0.0315953850939865	0.775053943033895	TRUE	FALSE	Sig unadjusted only		Unknown_HILIC_positive_192_15959a1_043	Case	0.000158937877956226	0.00442433454594459	0.0748971765167054	0.715051737154864	TRUE	FALSE	Sig unadjusted only		Kynurenic acid_RP_pos_190_0498a3_404	4. Large tumour	0.0386127825335775	0.216606458951461	0.0341542531545847	0.805736395718632	FALSE	FALSE	Not sig		Unknown_HILIC_negative_270_073a5_338	3. Multiple	0.0000567073051266041	0.00700813599195583	0.0441084325616662	0.782218619303897	TRUE	FALSE	Sig unadjusted only
Unknown_RP_neg_412_912a5_97	2_Benign	0.0173579492797033	0.110967357647616	0.0316749782651453	0.748886084713942	FALSE	FALSE	Not sig		Allocholic acid_RP_neg_407_2808a7_389	Case	0.529102616100388	0.688798596415928	0.0749409444419454	0.715051737154864	FALSE	FALSE	Not sig		Unknown_hilicpos50_125_1069a0_971	4. Large tumour	0.00143484782092371	0.0358711955230928	0.034282287410194	0.805736395718632	TRUE	FALSE	Sig unadjusted only		Unknown_HILIC_positive_290_19702a0_508	2. Single	0.000785836815621757	0.0239101511729876	0.0441986304170774	0.818300115033155	TRUE	FALSE	Sig unadjusted only
w/o MS2:Pyrimidine_hilicpos50_81_0446a3_576	3_Malignant and Benign	0.00594078340612087	0.0764510651443424	0.0316873711769369	0.906568463022805	FALSE	FALSE	Not sig		Unknown_HILIC_negative_257_81934a3_047	Case	0.00609751631639325	0.0361059622833624	0.0750725664823036	0.715051737154864	TRUE	FALSE	Sig unadjusted only		Unknown_HILIC_negative_207_95619a5_592	2. Small tumour	0.0179439531571803	0.0818546815269166	0.0347060035537639	0.656243741492228	FALSE	FALSE	Not sig		Citraconic acid put_HILIC_negative_129_01978a2_776	3. Multiple	0.000141380229581664	0.00990923930550058	0.0443042585460741	0.782218619303897	TRUE	FALSE	Sig unadjusted only
Unknown_RP_neg_217_0182a4_598	4_Malignant	0.00347548677509381	0.0637443251973982	0.031886922521278	0.775053943033895	FALSE	FALSE	Not sig		Unknown_RP_pos_246_2433a6_416	Case	0.139270615930152	0.285301235660672	0.0751943470689607	0.715051737154864	FALSE	FALSE	Not sig		Unknown_RP_pos_342_227a4_727	2. Small tumour	0.0459585918656064	0.14629965374899	0.0347121577743125	0.656243741492228	FALSE	FALSE	Not sig		Unknown_RP_pos_444_2958a6_393	3. Multiple	0.000980675342434002	0.0234948029199687	0.0443780109708392	0.782218619303897	TRUE	FALSE	Sig unadjusted only
Unknown_RP_neg_531_081a2_456	4_Malignant	0.0345556413157485	0.156128775233473	0.0319364234828428	0.775053943033895	FALSE	FALSE	Not sig		Unknown_RP_neg_883_165a9_798	Case	0.0267869913150763	0.0925369542817739	0.0759614429440313	0.715051737154864	FALSE	FALSE	Not sig		Brefeldin-A; LC-ESI-QTOF; MS2; [M+H]+; CE_RP_pos_281_1755a7_354	2. Small tumour	0.0233659518903991	0.0960433942609777	0.0347616465925748	0.656243741492228	FALSE	FALSE	Not sig		Unknown_hilicpos50_84_0808a1_675	3. Multiple	0.00025439426432872	0.0121767986279296	0.0444081309157747	0.782218619303897	TRUE	FALSE	Sig unadjusted only
Unknown_HILIC_negative_182_99699a5_948	3_Malignant and Benign	0.00470882718053587	0.0655395272468202	0.0319489914744624	0.906568463022805	FALSE	FALSE	Not sig		Unknown_RP_pos_273_1692a6_58	Case	0.000635929132815941	0.00994431014463175	0.0760526361764226	0.715051737154864	TRUE	FALSE	Sig unadjusted only		Xanthurenic acid_RP_neg_204_0302a3_098	4. Large tumour	0.0490564689241849	0.242197032109969	0.0350930846701295	0.811826446856106	FALSE	FALSE	Not sig		Unknown_HILIC_negative_259_8157a4_028	3. Multiple	0.00904790796816931	0.0702512533533137	0.0446066254305119	0.782218619303897	FALSE	FALSE	Not sig
w/o MS2:NCGC00380990-01!(2E.4E)-12-hydroxy-13-(hydroxymethyl)-14-methoxy-3.5.7-trimethyl-14-oxotetradeca-2.4-dienoic acid_hilicpos50_374_2531a1_367	2_Benign	0.00568440767544089	0.0637465717888728	0.0320267002812275	0.748886084713942	FALSE	FALSE	Not sig		Unknown_HILIC_negative_268_94257a1_469	Case	0.00116986411316633	0.0141232011073132	0.0760981915286197	0.715051737154864	TRUE	FALSE	Sig unadjusted only		Unknown_RP_pos_382_2597a6_157	2. Small tumour	0.00271991617256932	0.0275857131197276	0.0351768804103695	0.656243741492228	TRUE	FALSE	Sig unadjusted only		Unknown_RP_neg_303_1447a7_109	3. Multiple	0.228222039355965	0.441701925282132	0.0447189198211641	0.782218619303897	FALSE	FALSE	Not sig
w/o MS2:bonactin_hilicpos50_418_2793a2_086	2_Benign	0.00133973619780381	0.033066207039073	0.0320356505061366	0.748886084713942	TRUE	FALSE	Sig unadjusted only		Unknown_RP_neg_255_8221a4_297	Case	0.000788176429605848	0.0114520664320004	0.0764109286028854	0.715051737154864	TRUE	FALSE	Sig unadjusted only		Unknown_HILIC_negative_294_02887a7_141	3. Medium tumour	0.000127792214556392	0.0358274601524172	0.0351776886000599	0.999952815240771	TRUE	FALSE	Sig unadjusted only		Unknown_RP_neg_263_1136a4_779	2. Single	0.72076700172169	0.844657907537372	0.0448408711185766	0.821136091352443	FALSE	FALSE	Not sig
Unknown_HILIC_positive_290_19702a0_508	2_Benign	0.000414200197171975	0.0200708120234568	0.0320774553474421	0.748886084713942	TRUE	FALSE	Sig unadjusted only		w/o MS2:MMV688122_hilicpos50_321_0897a3_25	Case	0.173853035190806	0.32948969730754	0.0768251807658293	0.715051737154864	FALSE	FALSE	Not sig		w/o MS2:N6-Acetyl-L-lysine; CE0; DTERQYGMUDWYAZ-ZETCQYMHSA-N_hilicpos50_189_1231a5_424	4. Large tumour	0.00462862919241934	0.0696067800009422	0.0352454058906772	0.811826446856106	FALSE	FALSE	Not sig		w/o MS2:NCGC00380990-01!(2E.4E)-12-hydroxy-13-(hydroxymethyl)-14-methoxy-3.5.7-trimethyl-14-oxotetradeca-2.4-dienoic acid_hilicpos50_374_2531a1_367	2. Single	0.0037378894597898	0.0517978733210972	0.0448663549290047	0.821136091352443	FALSE	FALSE	Not sig
Unknown_HILIC_positive_176_13933a3_428	3_Malignant and Benign	0.123107572063959	0.354510066288363	0.0320929663471655	0.906568463022805	FALSE	FALSE	Not sig		Unknown_RP_neg_243_0333a5_431	Case	0.334901778528125	0.511673600904201	0.0769384151680239	0.715051737154864	FALSE	FALSE	Not sig		Hexanoylcarnitine_RP_pos_260_1852a3_907	2. Small tumour	0.0270674828595147	0.104773047557786	0.0352567862143669	0.656243741492228	FALSE	FALSE	Not sig		Unknown_RP_neg_527_0507a4_336	2. Single	0.00519321217089546	0.0615629974552512	0.0449794292078408	0.821136091352443	FALSE	FALSE	Not sig
Caffeoylcholine; LC-ESI-QTOF; MS2; CE_hilicpos50_266_1379a1_422	3_Malignant and Benign	0.00226170652479645	0.0443901238094503	0.0321155731175858	0.906568463022805	TRUE	FALSE	Sig unadjusted only		w/o MS2:Furan fatty acid 268.131 put_RP_pos_251_1281a5_622	Case	0.000963785038767948	0.0127001407638207	0.0769942730230511	0.715051737154864	TRUE	FALSE	Sig unadjusted only		Unknown_RP_pos_290_1963a6_13	4. Large tumour	0.0000790440349348479	0.0060258542096573	0.0353126369037032	0.811826446856106	TRUE	FALSE	Sig unadjusted only		4-METHYL-5-THIAZOLEETHANOL_RP_neg_144_0458a4_915	3. Multiple	0.0000335977505336037	0.00659355854221972	0.0452322264582187	0.782218619303897	TRUE	FALSE	Sig unadjusted only
Unknown_HILIC_negative_829_1795a0_373	3_Malignant and Benign	0.0834576222700046	0.28860895807028	0.03217763929001	0.906568463022805	FALSE	FALSE	Not sig		Taurocholic acid_RP_neg_514_283a7_612	Case	0.0000344859405756695	0.00196170024289134	0.0770310178672344	0.715051737154864	TRUE	FALSE	Sig unadjusted only		Unknown_HILIC_negative_170_83359a5_384	2. Small tumour	0.00221546590642485	0.0242896750913897	0.0353645446671083	0.656243741492228	TRUE	FALSE	Sig unadjusted only		L-5-Oxoproline; LC-ESI-QTOF; MS2; CE_RP_pos_130_05a1_06	3. Multiple	0.494876181620921	0.695416443161167	0.0452968274398	0.782218619303897	FALSE	FALSE	Not sig
Unknown_HILIC_negative_134_01318a1_682	4_Malignant	0.000438193624985013	0.0256702981800922	0.0322698898592765	0.775053943033895	TRUE	FALSE	Sig unadjusted only		Unknown_HILIC_negative_259_81607a4_601	Case	0.0187799202897304	0.0733770857951302	0.0771074188257045	0.715051737154864	FALSE	FALSE	Not sig		Unknown_RP_neg_187_0252a1_883	2. Small tumour	0.0617669037548645	0.174835784109282	0.0354011029094912	0.656243741492228	FALSE	FALSE	Not sig		Unknown_HILIC_positive_236_14894a5_377	2. Single	0.0200723503670054	0.11952721377147	0.0454568559561048	0.825393234118263	FALSE	FALSE	Not sig
Unknown_RP_pos_382_2582a7_243	4_Malignant	0.00181075406114899	0.0500507724648577	0.0324660101450771	0.775053943033895	FALSE	FALSE	Not sig		Unknown (carbon number 10); PlaSMA ID-169_HILIC_positive_144_08087a0_826	Case	0.0371091447520802	0.113702883022572	0.0771830330800136	0.715051737154864	FALSE	FALSE	Not sig		Unknown_HILIC_positive_141_06578a7_846	2. Small tumour	0.0071231636869162	0.0461360024276338	0.0354281209246805	0.656243741492228	TRUE	FALSE	Sig unadjusted only		Unknown_HILIC_negative_403_86911a2_478	3. Multiple	0.00014119402589015	0.00990923930550058	0.0454926907185251	0.782218619303897	TRUE	FALSE	Sig unadjusted only
Pimelic acid_HILIC_negative_159_0666a0_595	3_Malignant and Benign	0.00633953184200148	0.0802666531608252	0.032525228193265	0.906568463022805	FALSE	FALSE	Not sig		Unknown_RP_pos_238_1551a1_48	Case	0.000068854844475308	0.00279195026941321	0.0773433010730998	0.715051737154864	TRUE	FALSE	Sig unadjusted only		Unknown_RP_pos_434_2385a7_298	4. Large tumour	0.00420395917647707	0.0662672279826205	0.0355072145835282	0.811826446856106	FALSE	FALSE	Not sig		Unknown_hilicpos50_290_1958a2_351	2. Single	0.14954322950155	0.340139621845963	0.0456332055550734	0.825393234118263	FALSE	FALSE	Not sig
Unknown_RP_pos_188_1285a5_332	4_Malignant	0.00533715160658354	0.0761757092939651	0.0325357629728969	0.775053943033895	FALSE	FALSE	Not sig		Unknown_HILIC_positive_515_85974a8_004	Case	0.00158058476855668	0.0167670140988783	0.0774841280631202	0.715051737154864	TRUE	FALSE	Sig unadjusted only		Unknown_RP_neg_650_4578a11_525	2. Small tumour	0.0373106022514543	0.128999929293956	0.0355125261906958	0.656243741492228	FALSE	FALSE	Not sig		Unknown_RP_neg_143_1079a7_261	3. Multiple	0.00169546688271917	0.0283179043177563	0.0457266696941257	0.782218619303897	TRUE	FALSE	Sig unadjusted only
Unknown_HILIC_negative_324_07263a5_336	4_Malignant	0.00634847828278431	0.0813064248760594	0.0325812040502675	0.775053943033895	FALSE	FALSE	Not sig		Unknown_HILIC_negative_238_03932a4_54	Case	0.0153010271859665	0.063889927345658	0.077487508849021	0.715051737154864	FALSE	FALSE	Not sig		Jasmonic Acid_RP_pos_211_1329a5_816	2. Small tumour	0.000410040714116351	0.0108743905601803	0.0355197853055448	0.656243741492228	TRUE	FALSE	Sig unadjusted only		Unknown_hilicpos50_159_1491a1_89	3. Multiple	0.0010431190579033	0.0234948029199687	0.0457906513432666	0.782218619303897	TRUE	FALSE	Sig unadjusted only
Unknown_HILIC_negative_172_99138a0_504	2_Benign	0.0117923318451095	0.091653272261495	0.032641044824311	0.748886084713942	FALSE	FALSE	Not sig		Unknown_hilicpos50_140_1436a0_633	Case	0.00587619700849574	0.0354831896282243	0.0775367171718558	0.715051737154864	TRUE	FALSE	Sig unadjusted only		3-Formyl indole put_HILIC_positive_146_06346a0_507	2. Small tumour	0.0144763366435953	0.0706711708036213	0.0358191602602433	0.656243741492228	FALSE	FALSE	Not sig		Unknown (carbon number 6); PlaSMA ID-168_RP_pos_144_0655a1_395	3. Multiple	0.00917989361774594	0.0706491812738291	0.0458982526123396	0.782218619303897	FALSE	FALSE	Not sig
Unknown_RP_pos_262_0742a4_22	3_Malignant and Benign	0.0631144985005121	0.254151574960645	0.0326455255158923	0.906568463022805	FALSE	FALSE	Not sig		Unknown_RP_neg_346_0056a3_542	Case	0.690441874097347	0.809433798038257	0.0782384944420647	0.715051737154864	FALSE	FALSE	Not sig		N-Acetylcysteine_RP_pos_164_0375a2_942	4. Large tumour	0.00270922195299457	0.0500052731830112	0.0358822182080379	0.811826446856106	FALSE	FALSE	Not sig		Unknown_RP_neg_324_0725a2_892	2. Single	0.0147216936716112	0.100666633555878	0.0459342730750253	0.827027623025111	FALSE	FALSE	Not sig
Unknown_HILIC_negative_289_99719a5_333	4_Malignant	0.0103073415805602	0.0956376387295666	0.0328002315959867	0.775053943033895	FALSE	FALSE	Not sig		Pilocarpine_RP_pos_209_1284a3_341	Case	0.000371960879981743	0.00698665127602528	0.0783340692618349	0.715051737154864	TRUE	FALSE	Sig unadjusted only		Unknown_RP_neg_303_1455a6_798	2. Small tumour	0.00966047061288222	0.0552731008098582	0.0360872533402277	0.656243741492228	FALSE	FALSE	Not sig		Unknown_RP_pos_158_0925a1_465	3. Multiple	0.0155345799337795	0.0911408463977346	0.0463276374588032	0.782218619303897	FALSE	FALSE	Not sig
Unknown_RP_neg_246_992a3_684	3_Malignant and Benign	0.000886009208760515	0.0287225627071997	0.0328646265824864	0.906568463022805	TRUE	FALSE	Sig unadjusted only		Unknown_HILIC_negative_829_1795a0_373	Case	0.0236686292742211	0.0857796582652982	0.078806365239953	0.715051737154864	FALSE	FALSE	Not sig		Unknown_HILIC_negative_283_98682a3_868	4. Large tumour	0.0335141580784921	0.203627044052758	0.0361003654465411	0.811826446856106	FALSE	FALSE	Not sig		Unknown_hilicpos50_204_1706a8_061	3. Multiple	0.0511654019846563	0.180630147985219	0.0463547257309309	0.782218619303897	FALSE	FALSE	Not sig
Unknown_HILIC_positive_515_85974a8_004	3_Malignant and Benign	0.0408589163601863	0.206775818334717	0.0328929188079499	0.906568463022805	FALSE	FALSE	Not sig		w/o MS2:Unknown (carbon number 6); PlaSMA ID-50_hilicpos50_116_1068a1_69	Case	0.693128673472284	0.810646616024647	0.0789217165356381	0.715051737154864	FALSE	FALSE	Not sig		3-hydroxy-1.2-dimethylpyridin-4(1H)-one_HILIC_positive_140_07068a1_911	4. Large tumour	0.124282869856238	0.369333523721056	0.0361404573477706	0.811826446856106	FALSE	FALSE	Not sig		Unknown_RP_neg_690_3185a6_699	3. Multiple	0.000011011155856644	0.0030870561955234	0.0465859794174433	0.782218619303897	TRUE	FALSE	Sig unadjusted only
Unknown_HILIC_negative_195_81133a4_033	3_Malignant and Benign	0.183976326176884	0.443403578626692	0.0329072977895996	0.906568463022805	FALSE	FALSE	Not sig		Unknown_HILIC_negative_344_0116a1_462	Case	0.000410948587812911	0.00742794878870233	0.0791902892027466	0.715051737154864	TRUE	FALSE	Sig unadjusted only		Unknown_RP_pos_128_1537a4_041	4. Large tumour	0.0236369403963494	0.174950030152219	0.0362223483133604	0.811826446856106	FALSE	FALSE	Not sig		Unknown_HILIC_positive_515_85974a8_004	3. Multiple	0.00190186721199796	0.0294630295391787	0.0467183252602068	0.782218619303897	TRUE	FALSE	Sig unadjusted only
N-Acetylcysteine_RP_pos_164_0375a2_942	2_Benign	0.0000481811571204957	0.0054031726199413	0.0329405865855595	0.748886084713942	TRUE	FALSE	Sig unadjusted only		N-((octahydro-1H-quinolizin-1-yl)methyl)-2.4.5.6-tetrahydrocyclopenta[c]pyrazole-3-carboxamide_RP_neg_303_2175a7_069	Case	0.0600926962955779	0.157874051512813	0.079215883453525	0.715051737154864	FALSE	FALSE	Not sig		Unknown_HILIC_negative_172_83113a5_385	2. Small tumour	0.00964364333980185	0.0552573724214923	0.0362370564849849	0.656243741492228	FALSE	FALSE	Not sig		Unknown_HILIC_negative_254_9818a6_961	3. Multiple	0.000842850711114126	0.0220555736105275	0.0469008780022245	0.782218619303897	TRUE	FALSE	Sig unadjusted only
Unknown_HILIC_positive_296_97116a8_006	3_Malignant and Benign	0.0205212204200831	0.146981368884719	0.0329851166532209	0.906568463022805	FALSE	FALSE	Not sig		Kynurenic acid_RP_pos_190_0498a2_331	Case	0.017189430034593	0.0687052066046613	0.0792221546554681	0.715051737154864	FALSE	FALSE	Not sig		Jasmonic Acid_RP_pos_211_1333a7_547	2. Small tumour	0.0431560954320059	0.140264279439726	0.0366848923091998	0.656243741492228	FALSE	FALSE	Not sig		w/o MS2:Peramivir Trihydrate_hilicpos50_329_2174a8_048	3. Multiple	0.0496697567971264	0.177303114180724	0.0471090583087091	0.782218619303897	FALSE	FALSE	Not sig
Unknown_HILIC_positive_125_10757a0_963	4_Malignant	0.00902123221267064	0.0935940339177361	0.0330421658009552	0.775053943033895	FALSE	FALSE	Not sig		Unknown_RP_neg_563_1273a2_101	Case	0.00177442701440208	0.0179964496938712	0.079278184799303	0.715051737154864	TRUE	FALSE	Sig unadjusted only		Unknown_RP_neg_218_0494a1_286	4. Large tumour	0.0277323884980033	0.191974647009987	0.0367107631556714	0.811826446856106	FALSE	FALSE	Not sig		Unknown_RP_neg_289_1657a5_8	2. Single	0.00123945279178618	0.0286167776927104	0.0471137269070387	0.844389854384141	TRUE	FALSE	Sig unadjusted only
Unknown_HILIC_negative_201_80214a3_649	2_Benign	0.0292689368285706	0.144133564178525	0.0330463913283528	0.748886084713942	FALSE	FALSE	Not sig		Benzisothiazolone (BIT); LC-ESI-ITFT; MS2; CE_hilicpos50_152_0218a3_028	Case	0.00363547459614955	0.0271334809459016	0.0793105117449831	0.715051737154864	TRUE	FALSE	Sig unadjusted only		Unknown_hilicpos50_157_0608a6_241	2. Small tumour	0.720354958122109	0.840235723812564	0.0367125083610433	0.656243741492228	FALSE	FALSE	Not sig		w/o MS2:(2R.3R.4S.5S.6R)-2-[(2E)-4-ethenyl-2.5-dimethylhexa-2.5-dienoxy]-6-(hydroxymethyl)oxane-3.4.5-triol_hilicpos50_332_2061a2_037	3. Multiple	0.104169547269406	0.273796842434423	0.0471894558257422	0.782218619303897	FALSE	FALSE	Not sig
Unknown (carbon number 8); PlaSMA ID-136_HILIC_positive_138_09134a1_186	4_Malignant	0.0122598981726126	0.100557674773749	0.0331059850868649	0.775053943033895	FALSE	FALSE	Not sig		Unknown_RP_neg_249_0077a2_654	Case	0.126283473837346	0.267059609273483	0.0793229002497808	0.715051737154864	FALSE	FALSE	Not sig		w/o MS2:""N.N'-DIACETYL-1.6-DIAMINOHEXANE""_hilicpos50_201_1596a0_536	4. Large tumour	0.00446216178232221	0.0691482185916596	0.0367230677826742	0.811826446856106	FALSE	FALSE	Not sig		Unknown_HILIC_negative_226_80173a0_609	3. Multiple	0.00408600485941848	0.0450493513292627	0.0474237694136773	0.782218619303897	TRUE	FALSE	Sig unadjusted only
Unknown_RP_pos_360_238a4_023	2_Benign	0.0508977337613006	0.190441949488184	0.033169364388526	0.748886084713942	FALSE	FALSE	Not sig		Unknown_RP_pos_188_1281a5_045	Case	0.0000682397356647138	0.00279195026941321	0.0794771529435761	0.715051737154864	TRUE	FALSE	Sig unadjusted only		Unknown_RP_neg_690_3178a8_044	3. Medium tumour	0.0149264794314873	0.35081695669813	0.0367688137253123	0.999952815240771	FALSE	FALSE	Not sig		Unknown_RP_neg_263_0235a1_172	3. Multiple	0.000242417382663345	0.0121249771534687	0.0475503348988534	0.782218619303897	TRUE	FALSE	Sig unadjusted only
Unknown_HILIC_positive_145_1702a5_978	4_Malignant	1.80535410759388E-06	0.00054507806710046	0.0331995001040443	0.775053943033895	TRUE	FALSE	Sig unadjusted only		Unknown_hilicpos50_196_1444a0_553	Case	0.00341406913527451	0.0264304168756459	0.0794914590764461	0.715051737154864	TRUE	FALSE	Sig unadjusted only		w/o MS2:N-Acetylputrescine_hilicpos50_131_1178a2_889	4. Large tumour	0.000366465553004099	0.0156016138553391	0.0368165879083788	0.811826446856106	TRUE	FALSE	Sig unadjusted only		Unknown_RP_neg_197_8082a4_289	3. Multiple	0.00061229637556692	0.0196988792959029	0.0475540897147957	0.782218619303897	TRUE	FALSE	Sig unadjusted only
Citraconic acid_HILIC_negative_129_01996a5_746	3_Malignant and Benign	0.00653602888295287	0.0822240033720887	0.0332143129018778	0.906568463022805	FALSE	FALSE	Not sig		Unknown_HILIC_positive_264_06921a0_891	Case	0.214510524435389	0.38011458618912	0.079579532528376	0.715051737154864	FALSE	FALSE	Not sig		Unknown_HILIC_negative_168_8365a5_382	2. Small tumour	0.00623503497467995	0.0427094455071882	0.0368447611692083	0.656243741492228	TRUE	FALSE	Sig unadjusted only		Indole-3-carboxylic acid_RP_pos_162_0549a3_893	3. Multiple	0.0945389599838934	0.258838306534231	0.047869009721186	0.782218619303897	FALSE	FALSE	Not sig
Unknown_HILIC_positive_290_11349a2_644	3_Malignant and Benign	0.000153785509947599	0.0104070366645573	0.0334386612409575	0.906568463022805	TRUE	FALSE	Sig unadjusted only		Unknown_HILIC_positive_132_04781a0_857	Case	3.45053239451034E-07	0.0000759850455646041	0.0798132352461081	0.715051737154864	TRUE	FALSE	Sig unadjusted only		Pyridoxamine; LC-ESI-QTOF; MS2; CE_RP_pos_169_0971a2_015	2. Small tumour	0.00127490376313673	0.0184649345767958	0.0369050622802884	0.656243741492228	TRUE	FALSE	Sig unadjusted only		Unknown_HILIC_positive_146_98035a3_021	3. Multiple	0.00146190653226349	0.0257308660947721	0.0479114809878018	0.782218619303897	TRUE	FALSE	Sig unadjusted only
Piperine_RP_neg_308_1167a5_051	3_Malignant and Benign	0.0000110245587042426	0.00270446205713451	0.0334745818661543	0.906568463022805	TRUE	FALSE	Sig unadjusted only		Unknown_HILIC_positive_426_9296a8_006	Case	0.00140820344873212	0.0154519777635155	0.0798935030188078	0.715051737154864	TRUE	FALSE	Sig unadjusted only		Unknown_RP_pos_496_9749a7_215	2. Small tumour	0.108298412019486	0.255044409192323	0.0369521944099701	0.656243741492228	FALSE	FALSE	Not sig		Triethanolamine; LC-ESI-QTOF; MS2; CE_hilicpos50_150_1125a2_8	2. Single	0.0574371445264763	0.204018816530696	0.0479570187047828	0.855225520765722	FALSE	FALSE	Not sig
Unknown_RP_pos_564_6756a7_428	2_Benign	0.0815897159832523	0.241508020538662	0.0336147856562698	0.748886084713942	FALSE	FALSE	Not sig		Unknown_hilicpos50_120_1018a1_931	Case	0.00037870960728608	0.00707826289808507	0.0799212484521721	0.715051737154864	TRUE	FALSE	Sig unadjusted only		w/o MS2:ANETHOLE_hilicpos50_171_076a5_722	2. Small tumour	0.117231187796525	0.266588883025121	0.0369652872649137	0.656243741492228	FALSE	FALSE	Not sig		L-5-Oxoproline; LC-ESI-QTOF; MS2; CE_RP_pos_130_05a1_06	2. Single	0.70852802889059	0.837103105485538	0.0482521442584186	0.855225520765722	FALSE	FALSE	Not sig
Unknown_RP_neg_248_99a4_719	4_Malignant	0.00646015654681329	0.0819299972669338	0.0336627524118878	0.775053943033895	FALSE	FALSE	Not sig		Unknown_RP_neg_256_9763a2_999	Case	0.00735948993447198	0.0399219918505898	0.0803443409455535	0.715051737154864	TRUE	FALSE	Sig unadjusted only		Unknown_RP_pos_216_1598a6_823	4. Large tumour	0.0000342990879084863	0.00329091643902392	0.0370724485409596	0.812031470525621	TRUE	FALSE	Sig unadjusted only		Unknown_HILIC_positive_290_11349a2_644	3. Multiple	0.0000879086315591089	0.00862603447173756	0.0483985709975517	0.782218619303897	TRUE	FALSE	Sig unadjusted only
Unknown_RP_pos_420_2946a4_869	2_Benign	0.000138814086576767	0.0099062779966147	0.0337977067247516	0.748886084713942	TRUE	FALSE	Sig unadjusted only		Unknown_HILIC_negative_195_81133a4_033	Case	0.0129842051945576	0.0572990177885429	0.0805097005708738	0.715051737154864	FALSE	FALSE	Not sig		Unknown_RP_neg_274_0391a2_592	4. Large tumour	0.0101394711495805	0.114788411313865	0.0372396597948055	0.812031470525621	FALSE	FALSE	Not sig		(E)-8-(1-(hydroxyimino)ethyl)-4.9-dimethyl-2H-furo[2.3-h]chromen-2-one_RP_pos_272_0855a3_955	2. Single	0.0224479602845337	0.127493050116799	0.0484702894611408	0.855225520765722	FALSE	FALSE	Not sig
N-(1-oxo-1-(3.5.6.7-tetrahydrospiro[imidazo[4.5-c]pyridine-4.4'-piperidin]-1'-yl)propan-2-yl)furan-2-carboxamide_RP_neg_380_1744a6_312	4_Malignant	0.662849538076243	0.817882564272007	0.0338026122837332	0.775053943033895	FALSE	FALSE	Not sig		Unknown_HILIC_negative_197_80832a4_033	Case	0.00929171012252546	0.0460479321097379	0.0805549876807515	0.715051737154864	TRUE	FALSE	Sig unadjusted only		Unknown_RP_neg_344_6547a8_044	3. Medium tumour	0.0196591100142189	0.382569910778007	0.0373087891853523	0.999952815240771	FALSE	FALSE	Not sig		Unknown_HILIC_negative_288_952a2_261	2. Single	0.00758218777929551	0.0725855781310607	0.0485898830906385	0.855225520765722	FALSE	FALSE	Not sig
w/o MS2:Tamoxifen_hilicpos50_372_238a1_386	4_Malignant	0.0109033362554952	0.0960807297693273	0.0338234154211271	0.775053943033895	FALSE	FALSE	Not sig		Unknown_RP_pos_496_9749a7_215	Case	0.15762024522252	0.310757630925357	0.0805840567495207	0.715051737154864	FALSE	FALSE	Not sig		w/o MS2:1.4-Cyclohexanedicarboxylic acid_hilicpos50_173_0781a4_466	2. Small tumour	0.00572944934671832	0.0409602294389431	0.0373196011470861	0.656243741492228	TRUE	FALSE	Sig unadjusted only		Unknown_HILIC_negative_233_01239a0_438	3. Multiple	0.00184105787672183	0.0293813215829615	0.0489145525279753	0.782218619303897	TRUE	FALSE	Sig unadjusted only
Unknown_hilicpos50_204_1706a8_061	4_Malignant	0.00285562615498471	0.0574458341211768	0.0339548070998503	0.775053943033895	FALSE	FALSE	Not sig		Unknown_RP_neg_283_9866a2_87	Case	0.0134712586981566	0.0586326073794635	0.0806707694125252	0.715051737154864	FALSE	FALSE	Not sig		Unknown_HILIC_negative_270_073a5_338	3. Medium tumour	6.01380105745983E-06	0.00295052114381623	0.0374164044564098	0.999952815240771	TRUE	FALSE	Sig unadjusted only		Unknown_RP_neg_135_0455a3_395	2. Single	0.0000416388068753681	0.0040858079246455	0.0489841275656935	0.856812525033882	TRUE	FALSE	Sig unadjusted only
Unknown_HILIC_negative_195_81158a0_639	3_Malignant and Benign	0.0349568767412829	0.192975726033102	0.0339987870470401	0.906568463022805	FALSE	FALSE	Not sig		4-METHYL-5-THIAZOLEETHANOL_RP_neg_144_0458a4_915	Case	3.07612048398673E-06	0.000335382580545775	0.0807612165453177	0.715051737154864	TRUE	FALSE	Sig unadjusted only		Unknown_HILIC_negative_255_82184a4_601	2. Small tumour	0.0174490083747488	0.0801959694038511	0.037519377341499	0.656243741492228	FALSE	FALSE	Not sig		Unknown_RP_pos_310_0055a1_611	3. Multiple	0.00452081739765039	0.0479852500933912	0.0491346305642706	0.782218619303897	TRUE	FALSE	Sig unadjusted only
Kynurenic acid_RP_neg_188_0355a3_485	4_Malignant	0.00549595130110357	0.0773175944689302	0.034009910070671	0.775053943033895	FALSE	FALSE	Not sig		Unknown_hilicpos50_157_0608a6_241	Case	0.811889008673016	0.895012433707903	0.08081057278106	0.715051737154864	FALSE	FALSE	Not sig		Jasmonic Acid_RP_pos_211_1329a5_414	2. Small tumour	0.00102055565291103	0.0161468448106525	0.0376508191142295	0.656243741492228	TRUE	FALSE	Sig unadjusted only		w/o MS2:Unknown (carbon number 6); PlaSMA ID-50_hilicpos50_116_1068a1_69	2. Single	0.489206356683702	0.671610685548629	0.04933261751825	0.856812525033882	FALSE	FALSE	Not sig
3-Acetylindole; LC-ESI-QTOF; MS2; CE_RP_pos_160_0756a2_937	2_Benign	0.0186610343757953	0.115416882151079	0.0340712860685738	0.748886084713942	FALSE	FALSE	Not sig		Unknown_HILIC_positive_288_22833a6_633	Case	0.840679606117076	0.913506275634633	0.0810004092774026	0.715051737154864	FALSE	FALSE	Not sig		Unknown_HILIC_positive_302_2334a0_645	3. Medium tumour	0.00610637344028978	0.265495412916192	0.0377410091896545	0.999952815240771	FALSE	FALSE	Not sig		Unknown_HILIC_negative_201_80258a4_035	3. Multiple	0.0103815603176817	0.0746519438541754	0.0496069497158173	0.782218619303897	FALSE	FALSE	Not sig
Unknown_HILIC_negative_522_04919a1_14	3_Malignant and Benign	0.00140295877764956	0.0333988683555157	0.0341499999787502	0.906568463022805	TRUE	FALSE	Sig unadjusted only		2-QUINOLINECARBOXYLIC ACID_RP_pos_174_055a3_565	Case	0.13760240818774	0.283214185703661	0.0810129256363063	0.715051737154864	FALSE	FALSE	Not sig		w/o MS2:Unknown (carbon number 19); PlaSMA ID-2142_hilicpos50_390_248a2_334	2. Small tumour	0.000381878328176612	0.0108212750336382	0.0379748018510897	0.656243741492228	TRUE	FALSE	Sig unadjusted only		Unknown_RP_neg_303_145a4_818	3. Multiple	0.0114690543548546	0.0774802725349473	0.0496740352349388	0.782218619303897	FALSE	FALSE	Not sig
Unknown_RP_neg_390_1184a3_51	4_Malignant	0.0329514714142559	0.151623124620111	0.0341616132853156	0.775053943033895	FALSE	FALSE	Not sig		Unknown_HILIC_negative_136_86301a3_32	Case	0.00515676024317382	0.0324884172623712	0.0811112543632644	0.715051737154864	TRUE	FALSE	Sig unadjusted only		w/o MS2:D-Galactosamine_hilicpos50_178_0709a6_713	2. Small tumour	0.500197075346652	0.676058374908957	0.0381426140600969	0.656243741492228	FALSE	FALSE	Not sig		Unknown_RP_pos_310_0055a1_611	2. Single	0.00193163934609382	0.0366156768614224	0.0500094707614944	0.856812525033882	TRUE	FALSE	Sig unadjusted only
w/o MS2:Isoguvacine_hilicpos50_128_0705a4_983	2_Benign	0.0297527973538877	0.14432385544553	0.034178699345976	0.748886084713942	FALSE	FALSE	Not sig		Unknown_RP_neg_216_8539a11_524	Case	0.0611700065959948	0.159635821734893	0.0811427153257518	0.715051737154864	FALSE	FALSE	Not sig		Unknown_RP_neg_143_1079a7_261	2. Small tumour	0.000787027076830882	0.0147099108407677	0.0381527302148428	0.656243741492228	TRUE	FALSE	Sig unadjusted only		Unknown_RP_pos_382_2582a7_243	3. Multiple	0.0070298506678147	0.0609586921033233	0.0500715964541903	0.782218619303897	FALSE	FALSE	Not sig
Unknown_RP_pos_273_2065a8_313	3_Malignant and Benign	0.00043465733920256	0.0187475830370335	0.0343487215634024	0.906568463022805	TRUE	FALSE	Sig unadjusted only		Unknown_HILIC_positive_214_25279a0_492	Case	0.0000793047957539589	0.00299299349359893	0.0813307665864344	0.715051737154864	TRUE	FALSE	Sig unadjusted only		Unknown_HILIC_positive_444_29565a1_029	2. Small tumour	3.02868651299629E-06	0.000683356250524695	0.0383658727650039	0.656243741492228	TRUE	FALSE	Sig unadjusted only		Dopamine; LC-ESI-QTOF; MS2; CE_RP_pos_154_0864a3_323	3. Multiple	0.00195251144602206	0.0295892178596007	0.0502276862459019	0.782218619303897	TRUE	FALSE	Sig unadjusted only
Unknown_RP_neg_200_9725a5_412	4_Malignant	0.00367113509687352	0.0652000237793148	0.0343963380309234	0.775894406732037	FALSE	FALSE	Not sig		Unknown_RP_pos_680_384a11_36	Case	0.485691014142688	0.651701067147926	0.0813482862136696	0.715051737154864	FALSE	FALSE	Not sig		w/o MS2:Phenylpropanolamine_hilicpos50_152_1068a0_943	2. Small tumour	0.000874800994103976	0.0149938598334415	0.0384038359681479	0.656243741492228	TRUE	FALSE	Sig unadjusted only		Unknown_HILIC_negative_197_80832a4_033	3. Multiple	0.00964532212665005	0.0717005480058739	0.0503036851972465	0.782218619303897	FALSE	FALSE	Not sig
4-acetamidobutanoic acid_RP_pos_146_0813a1_67	3_Malignant and Benign	0.549191994977144	0.751162575791202	0.0344010909609719	0.906568463022805	FALSE	FALSE	Not sig		Unknown_RP_neg_263_0235a1_172	Case	0.0000370769315365881	0.00204967544057899	0.0824446309629045	0.715051737154864	TRUE	FALSE	Sig unadjusted only		Unknown_RP_neg_278_9731a3_909	2. Small tumour	0.0198125333177867	0.0867903942771346	0.0384139607502217	0.656243741492228	FALSE	FALSE	Not sig		Unknown_HILIC_positive_130_15921a0_585	3. Multiple	0.00114592476214713	0.0243090635060961	0.0503218924073931	0.782218619303897	TRUE	FALSE	Sig unadjusted only
Unknown_RP_neg_413_0728a7_735	3_Malignant and Benign	0.0389646609378091	0.203690901786856	0.0344159505617939	0.906568463022805	FALSE	FALSE	Not sig		5-BUTYLPYRIDINE-2-CARBOXYLIC ACID_hilicpos50_180_1017a1_961	Case	0.00669023209905682	0.0381568169691462	0.083208398682852	0.715051737154864	TRUE	FALSE	Sig unadjusted only		Unknown_RP_neg_183_1392a7_545	3. Medium tumour	0.0173354765027111	0.371812815700224	0.0384210959259671	0.999952815240771	FALSE	FALSE	Not sig		L-kynurenine_RP_pos_209_092a1_678	3. Multiple	0.260055839859822	0.478088604894521	0.0503579602037013	0.782218619303897	FALSE	FALSE	Not sig
Unknown_HILIC_negative_197_80832a4_033	3_Malignant and Benign	0.183793966604569	0.443403578626692	0.0344726530268258	0.906568463022805	FALSE	FALSE	Not sig		Unknown_HILIC_negative_366_12292a4_079	Case	0.00252507099326537	0.021830184247944	0.0832220856827169	0.715051737154864	TRUE	FALSE	Sig unadjusted only		Unknown_RP_pos_444_2967a6_573	4. Large tumour	0.000111165200911249	0.00765479672941494	0.0384232194036785	0.827753293868599	TRUE	FALSE	Sig unadjusted only		Unknown_HILIC_negative_435_04535a7_17	3. Multiple	0.0337735656486474	0.140872736632244	0.0503878079636257	0.782218619303897	FALSE	FALSE	Not sig
Unknown_RP_pos_140_0458a1_438	3_Malignant and Benign	0.184953828751226	0.444377807994972	0.0347661536112417	0.906568463022805	FALSE	FALSE	Not sig		Kynurenic acid_RP_pos_190_0501a5_706	Case	0.085399951102569	0.20253710935795	0.0833013097129762	0.715051737154864	FALSE	FALSE	Not sig		Unknown_HILIC_negative_259_81564a2_663	2. Small tumour	0.00115912374388379	0.0174983103643996	0.0385406755702117	0.656243741492228	TRUE	FALSE	Sig unadjusted only		Octopamine. N-feruloyl-_RP_neg_352_1067a3_083	3. Multiple	0.000174849064398619	0.0110558523222679	0.0504760385750568	0.782218619303897	TRUE	FALSE	Sig unadjusted only
Unknown_RP_pos_398_2538a5_653	2_Benign	0.00044948165820822	0.0202783391777846	0.0347792023469396	0.748886084713942	TRUE	FALSE	Sig unadjusted only		Unknown_HILIC_negative_184_97659a5_986	Case	0.557353387440398	0.711881563847564	0.0834594680268831	0.715051737154864	FALSE	FALSE	Not sig		w/o MS2:Na-Acetyl-L-lysine_RP_pos_187_1077a1_868	2. Small tumour	0.00163995255511522	0.021672773666085	0.0385618645911898	0.656243741492228	TRUE	FALSE	Sig unadjusted only		w/o MS2:NCGC00385917-01!5-phenyl-1.3-oxazolidin-2-one_hilicpos50_181_097a2_504	2. Single	0.0012589707742919	0.0287294202854402	0.0505446182121921	0.856812525033882	TRUE	FALSE	Sig unadjusted only
Unknown_RP_neg_135_0455a3_395	2_Benign	0.0000565865582370409	0.00607597949239734	0.0348516458143927	0.748886084713942	TRUE	FALSE	Sig unadjusted only		Unknown_RP_pos_158_0925a1_465	Case	0.0136915036566395	0.0591231994520692	0.0834805184415278	0.715051737154864	FALSE	FALSE	Not sig		Unknown_RP_pos_360_238a4_381	4. Large tumour	0.00340525928567111	0.0581114899837353	0.0385865925505118	0.827753293868599	FALSE	FALSE	Not sig		Unknown (carbon number 8); PlaSMA ID-123_RP_pos_137_0596a4_26	2. Single	3.95242530865363E-06	0.000738727111260262	0.0505774859499725	0.856812525033882	TRUE	FALSE	Sig unadjusted only
Unknown_HILIC_negative_168_83665a4_842	2_Benign	0.0055540769435883	0.0637419649227605	0.0348881841859814	0.748886084713942	FALSE	FALSE	Not sig		Unknown_RP_neg_627_1189a2_284	Case	0.00132316025895936	0.0148808138006174	0.0835227562179968	0.715051737154864	TRUE	FALSE	Sig unadjusted only		Alpha-Muricholic acid_RP_neg_453_2861a7_388	4. Large tumour	0.00331281842114174	0.0572811114668781	0.0387912241938499	0.827753293868599	FALSE	FALSE	Not sig		Unknown_RP_pos_178_1073a3_272	3. Multiple	0.0144976437046955	0.0883590862436797	0.0505802754145317	0.782218619303897	FALSE	FALSE	Not sig
Unknown_RP_pos_315_6871a5_436	2_Benign	0.00163969151698192	0.0371313966519673	0.0349046868534305	0.748886084713942	TRUE	FALSE	Sig unadjusted only		Unknown_hilicpos50_145_1698a5_986	Case	0.000217452929320098	0.00514158281675534	0.0836284798515523	0.715051737154864	TRUE	FALSE	Sig unadjusted only		Unknown_HILIC_negative_168_83665a4_842	2. Small tumour	0.00104541989701902	0.0162853109706971	0.0387940934881903	0.656243741492228	TRUE	FALSE	Sig unadjusted only		Atrazine-desethyl; LC-ESI-ITFT; MS2; CE_hilicpos50_188_0703a1_198	2. Single	0.00602364714451922	0.064891464209885	0.0506336721634369	0.856812525033882	FALSE	FALSE	Not sig
Unknown_RP_pos_382_2586a5_764	3_Malignant and Benign	0.0607621173581471	0.251308019631957	0.0353759012892202	0.906568463022805	FALSE	FALSE	Not sig		Unknown_RP_neg_516_1747a3_747	Case	0.289392029264833	0.466473804872473	0.0836561355472452	0.715051737154864	FALSE	FALSE	Not sig		Unknown_HILIC_positive_444_29565a1_029	4. Large tumour	0.0123460249967488	0.12624736877396	0.0389509995233991	0.827753293868599	FALSE	FALSE	Not sig		Unknown_HILIC_negative_199_80522a4_034	3. Multiple	0.00916395042189011	0.0706491812738291	0.0506439224428248	0.782218619303897	FALSE	FALSE	Not sig
Unknown_RP_pos_132_0446a2_914	3_Malignant and Benign	0.00569931285941844	0.0745660099107246	0.0354271323961793	0.906568463022805	FALSE	FALSE	Not sig		w/o MS2:(16alpha.17beta)-estra-1.3.5(10)-triene-3.16.17-triol_RP_neg_311_1685a11_52	Case	0.00319008561736343	0.0252951233295989	0.0836620826960461	0.715051737154864	TRUE	FALSE	Sig unadjusted only		Unknown_RP_pos_168_1134a2_952	4. Large tumour	0.0000295870542130635	0.00327171943285882	0.039093932249618	0.827753293868599	TRUE	FALSE	Sig unadjusted only		Unknown_RP_neg_162_8396a5_417	3. Multiple	0.000535380016158458	0.0179603979779654	0.0506727694591244	0.782218619303897	TRUE	FALSE	Sig unadjusted only
w/o MS2:3-hydroxy-5.5.8a-trimethyl-3.4.4a.6.7.8-hexahydronaphthalene-2-carboxylic acid_hilicpos50_239_164a0_423	2_Benign	0.0124753220404901	0.0936245487742328	0.0354977202976828	0.748886084713942	FALSE	FALSE	Not sig		Unknown_RP_neg_335_0229a4_616	Case	0.0173538071250938	0.0691509573258814	0.0837564437467617	0.715051737154864	FALSE	FALSE	Not sig		Unknown_HILIC_positive_723_32867a7_288	2. Small tumour	0.0628377455855071	0.176548426215544	0.0390989006484287	0.656243741492228	FALSE	FALSE	Not sig		Unknown (carbon number 8); PlaSMA ID-283_hilicpos50_158_1174a3_038	2. Single	0.0452506653725121	0.178860887801722	0.0507319978401295	0.856812525033882	FALSE	FALSE	Not sig
N-Acetyl-L-phenylalanine_RP_neg_206_0826a4_571	4_Malignant	0.00931657351389207	0.0944897959742283	0.0355143506496722	0.796536150285505	FALSE	FALSE	Not sig		Unknown_HILIC_negative_201_80258a4_035	Case	0.00879499396244854	0.0441999904113456	0.0838333112313658	0.715051737154864	TRUE	FALSE	Sig unadjusted only		Unknown_RP_neg_567_3165a8_481	2. Small tumour	0.0479374997259126	0.149447725515653	0.0392395203561303	0.656243741492228	FALSE	FALSE	Not sig		Unknown_hilicpos50_202_18a1_352	3. Multiple	0.00294105116567799	0.0391309350009698	0.0507555462673258	0.782218619303897	TRUE	FALSE	Sig unadjusted only
Unknown_RP_neg_302_0338a2_53	3_Malignant and Benign	0.0000441834457930541	0.00578066749125792	0.0355183297031219	0.906568463022805	TRUE	FALSE	Sig unadjusted only		Unknown_hilicpos50_162_1232a3_756	Case	0.0089168565709827	0.0446411505626366	0.0838542029076374	0.715051737154864	TRUE	FALSE	Sig unadjusted only		skimmianine_RP_neg_262_1121a6_157	3. Medium tumour	0.00129433988934137	0.153948001989845	0.0394109571394068	0.999952815240771	FALSE	FALSE	Not sig		Unknown_HILIC_negative_206_99684a5_553	2. Single	0.204610797235297	0.404175832485426	0.0507817592156117	0.856812525033882	FALSE	FALSE	Not sig
Unknown_hilicpos50_157_0608a6_241	2_Benign	0.866596640389436	0.930613355274565	0.0355639840848634	0.748886084713942	FALSE	FALSE	Not sig		Xanthurenic acid_HILIC_negative_204_03056a2_955	Case	0.0161169687792399	0.0660975260386132	0.0838984894662625	0.715051737154864	FALSE	FALSE	Not sig		Unknown_RP_neg_195_8114a8_674	4. Large tumour	0.00304902500433389	0.0543973779182297	0.039466165407131	0.827753293868599	FALSE	FALSE	Not sig		w/o MS2:Peramivir Trihydrate_hilicpos50_329_2174a8_048	2. Single	0.136013774734375	0.323171807742733	0.050810687776244	0.856812525033882	FALSE	FALSE	Not sig
Unknown_RP_neg_190_929a1_023	3_Malignant and Benign	0.0727663458849908	0.272697478997933	0.0359308344672551	0.906568463022805	FALSE	FALSE	Not sig		Propionylcarnitine_RP_pos_218_1385a1_467	Case	0.0823845531557328	0.197531686705101	0.0841675933577204	0.715051737154864	FALSE	FALSE	Not sig		Unknown_RP_neg_216_8539a11_524	2. Small tumour	0.040338753072328	0.134634394756027	0.0395129378997528	0.656243741492228	FALSE	FALSE	Not sig		Unknown_RP_pos_494_1227a4_992	2. Single	0.170381264485641	0.36420794623699	0.0510464838402768	0.856812525033882	FALSE	FALSE	Not sig
Kynurenic acid_hilicpos50_190_0497a2_463	2_Benign	0.00262352333325407	0.0455669982605141	0.0359715713467731	0.748886084713942	TRUE	FALSE	Sig unadjusted only		Indoline_RP_pos_120_0807a4_85	Case	0.180784257658976	0.339278762133267	0.084311543755623	0.715051737154864	FALSE	FALSE	Not sig		Unknown_RP_pos_246_2424a6_286	4. Large tumour	0.128433362699835	0.37535439210488	0.0395698366818828	0.827753293868599	FALSE	FALSE	Not sig		Unknown_hilicpos50_127_123a1_675	3. Multiple	0.000293018964695907	0.0127457739012927	0.0510652879613512	0.782218619303897	TRUE	FALSE	Sig unadjusted only
Unknown_HILIC_negative_132_86832a3_324	3_Malignant and Benign	0.0386845607807483	0.203534719925519	0.0360162113071991	0.906568463022805	FALSE	FALSE	Not sig		Unknown_RP_neg_413_0728a7_735	Case	0.0026071247946642	0.0222940410001242	0.0847374326020759	0.715051737154864	TRUE	FALSE	Sig unadjusted only		Unknown_HILIC_negative_172_0258a4_483	2. Small tumour	0.00224189385845402	0.0242995893378887	0.0397183721614567	0.656243741492228	TRUE	FALSE	Sig unadjusted only		w/o MS2:Acridinone_hilicpos50_196_0733a3_063	2. Single	0.0303530893906781	0.146529557431481	0.051590862667941	0.856812525033882	FALSE	FALSE	Not sig
Unknown_HILIC_negative_195_81158a0_639	2_Benign	0.000779696404271853	0.0274382333838022	0.0361438277662329	0.748886084713942	TRUE	FALSE	Sig unadjusted only		Unknown_RP_neg_525_2711a7_696	Case	0.217606470491495	0.384081280882233	0.0849462959559723	0.715051737154864	FALSE	FALSE	Not sig		Unknown_HILIC_negative_403_86938a2_658	2. Small tumour	0.000916480224597915	0.0150509827679783	0.0398311470677313	0.656243741492228	TRUE	FALSE	Sig unadjusted only		Unknown_HILIC_positive_192_15959a1_043	2. Single	0.00175516907137282	0.0342738239061609	0.0515929980593537	0.856812525033882	TRUE	FALSE	Sig unadjusted only
Unknown_HILIC_positive_444_29541a0_805	2_Benign	0.0000607191706899894	0.00617567233160614	0.0362013551864389	0.748886084713942	TRUE	FALSE	Sig unadjusted only		Unknown_RP_neg_333_1554a6_33	Case	0.00234129310684539	0.0210583124372623	0.0849798924274803	0.715051737154864	TRUE	FALSE	Sig unadjusted only		Unknown_HILIC_positive_168_11331a1_405	4. Large tumour	0.0147772363863092	0.137299459493723	0.0398927406166611	0.827753293868599	FALSE	FALSE	Not sig		Unknown_RP_neg_627_1189a2_284	2. Single	0.00303662453209412	0.0476575695898944	0.0516120860725143	0.856812525033882	TRUE	FALSE	Sig unadjusted only
Unknown (carbon number 10); PlaSMA ID-169_RP_pos_144_0806a3_416	2_Benign	0.000203885864341017	0.012145944499935	0.0362338040089146	0.748886084713942	TRUE	FALSE	Sig unadjusted only		Unknown_HILIC_negative_294_08331a5_291	Case	0.307706155331937	0.485428721735471	0.085050904429849	0.715051737154864	FALSE	FALSE	Not sig		INDOXYL SULFATE_RP_pos_134_0601a3_079	4. Large tumour	0.030425246371084	0.196911994932522	0.0399519484519197	0.827753293868599	FALSE	FALSE	Not sig		XANTHURENIC ACID_HILIC_positive_206_04491a4_252	3. Multiple	0.011202305207152	0.0767814929355222	0.0516928194605757	0.782218619303897	FALSE	FALSE	Not sig
Unknown_HILIC_positive_192_15959a1_043	2_Benign	0.00424801211257281	0.054568229080748	0.036319314025132	0.748886084713942	FALSE	FALSE	Not sig		Unknown_HILIC_negative_178_88098a3_542	Case	0.00281241675922489	0.0234057096099422	0.0853345160464146	0.715051737154864	TRUE	FALSE	Sig unadjusted only		Unknown_RP_pos_242_0484a4_206	4. Large tumour	0.0204632927999181	0.16095876601138	0.0400695862000086	0.827753293868599	FALSE	FALSE	Not sig		Unknown_RP_pos_420_2946a4_869	3. Multiple	0.00717243381633227	0.0618678833983667	0.052019022236301	0.782218619303897	FALSE	FALSE	Not sig
Unknown_RP_neg_335_0229a4_616	4_Malignant	0.0176803193177063	0.117498296100362	0.0364596692985661	0.808279571290488	FALSE	FALSE	Not sig		Unknown_RP_neg_307_9898a1_601	Case	0.0217163284391048	0.0808696291494178	0.0853847448175833	0.715051737154864	FALSE	FALSE	Not sig		w/o MS2:Proline; LC-ESI-ITFT; MS2; CE 35.0 eV; [M+H]+_hilicpos50_116_0705a0_668	3. Medium tumour	0.000710118950649061	0.105032920075696	0.0401598157037656	0.999952815240771	FALSE	FALSE	Not sig		Unknown_RP_pos_249_2064a8_139	2. Single	0.055940243437997	0.201436197701044	0.0522052083650655	0.856812525033882	FALSE	FALSE	Not sig
Unknown_HILIC_positive_255_94443a8_006	3_Malignant and Benign	0.0215162897489744	0.150806137972723	0.0364676890390088	0.906568463022805	FALSE	FALSE	Not sig		Unknown_HILIC_positive_171_14941a3_232	Case	0.00186895997473894	0.0185745446848148	0.0854059613244144	0.715051737154864	TRUE	FALSE	Sig unadjusted only		Unknown_RP_neg_324_0725a2_892	2. Small tumour	0.0065857119190281	0.0442618480859337	0.0402466249093683	0.656243741492228	TRUE	FALSE	Sig unadjusted only		Unknown_HILIC_positive_127_12311a1_664	2. Single	0.000426234533186696	0.0183842916786569	0.0523246960470257	0.856812525033882	TRUE	FALSE	Sig unadjusted only
Unknown_HILIC_negative_170_83342a5_162	3_Malignant and Benign	0.0841871744923531	0.289758838476873	0.0365567924670808	0.906568463022805	FALSE	FALSE	Not sig		Unknown_HILIC_negative_162_83968a2_487	Case	0.00721401670856602	0.0396568845673972	0.0854442558710389	0.715051737154864	TRUE	FALSE	Sig unadjusted only		Unknown_RP_pos_360_2386a5_547	2. Small tumour	0.000231358611274809	0.00833103256195986	0.040511973999094	0.656243741492228	TRUE	FALSE	Sig unadjusted only		Unknown_RP_pos_262_0742a4_22	3. Multiple	0.0320919125525905	0.136765208218151	0.0523478109857545	0.782218619303897	FALSE	FALSE	Not sig
(4R.4aS.6R)-6-isopropenyl-4.4a-dimethyl-4.4a.5.6.7.8-hexahydro-2(3H)-naphthalenone_RP_pos_241_1543a1_445	3_Malignant and Benign	0.0391849692107771	0.204522611904654	0.0366344855075564	0.906568463022805	FALSE	FALSE	Not sig		5-(1.2-dithiolan-3-yl)pentanoic acid_HILIC_negative_229_02879a1_213	Case	1.23998118370851E-06	0.00019439064907771	0.0855650472878435	0.715051737154864	TRUE	FALSE	Sig unadjusted only		5.7-dihydroxy-2-(4-hydroxyphenyl)-2.3-dihydro-4H-chromen-4-one_RP_pos_273_0843a3_375	4. Large tumour	0.0804914539740297	0.304656660412793	0.0406226017743834	0.83198246520675	FALSE	FALSE	Not sig		w/o MS2:(16alpha.17beta)-estra-1.3.5(10)-triene-3.16.17-triol_RP_neg_311_1685a11_52	3. Multiple	0.00353736711237193	0.0416941919401196	0.0524353894570741	0.782218619303897	TRUE	FALSE	Sig unadjusted only
Unknown_RP_pos_135_0554a3_088	3_Malignant and Benign	0.352500870845185	0.602058606407205	0.0367086019209546	0.906568463022805	FALSE	FALSE	Not sig		4-hydroxycoumarin_RP_neg_185_028a3_907	Case	0.047593757152005	0.134586092810965	0.0857893437793556	0.715051737154864	FALSE	FALSE	Not sig		Unknown_HILIC_negative_257_81961a2_663	2. Small tumour	0.00170910828807447	0.0219190839460162	0.0406640233695014	0.656243741492228	TRUE	FALSE	Sig unadjusted only		?-Butyrobetaine = Deoxycarnitine_hilicpos50_146_1174a3_281	2. Single	0.410727613325519	0.60575462668734	0.0524396866544569	0.856812525033882	FALSE	FALSE	Not sig
Glutaric acid_RP_neg_131_0356a2_327	2_Benign	0.268635679635956	0.478090171277955	0.0367296545787945	0.748886084713942	FALSE	FALSE	Not sig		Unknown_HILIC_positive_266_15955a0_474	Case	0.00177314915584671	0.0179964496938712	0.0857897427248208	0.715051737154864	TRUE	FALSE	Sig unadjusted only		Unknown_hilicpos50_168_113a1_412	4. Large tumour	0.00583239365689767	0.0818838183690826	0.0406982505273111	0.83198246520675	FALSE	FALSE	Not sig		Unknown_HILIC_positive_198_0434a6_186	3. Multiple	0.000442660140216299	0.015652622075216	0.0524741831966669	0.782218619303897	TRUE	FALSE	Sig unadjusted only
Unknown_HILIC_negative_427_0524a7_26	4_Malignant	0.0832713666221738	0.245744446610551	0.0367426898372389	0.808279571290488	FALSE	FALSE	Not sig		Unknown_RP_neg_288_9516a2_401	Case	0.00631830668378454	0.0366324097244012	0.0858062084585836	0.715051737154864	TRUE	FALSE	Sig unadjusted only		N-(1-oxo-1-(3.5.6.7-tetrahydrospiro[imidazo[4.5-c]pyridine-4.4'-piperidin]-1'-yl)propan-2-yl)furan-2-carboxamide_RP_neg_380_1748a5_861	2. Small tumour	0.000323602492040145	0.0101315938732586	0.0408809536614378	0.656243741492228	TRUE	FALSE	Sig unadjusted only		w/o MS2:MMV688122_hilicpos50_321_0897a3_25	2. Single	0.0664035826709689	0.216520305617979	0.052481321645387	0.856812525033882	FALSE	FALSE	Not sig
Unknown_hilicpos50_158_0923a4_106	4_Malignant	0.0000630946888528892	0.00847323541655524	0.0367461162890626	0.808279571290488	TRUE	FALSE	Sig unadjusted only		Unknown_RP_neg_267_992a3_277	Case	0.00636359894850275	0.036806682544692	0.0860522254575044	0.715582595170985	TRUE	FALSE	Sig unadjusted only		Methionine; LC-ESI-QTOF; MS2; CE_hilicpos50_150_0583a4_626	2. Small tumour	0.407385110882063	0.595847101654946	0.0409423994045737	0.656243741492228	FALSE	FALSE	Not sig		Unknown_HILIC_negative_289_9736a6_151	3. Multiple	0.0111942109155313	0.0767814929355222	0.0525508373612253	0.782218619303897	FALSE	FALSE	Not sig
3-Acetylindole; LC-ESI-QTOF; MS2; CE_hilicpos50_160_0756a0_502	4_Malignant	0.00628367097866558	0.0811296335238895	0.0368616670728656	0.808279571290488	FALSE	FALSE	Not sig		Unknown_RP_neg_446_2766a6_566	Case	0.0324275258028397	0.104155514546764	0.0866776386992904	0.716151725552183	FALSE	FALSE	Not sig		Cinnamoylglycine put_RP_neg_204_0668a5_187	3. Medium tumour	0.00273302783076781	0.201241191913378	0.0409524149505962	0.999952815240771	FALSE	FALSE	Not sig		Unknown_hilicpos50_236_149a5_345	2. Single	0.0344644152503862	0.15656577529834	0.0531644921715286	0.856812525033882	FALSE	FALSE	Not sig
Unknown_RP_neg_331_9908a3_046	2_Benign	0.0923609884706938	0.258571240904047	0.0368663303842416	0.748886084713942	FALSE	FALSE	Not sig		Kynurenic acid_RP_pos_190_05a3_5	Case	0.138600681111627	0.284225534672484	0.086809805875811	0.716151725552183	FALSE	FALSE	Not sig		Unknown_RP_pos_156_1132a2_796	4. Large tumour	0.00088100479758073	0.0276635506440349	0.0409942466031106	0.832350867762939	TRUE	FALSE	Sig unadjusted only		2.8-Quinolinediol_hilicpos50_162_0547a2_451	2. Single	0.00311415673470576	0.0481339113143687	0.0532506339209967	0.856812525033882	TRUE	FALSE	Sig unadjusted only
Unknown_HILIC_negative_426_91995a1_079	3_Malignant and Benign	0.00327348685477995	0.0537591460460723	0.0369483105225706	0.906568463022805	FALSE	FALSE	Not sig		Unknown_RP_pos_120_0444a2_884	Case	0.046492443189606	0.132316070292202	0.0868680029086141	0.716151725552183	FALSE	FALSE	Not sig		Unknown_HILIC_negative_191_00244a1_912	2. Small tumour	0.213393624391361	0.395086082651067	0.0411571457409703	0.656243741492228	FALSE	FALSE	Not sig		4-Hydroxyquinoline_hilicpos50_146_0632a0_495	2. Single	0.0211357877643411	0.122900691814872	0.0532581504591291	0.856812525033882	FALSE	FALSE	Not sig
Unknown_RP_neg_289_1658a5_077	2_Benign	0.000996103065096685	0.0289607743000332	0.037012010666134	0.748886084713942	TRUE	FALSE	Sig unadjusted only		Unknown_RP_pos_546_8411a6_678	Case	0.588162129524292	0.736610197314245	0.0872995979120888	0.716151725552183	FALSE	FALSE	Not sig		2-(3-oxobutyl)cyclopentane-1.3-dione put_HILIC_positive_169_09738a4_028	2. Small tumour	0.0112176906245543	0.0606087440060726	0.041294502517437	0.656243741492228	FALSE	FALSE	Not sig		Kynurenic acid_hilicpos50_190_0497a2_463	2. Single	0.00254522718705391	0.0426997785883354	0.0533624410347216	0.856812525033882	TRUE	FALSE	Sig unadjusted only
Unknown_RP_pos_410_2898a8_074	3_Malignant and Benign	0.0897080963663136	0.298724030502911	0.0370183049791369	0.906568463022805	FALSE	FALSE	Not sig		Unknown_RP_pos_576_1297a3_517	Case	0.000331957333025	0.00651466266061563	0.0873713871717829	0.716151725552183	TRUE	FALSE	Sig unadjusted only		Glutaric acid_RP_neg_131_0356a2_327	2. Small tumour	0.694502574916993	0.823292844019691	0.0413849640573958	0.656243741492228	FALSE	FALSE	Not sig		Unknown_HILIC_positive_141_06578a7_846	3. Multiple	0.0176772379710825	0.0973115835014006	0.0534734627527287	0.782218619303897	FALSE	FALSE	Not sig
4-Methyl-5-thiazoleethanol; LC-ESI-QTOF; MS2; CE_RP_pos_144_0443a3_5	2_Benign	0.0228720911470916	0.128799078554282	0.0371001956727551	0.748886084713942	FALSE	FALSE	Not sig		Unknown_HILIC_negative_134_01318a1_682	Case	0.00347509144937663	0.0266044606837533	0.087388775882611	0.716151725552183	TRUE	FALSE	Sig unadjusted only		licoflavanone_RP_neg_341_1423a8_285	4. Large tumour	0.000427269419295501	0.0167755402868368	0.0414459813480784	0.832350867762939	TRUE	FALSE	Sig unadjusted only		Tauroursodeoxycholic acid_RP_pos_464_2837a8_376	3. Multiple	0.177861099194497	0.374519750181545	0.0535579790962799	0.782218619303897	FALSE	FALSE	Not sig
NEPSILON.NEPSILON.NEPSILON-TRIMETHYLLYSINE_hilicpos50_189_1589a8_033	2_Benign	0.312748165907709	0.517807207399419	0.037164772567682	0.748886084713942	FALSE	FALSE	Not sig		Unknown_RP_pos_353_2432a5_396	Case	0.0019276423397377	0.0187741840780905	0.0873978793731199	0.716151725552183	TRUE	FALSE	Sig unadjusted only		Unknown_HILIC_negative_195_81146a2_649	2. Small tumour	0.000578804054905995	0.0130410985545526	0.0414864392773991	0.656243741492228	TRUE	FALSE	Sig unadjusted only		Unknown_RP_pos_645_2715a7_185	2. Single	0.130598555809547	0.31641934046449	0.0536736826744031	0.856812525033882	FALSE	FALSE	Not sig
Unknown_RP_neg_257_8197a5_431	3_Malignant and Benign	0.00911485360306867	0.0967986044601022	0.0372212186515811	0.906568463022805	FALSE	FALSE	Not sig		L-Phenylalanine_RP_pos_166_0865a4_85	Case	0.201866824219359	0.364648687040909	0.0876439818326745	0.71665496843158	FALSE	FALSE	Not sig		Unknown_RP_neg_305_0339a3_037	3. Medium tumour	5.14395555105162E-09	6.73000851262587E-06	0.0415466210057046	0.999952815240771	TRUE	FALSE	Sig unadjusted only		Unknown_hilicpos50_131_1541a5_846	2. Single	0.00055479526916636	0.0213717540174237	0.053700861441614	0.856812525033882	TRUE	FALSE	Sig unadjusted only
Unknown (carbon number 9); PlaSMA ID-647_HILIC_positive_199_10829a0_985	2_Benign	0.0161597381554933	0.106242834606886	0.0372445433134419	0.748886084713942	FALSE	FALSE	Not sig		Unknown_RP_neg_478_1015a2_873	Case	0.350417224263756	0.527574838985517	0.088372222046068	0.71665496843158	FALSE	FALSE	Not sig		Adipic acid_HILIC_negative_145_0509a0_682	4. Large tumour	0.00122185729994414	0.0333040965436163	0.0415478650461378	0.832350867762939	TRUE	FALSE	Sig unadjusted only		7-methoxy-6-(1.2.3-trihydroxy-3-methylbutyl)chromen-2-one_RP_pos_295_1223a2_154	3. Multiple	0.00076402355431828	0.0214199460764232	0.0539343482054176	0.782218619303897	TRUE	FALSE	Sig unadjusted only
Unknown_hilicpos50_157_0607a7_751	2_Benign	0.72859023545811	0.844099126208455	0.0373344935152884	0.748886084713942	FALSE	FALSE	Not sig		Unknown_RP_neg_263_1136a4_779	Case	0.0894428272986104	0.209981274607588	0.0884339063103485	0.71665496843158	FALSE	FALSE	Not sig		Unknown_HILIC_positive_168_14931a2_401	2. Small tumour	0.0102675361638803	0.0574075205744018	0.0415497404653992	0.656243741492228	FALSE	FALSE	Not sig		Unknown_HILIC_negative_232_97601a2_673	2. Single	0.00805116276655531	0.0749442287080484	0.0539566786055834	0.856989107899184	FALSE	FALSE	Not sig
Unknown_RP_neg_179_654a3_804	4_Malignant	0.040592858957887	0.170409932503309	0.0373405134810756	0.812010199366758	FALSE	FALSE	Not sig		Schisandrin A_RP_neg_417_2284a9_361	Case	0.0164782009144086	0.0669533525766604	0.0888035426183628	0.71665496843158	FALSE	FALSE	Not sig		Unknown_HILIC_positive_234_13353a4_711	4. Large tumour	3.93238399126318E-08	0.0000165390098207224	0.0417522133613941	0.832350867762939	TRUE	FALSE	Sig unadjusted only		N-(1-oxo-1-(3.5.6.7-tetrahydrospiro[imidazo[4.5-c]pyridine-4.4'-piperidin]-1'-yl)propan-2-yl)furan-2-carboxamide_RP_neg_380_1748a5_861	2. Single	0.00017952515010527	0.0111847018121141	0.0541486111487892	0.856989107899184	TRUE	FALSE	Sig unadjusted only
Unknown_HILIC_positive_131_1545a5_844	4_Malignant	0.0000470971687876997	0.00710986105737389	0.0374455658816263	0.812010199366758	TRUE	FALSE	Sig unadjusted only		Unknown_HILIC_negative_174_95642a7_928	Case	0.00127345931751891	0.0145916026743515	0.0888676153305621	0.71665496843158	TRUE	FALSE	Sig unadjusted only		Unknown_RP_neg_162_8396a5_417	2. Small tumour	0.00011227401999292	0.00550844410590262	0.0418657086890174	0.656243741492228	TRUE	FALSE	Sig unadjusted only		Decanoyl-L-carnitine_RP_pos_316_2486a7_023	3. Multiple	0.0648049621675816	0.20743255468815	0.054392421344157	0.782218619303897	FALSE	FALSE	Not sig
Unknown_RP_pos_332_2428a5_581	2_Benign	0.138779934898668	0.332540681615575	0.0375136906141853	0.748886084713942	FALSE	FALSE	Not sig		Unknown_HILIC_negative_160_84242a4_029	Case	0.011281327663305	0.052093189504085	0.0888775530599536	0.71665496843158	FALSE	FALSE	Not sig		Unknown_RP_pos_290_1959a6_893	2. Small tumour	0.00169740141513081	0.0219190839460162	0.0419586575383403	0.656243741492228	TRUE	FALSE	Sig unadjusted only		Unknown_RP_neg_324_0724a1_676	3. Multiple	0.00856153058770889	0.0683008283673931	0.054401271890382	0.782218619303897	FALSE	FALSE	Not sig
Unknown_HILIC_positive_190_15524a3_427	2_Benign	0.084887697789914	0.246074013165002	0.0376290807207307	0.748886084713942	FALSE	FALSE	Not sig		Unknown_HILIC_positive_296_97116a8_006	Case	0.000949812225387567	0.0126970721179985	0.0889189788178753	0.71665496843158	TRUE	FALSE	Sig unadjusted only		Unknown_HILIC_negative_453_06381a7_039	2. Small tumour	0.000360189752851775	0.010629659999573	0.0420348625754967	0.656243741492228	TRUE	FALSE	Sig unadjusted only		Unknown_HILIC_negative_255_8224a3_047	3. Multiple	0.00719391938369966	0.0618678833983667	0.0547638302623053	0.782218619303897	FALSE	FALSE	Not sig
5.7-dihydroxy-2-(4-hydroxyphenyl)-2.3-dihydro-4H-chromen-4-one_RP_neg_273_0805a5_268	2_Benign	0.00111660433723694	0.0303791916500925	0.0377182111145929	0.748886084713942	TRUE	FALSE	Sig unadjusted only		Thymol_RP_pos_151_112a6_795	Case	0.0125542886698658	0.0558868553322911	0.0890611916974637	0.71665496843158	FALSE	FALSE	Not sig		Unknown_HILIC_negative_259_81607a4_601	2. Small tumour	0.0192522166262281	0.0855775201109233	0.0421103930554168	0.656243741492228	FALSE	FALSE	Not sig		Jasmonic Acid_RP_pos_211_1329a5_816	2. Single	0.000850864127380498	0.0248033047194212	0.054772637451512	0.857668613968607	TRUE	FALSE	Sig unadjusted only
Unknown_RP_neg_238_0184a2_599	4_Malignant	0.00341554734585754	0.0632359591155229	0.0380393932096174	0.820355045866748	FALSE	FALSE	Not sig		Unknown_RP_neg_252_0368a3_005	Case	0.00750895470806579	0.0402999299859002	0.0891025795145506	0.71665496843158	TRUE	FALSE	Sig unadjusted only		Citraconic acid_HILIC_negative_129_01994a4_476	4. Large tumour	0.00515861626627257	0.0755506300191039	0.0421121214160313	0.832350867762939	FALSE	FALSE	Not sig		Unknown_HILIC_negative_195_81158a0_639	3. Multiple	0.0010803992460155	0.0236903186626304	0.0548055492868967	0.782218619303897	TRUE	FALSE	Sig unadjusted only
Kynurenic acid_RP_pos_190_05a3_5	2_Benign	0.0272815408770882	0.140524997299962	0.0381840473137905	0.748886084713942	FALSE	FALSE	Not sig		Unknown_RP_pos_1001_8187a6_408	Case	0.108626111827045	0.240443964343933	0.0894489948582275	0.716980039967031	FALSE	FALSE	Not sig		Unknown_HILIC_negative_255_8224a2_663	2. Small tumour	0.00173093264433821	0.0219190839460162	0.0422622152900659	0.656243741492228	TRUE	FALSE	Sig unadjusted only		Unknown_RP_pos_444_2967a6_573	3. Multiple	0.000858574108078386	0.0220555736105275	0.0548095496810475	0.782218619303897	TRUE	FALSE	Sig unadjusted only
Unknown_RP_neg_199_8052a8_677	3_Malignant and Benign	0.00136163585709802	0.0331951598702467	0.0382044433732573	0.906568463022805	TRUE	FALSE	Sig unadjusted only		7-methoxy-6-(1.2.3-trihydroxy-3-methylbutyl)chromen-2-one_RP_pos_295_1223a2_154	Case	0.00107228823584558	0.0134036029480698	0.0897390696728531	0.716980039967031	TRUE	FALSE	Sig unadjusted only		Unknown_HILIC_positive_125_10737a1_571	2. Small tumour	9.82055839309206E-06	0.00115089756445516	0.0423054494849497	0.656243741492228	TRUE	FALSE	Sig unadjusted only		Unknown_RP_pos_283_2012a5_505	2. Single	0.00145102967178261	0.0301338172579193	0.0550719709434585	0.857668613968607	TRUE	FALSE	Sig unadjusted only
Unknown_HILIC_negative_290_07104a1_721	2_Benign	0.106633937505123	0.283178758259546	0.0382131998523674	0.748886084713942	FALSE	FALSE	Not sig		w/o MS2:D-Galactosamine_hilicpos50_178_0709a6_713	Case	0.689483710572576	0.808932868172922	0.0898606421125936	0.716980039967031	FALSE	FALSE	Not sig		Unknown_RP_pos_380_243a6_165	2. Small tumour	0.0000188614397532489	0.00172165467515121	0.0423624888711623	0.656243741492228	TRUE	FALSE	Sig unadjusted only		Unknown_HILIC_negative_257_81934a3_047	3. Multiple	0.00660892379036475	0.0590939901339721	0.0551148357443204	0.782218619303897	FALSE	FALSE	Not sig
Unknown_RP_pos_223_0206a1_176	2_Benign	0.165560109023914	0.367563166273657	0.038254430826397	0.748886084713942	FALSE	FALSE	Not sig		Unknown_RP_pos_233_1382a5_904	Case	0.00395149068347485	0.0286154998757173	0.0905068925552872	0.716980039967031	TRUE	FALSE	Sig unadjusted only		Unknown_hilicpos50_113_1073a0_923	4. Large tumour	0.0013564372637497	0.0352583858292555	0.0424663730439679	0.832350867762939	TRUE	FALSE	Sig unadjusted only		Unknown_HILIC_negative_197_80847a0_639	2. Single	0.00298046634358203	0.0471346865344682	0.0551811331275823	0.857668613968607	TRUE	FALSE	Sig unadjusted only
4'-ethenyl-2'-hydroxy-1.4'.4a-trimethyl-5-oxospiro[2.3.4.7.8.8a-hexahydronaphthalene-6.1'-cyclopentane]-1-carboxylic acid_RP_pos_335_2218a7_231	2_Benign	0.0392356119897639	0.166449341334208	0.0382544958761287	0.748886084713942	FALSE	FALSE	Not sig		Unknown_HILIC_negative_133_01489a5_609	Case	4.66704366713075E-07	0.0000964112968078325	0.0905599161718294	0.716980039967031	TRUE	FALSE	Sig unadjusted only		Unknown_RP_pos_244_0635a3_109	2. Small tumour	0.47438920181587	0.653784275676717	0.0425086543237284	0.656243741492228	FALSE	FALSE	Not sig		Jasmonic Acid_RP_pos_211_1333a7_547	2. Single	0.160435352579807	0.351792602723879	0.0554917494065639	0.857668613968607	FALSE	FALSE	Not sig
Genistein; LC-ESI-QTOF; MS2; CE_RP_pos_271_0605a6_706	3_Malignant and Benign	0.0115796812415281	0.106941762054112	0.0384118185221948	0.906568463022805	FALSE	FALSE	Not sig		Unknown_hilicpos50_360_2363a2_367	Case	0.0991191541103272	0.224490871253915	0.0905794001347395	0.716980039967031	FALSE	FALSE	Not sig		Dopamine; LC-ESI-QTOF; MS2; CE_RP_pos_154_0864a3_323	4. Large tumour	0.00138996663344467	0.0353257876639174	0.042521864037186	0.832350867762939	TRUE	FALSE	Sig unadjusted only		Unknown_RP_pos_273_1692a6_58	2. Single	0.00115811912207208	0.0279436214756401	0.0555858433227234	0.857668613968607	TRUE	FALSE	Sig unadjusted only
Unknown_RP_pos_163_1332a5_682	4_Malignant	0.0136114687489666	0.103792415317064	0.0384616926438587	0.82254064708461	FALSE	FALSE	Not sig		Unknown_hilicpos50_84_0808a1_675	Case	0.000403365033690531	0.00742794878870233	0.0907685582802999	0.716980039967031	TRUE	FALSE	Sig unadjusted only		Unknown_RP_neg_690_3185a6_699	3. Medium tumour	0.00750514833628988	0.286128851269277	0.0425731361809243	0.999952815240771	FALSE	FALSE	Not sig		Unknown_RP_neg_234_9917a1_355	2. Single	0.00228400305799413	0.0402005022539326	0.0557558181228924	0.857668613968607	TRUE	FALSE	Sig unadjusted only
Suberic acid_RP_pos_175_0963a5_022	2_Benign	0.015394256430108	0.103640577166679	0.0385053562655912	0.748886084713942	FALSE	FALSE	Not sig		4-Methyl-5-thiazoleethanol; LC-ESI-QTOF; MS2; CE_RP_pos_144_0443a3_5	Case	0.15010114188455	0.300613152076858	0.0908480370466109	0.716980039967031	FALSE	FALSE	Not sig		Unknown_RP_pos_211_1081a1_934	2. Small tumour	0.000534650768976016	0.0123441427542992	0.0426665061179329	0.656243741492228	TRUE	FALSE	Sig unadjusted only		w/o MS2:Furan fatty acid 268.131 put_RP_pos_251_1281a5_622	2. Single	0.00178841899219801	0.0346693279630924	0.0558369419488784	0.857668613968607	TRUE	FALSE	Sig unadjusted only
Unknown_RP_pos_386_2908a8_004	3_Malignant and Benign	0.556748875451009	0.753391086458889	0.0385748205238842	0.906568463022805	FALSE	FALSE	Not sig		w/o MS2:(2R.3R.6R)-5-[(1E.3E)-hepta-1.3-dienyl]-2.3-dihydroxy-6-(hydroxymethyl)cyclohexan-1-one_hilicpos50_255_159a0_51	Case	0.00286435718352496	0.0236686356743905	0.091020636563824	0.716980039967031	TRUE	FALSE	Sig unadjusted only		w/o MS2:NCGC00385411-01_C24H28O10_Spiro[furan-3(2H).1'(4'H)-naphthalene]-4'a.5'(5'H)-dicarboxylic acid. 6'-(acetyloxy)-5-(3-furanyl)-4.5.6'.7'.8'.8'a-hexahydro-5'-hydroxy-2'-methyl-2-oxo-. dimethyl ester_HILIC_negative_499_15707a5_059	4. Large tumour	0.0567061869560692	0.259466979079015	0.042858647737805	0.832350867762939	FALSE	FALSE	Not sig		Unknown_HILIC_negative_246_06194a2_288	2. Single	0.025984670521979	0.136429480755693	0.0560752543648154	0.857668613968607	FALSE	FALSE	Not sig
Indole-3-carboxylic acid_RP_pos_162_0549a3_893	3_Malignant and Benign	0.557504752374085	0.753514515519381	0.0389166092153398	0.906568463022805	FALSE	FALSE	Not sig		betaine_HILIC_positive_140_06815a4_435	Case	0.000372028055207461	0.00698665127602528	0.091070502118733	0.716980039967031	TRUE	FALSE	Sig unadjusted only		Unknown_RP_neg_1021_2174a9_848	4. Large tumour	0.0398746566228785	0.220688031483436	0.0430171285705538	0.832350867762939	FALSE	FALSE	Not sig		Paeonol_RP_pos_167_0704a6_029	3. Multiple	0.000202836583175902	0.0116610850290408	0.0561737793790522	0.782218619303897	TRUE	FALSE	Sig unadjusted only
Unknown_HILIC_negative_234_00819a4_361	4_Malignant	0.0722010360438919	0.224911957517679	0.0389355613236997	0.82254064708461	FALSE	FALSE	Not sig		Unknown_RP_neg_444_261a5_556	Case	0.218451053171644	0.384838592324374	0.0912910314928743	0.716980039967031	FALSE	FALSE	Not sig		w/o MS2:3.4-dimethyl-9-phenyl-7H-furo[2.3-f]chromen-7-one_hilicpos50_313_0812a4_767	2. Small tumour	0.0433191113947838	0.140518605144237	0.0430720593490186	0.656243741492228	FALSE	FALSE	Not sig		Unknown_RP_neg_238_0184a2_599	3. Multiple	0.0232219685119439	0.113389670744157	0.056362681220746	0.782218619303897	FALSE	FALSE	Not sig
Unknown_RP_pos_434_2385a7_298	4_Malignant	0.000527049241019254	0.0287315037638968	0.0389730956253557	0.82254064708461	TRUE	FALSE	Sig unadjusted only		Unknown_HILIC_positive_125_10757a0_963	Case	0.113067466685149	0.247530847937952	0.0914591746080207	0.716980039967031	FALSE	FALSE	Not sig		Unknown_RP_neg_255_8221a4_297	2. Small tumour	0.0006610051162934	0.0138697531075612	0.0432256074214291	0.656243741492228	TRUE	FALSE	Sig unadjusted only		Unknown_RP_neg_257_8189a5_25	3. Multiple	0.000206583704072672	0.0116610850290408	0.0565426336507844	0.782218619303897	TRUE	FALSE	Sig unadjusted only
3.9-dihydroxy-6H-[1]benzofuro[3.2-c]chromen-6-one_RP_neg_269_0454a6_701	4_Malignant	0.484616362347988	0.684461756824705	0.0389789962694873	0.82254064708461	FALSE	FALSE	Not sig		Unknown_HILIC_negative_560_14099a7_478	Case	0.00121681279318935	0.0142241649900659	0.0915624972509923	0.716980039967031	TRUE	FALSE	Sig unadjusted only		Unknown_hilicpos50_302_2321a0_82	3. Medium tumour	0.00142040236477671	0.159287979478531	0.0432407121555273	0.999952815240771	FALSE	FALSE	Not sig		Unknown_RP_pos_290_196a4_128	3. Multiple	0.00680172178531722	0.0600096991361639	0.0566587190070614	0.782218619303897	FALSE	FALSE	Not sig
Unknown_RP_neg_199_8054a4_586	3_Malignant and Benign	0.0165760577621702	0.130063482856892	0.0390165263936393	0.906568463022805	FALSE	FALSE	Not sig		Unknown_HILIC_negative_259_81564a2_663	Case	0.00289733087764598	0.0237908445497081	0.0917003770862292	0.716980039967031	TRUE	FALSE	Sig unadjusted only		cGMP_RP_neg_344_0406a1_756	4. Large tumour	0.00397668001535421	0.0634490612205906	0.0432488423708739	0.832350867762939	FALSE	FALSE	Not sig		Jasmonic Acid_RP_pos_211_1331a5_194	3. Multiple	0.0488381915189017	0.176185571426185	0.0567425368960484	0.782218619303897	FALSE	FALSE	Not sig
Unknown_HILIC_negative_146_96176a7_929	3_Malignant and Benign	0.0215151775742039	0.150806137972723	0.0391428318647735	0.906568463022805	FALSE	FALSE	Not sig		Unknown_RP_neg_372_0864a2_656	Case	0.124253090178961	0.264332454716761	0.0919045560827607	0.717147877981781	FALSE	FALSE	Not sig		Unknown_HILIC_negative_184_98607a7_245	4. Large tumour	0.114791133067378	0.356994129683685	0.0434405305540577	0.832350867762939	FALSE	FALSE	Not sig		Unknown (carbon number 9); PlaSMA ID-647_HILIC_positive_199_10829a0_985	2. Single	0.029818524331875	0.145634790064543	0.0568127045219028	0.857668613968607	FALSE	FALSE	Not sig
Unknown_HILIC_negative_172_83096a5_163	3_Malignant and Benign	0.0688590350572839	0.265218428363227	0.0393334056475936	0.906568463022805	FALSE	FALSE	Not sig		Unknown_hilicpos50_157_0971a2_534	Case	0.0231280444521483	0.0845628569519107	0.0921307832542375	0.717486754509687	FALSE	FALSE	Not sig		Unknown (carbon number 11); PlaSMA ID-835_RP_pos_221_0925a2_045	2. Small tumour	0.00127203804598523	0.0184649345767958	0.0434406602671447	0.656243741492228	TRUE	FALSE	Sig unadjusted only		Unknown_HILIC_positive_398_2532a0_971	3. Multiple	0.0343294504930585	0.142434559392447	0.0568694328482402	0.782218619303897	FALSE	FALSE	Not sig
Adipic acid_HILIC_negative_145_0509a0_682	4_Malignant	0.00225658591574297	0.0525059389490885	0.039346137381566	0.82584807070934	FALSE	FALSE	Not sig		Unknown_HILIC_positive_152_11823a3_405	Case	0.0000591302098434672	0.00255039641357812	0.0924591688631021	0.718618292648863	TRUE	FALSE	Sig unadjusted only		Galacturonic acid_RP_neg_193_0359a4_685	4. Large tumour	0.0381606496783978	0.216595556020816	0.0434491823575826	0.832350867762939	FALSE	FALSE	Not sig		Unknown_RP_pos_238_1556a3_102	3. Multiple	0.00479834662749919	0.0499562613075181	0.0568930898223351	0.782218619303897	TRUE	FALSE	Sig unadjusted only
Unknown_HILIC_negative_168_83635a5_162	3_Malignant and Benign	0.0784224299655057	0.278559310058471	0.0393484272379025	0.906568463022805	FALSE	FALSE	Not sig		ABSCISIC ACID_RP_pos_247_133a6_213	Case	0.0363688052913818	0.111958871191117	0.0931138447073351	0.720301120457845	FALSE	FALSE	Not sig		Unknown_hilicpos50_177_1133a3_219	4. Large tumour	0.00154953906492863	0.0370850050600298	0.0434731026474911	0.832350867762939	TRUE	FALSE	Sig unadjusted only		quinine_RP_pos_325_199a7_845	2. Single	0.000598749367287525	0.0215524272260527	0.0569734504894569	0.857668613968607	TRUE	FALSE	Sig unadjusted only
Unknown_RP_neg_270_0729a1_32	3_Malignant and Benign	0.0111497345259069	0.104445603852469	0.0395699217018141	0.906568463022805	FALSE	FALSE	Not sig		w/o MS2:MMV553002_hilicpos50_240_0324a0_5	Case	0.00503359296470768	0.0320208304480999	0.0936744702081797	0.720301120457845	TRUE	FALSE	Sig unadjusted only		w/o MS2:Tamoxifen_hilicpos50_372_2378a1_194	2. Small tumour	0.0869688702124829	0.219096800759946	0.0434869780020982	0.656243741492228	FALSE	FALSE	Not sig		2-QUINOLINECARBOXYLIC ACID_RP_pos_174_055a3_565	2. Single	0.0520201143013944	0.193718167583466	0.0569766238478488	0.857668613968607	FALSE	FALSE	Not sig
Phenylalanine; LC-ESI-QTOF; MS2; CE_RP_pos_166_0865a2_174	2_Benign	0.683974738929358	0.816788216657816	0.0395871157691418	0.748886084713942	FALSE	FALSE	Not sig		Unknown_HILIC_negative_257_8197a4_601	Case	0.0199207127148878	0.0761332009794883	0.0938329446648594	0.720301120457845	FALSE	FALSE	Not sig		Unknown_RP_neg_372_0864a2_656	2. Small tumour	0.160771395096007	0.32684059932915	0.0437442680426142	0.656243741492228	FALSE	FALSE	Not sig		w/o MS2:Na-Acetyl-L-lysine_RP_pos_187_1077a1_868	3. Multiple	0.00785053886342512	0.0647268803061625	0.0571329869689611	0.782218619303897	FALSE	FALSE	Not sig
Unknown_RP_pos_444_2954a5_717	3_Malignant and Benign	0.092784227732505	0.30354934631213	0.0396269237877908	0.906568463022805	FALSE	FALSE	Not sig		Unknown_hilicpos50_159_1491a1_89	Case	0.00354648738855211	0.0268725154441448	0.0941711738857567	0.720301120457845	TRUE	FALSE	Sig unadjusted only		Unknown_HILIC_positive_398_25375a1_109	3. Medium tumour	0.215741447106189	0.7846142207248	0.0437831426068517	0.999952815240771	FALSE	FALSE	Not sig		Unknown_HILIC_negative_564_82794a7_929	3. Multiple	0.00253854914346751	0.0355850192432499	0.0571551767073083	0.782218619303897	TRUE	FALSE	Sig unadjusted only
Unknown_RP_neg_429_2502a3_873	4_Malignant	0.000651609634322212	0.0312898714513844	0.0396433323410645	0.827421490049867	TRUE	FALSE	Sig unadjusted only		Pyroglutamic acid (not validated. isomer of 89); PlaSMA ID-88_RP_pos_130_0499a3_645	Case	0.322069626262577	0.5006153209005	0.0941901491649897	0.720301120457845	FALSE	FALSE	Not sig		Unknown_RP_pos_434_9484a6_945	3. Medium tumour	0.098949856921578	0.657837255029917	0.0438062967432414	0.999952815240771	FALSE	FALSE	Not sig		Unknown_HILIC_negative_206_0132a1_563	3. Multiple	0.101202436419574	0.26846443207409	0.0572418955160876	0.782218619303897	FALSE	FALSE	Not sig
Unknown_HILIC_negative_259_8157a4_028	3_Malignant and Benign	0.150283905285784	0.401415244154635	0.0396523587639015	0.906568463022805	FALSE	FALSE	Not sig		Unknown_HILIC_negative_462_09222a4_611	Case	0.0282558044905593	0.0955245759047762	0.0944199548257112	0.720301120457845	FALSE	FALSE	Not sig		Unknown_RP_pos_188_1281a5_045	2. Small tumour	0.000106460410432765	0.00542671572660521	0.0438804917226646	0.656243741492228	TRUE	FALSE	Sig unadjusted only		Unknown_HILIC_positive_234_05841a0_609	2. Single	0.0381334394764481	0.165020672486283	0.0572711609321103	0.857668613968607	FALSE	FALSE	Not sig
Unknown (carbon number 10); PlaSMA ID-169_RP_pos_144_081a4_207	2_Benign	0.130513430426834	0.320566467099702	0.0396645682907164	0.748886084713942	FALSE	FALSE	Not sig		Unknown_RP_pos_494_1227a4_992	Case	0.387873536174352	0.568061055777735	0.0946956103326849	0.720301120457845	FALSE	FALSE	Not sig		Unknown_RP_neg_676_3356a6_332	3. Medium tumour	0.0319475405468678	0.443718207497319	0.0439218210430344	0.999952815240771	FALSE	FALSE	Not sig		Unknown_RP_neg_690_3178a8_044	3. Multiple	0.00463363252114161	0.0483697011847894	0.0573172754807098	0.782218619303897	TRUE	FALSE	Sig unadjusted only
Unknown_HILIC_positive_367_01706a1_176	2_Benign	0.728053637264071	0.844099126208455	0.0398086670748182	0.748886084713942	FALSE	FALSE	Not sig		Unknown_HILIC_positive_362_16537a1_264	Case	0.00457488293768189	0.0307014082546809	0.0947109734721479	0.720301120457845	TRUE	FALSE	Sig unadjusted only		Unknown_HILIC_negative_401_87094a2_66	2. Small tumour	0.000468955399326178	0.0116866433475227	0.0439283310506815	0.656243741492228	TRUE	FALSE	Sig unadjusted only		4-Methyl-5-thiazoleethanol; LC-ESI-QTOF; MS2; CE_RP_pos_144_0443a3_5	2. Single	0.0768044538475383	0.2329655960986	0.0573963822800325	0.857668613968607	FALSE	FALSE	Not sig
Unknown_HILIC_negative_318_73682a0_605	3_Malignant and Benign	0.00720814555683765	0.0872590497674373	0.0398273004583157	0.906568463022805	FALSE	FALSE	Not sig		Unknown_RP_pos_249_2064a8_139	Case	0.198327332307996	0.360219703521002	0.0947671112604519	0.720301120457845	FALSE	FALSE	Not sig		Unknown_HILIC_negative_197_80832a4_033	2. Small tumour	0.0107954870632516	0.0592619394730946	0.0440367519208099	0.656243741492228	FALSE	FALSE	Not sig		Unknown_HILIC_negative_232_04633a5_782	2. Single	0.0065281411743812	0.0677855928821328	0.057420884211456	0.857668613968607	FALSE	FALSE	Not sig
Unknown_HILIC_negative_268_94321a1_359	4_Malignant	0.0152696208838639	0.110002779797431	0.0399353535578217	0.827421490049867	FALSE	FALSE	Not sig		Unknown_HILIC_negative_564_82794a7_929	Case	0.00310670446575666	0.0248346538250405	0.0949039294627771	0.720301120457845	TRUE	FALSE	Sig unadjusted only		Unknown_HILIC_negative_298_04221a2_702	4. Large tumour	0.0304658084513615	0.196911994932522	0.044126643987014	0.836532402559461	FALSE	FALSE	Not sig		Unknown_hilicpos50_168_1499a2_432	2. Single	0.00144092917500891	0.0301338172579193	0.0574692599933105	0.857668613968607	TRUE	FALSE	Sig unadjusted only
2.8-Quinolinediol_RP_pos_162_0551a3_501	2_Benign	0.0400799371553493	0.168791580831273	0.0400001979037637	0.748886084713942	FALSE	FALSE	Not sig		Unknown_HILIC_positive_486_22186a6_261	Case	0.0292875677957309	0.0975837891326347	0.0950314469329876	0.720301120457845	FALSE	FALSE	Not sig		Taurocholic acid_RP_neg_514_283a6_126	2. Small tumour	0.019470995921573	0.0860999084804842	0.0443068960247018	0.656243741492228	FALSE	FALSE	Not sig		2-(3-oxobutyl)cyclopentane-1.3-dione put_HILIC_positive_169_09738a4_028	2. Single	0.00282124265268387	0.0460345191702029	0.0577236548635889	0.858202065680252	TRUE	FALSE	Sig unadjusted only
Unknown_RP_pos_320_2429a7_173	4_Malignant	0.0058750683145139	0.0797911527144189	0.0400535243591018	0.827421490049867	FALSE	FALSE	Not sig		Xanthurenic acid_RP_neg_204_0301a3_307	Case	0.00656584087723205	0.0375669467101105	0.095145206069745	0.720301120457845	TRUE	FALSE	Sig unadjusted only		Unknown_RP_pos_258_206a4_55	4. Large tumour	0.000264153229896754	0.0132923259915995	0.0443738722088041	0.836532402559461	TRUE	FALSE	Sig unadjusted only		L-Phenylalanine_RP_pos_166_0865a4_85	3. Multiple	0.129991365542866	0.312808476770644	0.0577269574738679	0.782218619303897	FALSE	FALSE	Not sig
Unknown_HILIC_positive_434_27457a4_108	2_Benign	0.00629162008339977	0.0665471006047155	0.0401138127178125	0.748886084713942	FALSE	FALSE	Not sig		Unknown_RP_neg_431_1938a11_538	Case	0.00487083342375034	0.0315828846117909	0.0956705517070937	0.720301120457845	TRUE	FALSE	Sig unadjusted only		w/o MS2:2-amino-4-hydroxypyrimidine-5-carboxylic acid_hilicpos50_156_0417a3_038	2. Small tumour	0.000338037584827078	0.0102061347726637	0.0443993461802303	0.656243741492228	TRUE	FALSE	Sig unadjusted only		Unknown_HILIC_negative_297_86923a3_546	3. Multiple	0.0069145212756851	0.060497138234541	0.0580084469976586	0.782218619303897	FALSE	FALSE	Not sig
w/o MS2:Unknown (carbon number 7); PlaSMA ID-165_hilicpos50_143_1182a0_99	2_Benign	0.00114085672955912	0.0303791916500925	0.040166414718242	0.748886084713942	TRUE	FALSE	Sig unadjusted only		NCGC00385353-01!(2S.3S.4S.5R.6S)-3.4.5-trihydroxy-6-(5-hydroxy-4-oxo-2-phenylchromen-7-yl)oxyoxane-2-carboxylic acid_RP_pos_431_0978a4_318	Case	0.927744242676313	0.963077533061235	0.0958632670244289	0.720301120457845	FALSE	FALSE	Not sig		Unknown_RP_pos_188_1285a5_332	2. Small tumour	0.0508171745404448	0.15570445751073	0.0444372259735372	0.656243741492228	FALSE	FALSE	Not sig		Unknown_RP_pos_576_1297a3_517	2. Single	0.000904236752006883	0.0252827880746454	0.058025523144765	0.859434058095981	TRUE	FALSE	Sig unadjusted only
Unknown_RP_pos_376_269a5_303	2_Benign	0.0215355206076433	0.124994836386172	0.0401916874870044	0.748886084713942	FALSE	FALSE	Not sig		Unknown_RP_neg_607_1304a3_975	Case	0.46038615910697	0.628964731811646	0.0961481784244067	0.720301120457845	FALSE	FALSE	Not sig		Unknown_RP_pos_273_2065a8_313	3. Medium tumour	0.0207758760554847	0.389740157535796	0.0444870686302481	0.999952815240771	FALSE	FALSE	Not sig		Unknown_HILIC_positive_246_18143a6_648	2. Single	0.633087578976442	0.78288240311359	0.0582444482684155	0.859434058095981	FALSE	FALSE	Not sig
w/o MS2:d-Dethiobiotin_hilicpos50_213_1232a2_109	4_Malignant	0.00667468977913609	0.0828805333295069	0.0405854226001926	0.834019809977779	FALSE	FALSE	Not sig		Unknown_HILIC_positive_310_00574a5_36	Case	0.00575995360060544	0.0351053072707708	0.096174656951745	0.720301120457845	TRUE	FALSE	Sig unadjusted only		Unknown_HILIC_negative_419_03436a6_779	4. Large tumour	0.0132618323322307	0.130457874446129	0.0445080063660959	0.836532402559461	FALSE	FALSE	Not sig		Indoline_RP_pos_120_0807a4_85	3. Multiple	0.130124557047334	0.312808476770644	0.0587572744553466	0.782218619303897	FALSE	FALSE	Not sig
4-Hydroxybenzoic acid; LC-ESI-QTOF; MS2; CE_RP_pos_139_0389a2_296	2_Benign	0.00109979287564344	0.0303791916500925	0.0406682714825735	0.748886084713942	TRUE	FALSE	Sig unadjusted only		Unknown_RP_pos_401_2623a6_011	Case	0.010641941796005	0.0501259947521133	0.09632864993574	0.720301120457845	FALSE	FALSE	Not sig		Unknown_HILIC_negative_233_01239a0_438	4. Large tumour	0.029405990939944	0.195862284316094	0.0445440183783254	0.836532402559461	FALSE	FALSE	Not sig		Unknown_RP_neg_278_9731a3_909	3. Multiple	0.0281263922424511	0.125735865092962	0.058907563467308	0.782218619303897	FALSE	FALSE	Not sig
w/o MS2:NCGC00385411-01_C24H28O10_Spiro[furan-3(2H).1'(4'H)-naphthalene]-4'a.5'(5'H)-dicarboxylic acid. 6'-(acetyloxy)-5-(3-furanyl)-4.5.6'.7'.8'.8'a-hexahydro-5'-hydroxy-2'-methyl-2-oxo-. dimethyl ester_HILIC_negative_499_15707a5_059	2_Benign	0.0407809289853791	0.170164947126578	0.0406692549150316	0.748886084713942	FALSE	FALSE	Not sig		Unknown_RP_pos_273_1699a7_232	Case	0.00111679740183237	0.0137655898843297	0.0963654077270537	0.720301120457845	TRUE	FALSE	Sig unadjusted only		Unknown_RP_pos_663_3196a5_251	2. Small tumour	0.000455976799707318	0.0116866433475227	0.0445698359247219	0.656243741492228	TRUE	FALSE	Sig unadjusted only		N-(1-oxo-1-(3.5.6.7-tetrahydrospiro[imidazo[4.5-c]pyridine-4.4'-piperidin]-1'-yl)propan-2-yl)furan-2-carboxamide_RP_neg_380_175a6_79	3. Multiple	0.00376988712994017	0.0433123634005195	0.0589340315154102	0.782218619303897	TRUE	FALSE	Sig unadjusted only
w/o MS2:Hydrocotarnine; PlaSMA ID-839_hilicpos50_222_1124a0_525	2_Benign	0.0231977886188846	0.129521002412843	0.0407683352306013	0.748886084713942	FALSE	FALSE	Not sig		Unknown_HILIC_negative_166_01503a5_447	Case	0.434038090057517	0.607127406798201	0.0974027083325251	0.720301120457845	FALSE	FALSE	Not sig		(E)-8-(1-(hydroxyimino)ethyl)-4.9-dimethyl-2H-furo[2.3-h]chromen-2-one_RP_pos_272_0855a3_955	2. Small tumour	0.0234817170336552	0.0962064085147147	0.0446283422321172	0.656243741492228	FALSE	FALSE	Not sig		4-Hydroxybenzoic acid_RP_neg_137_025a3_247	3. Multiple	0.0142833449197781	0.0875970762658265	0.0590142121641593	0.782218619303897	FALSE	FALSE	Not sig
Unknown_RP_pos_376_2696a4_704	4_Malignant	0.0255780786530667	0.136590420018077	0.0408625779526572	0.835341762834268	FALSE	FALSE	Not sig		Unknown_RP_pos_530_1776a2_889	Case	0.0285812043548448	0.0962103148308456	0.0975638369628573	0.720301120457845	FALSE	FALSE	Not sig		Unknown_HILIC_positive_762_40985a0_45	2. Small tumour	0.00216509787648187	0.0239678909937216	0.0446870047907805	0.656243741492228	TRUE	FALSE	Sig unadjusted only		w/o MS2:LEVODOPA_HILIC_positive_215_10274a4_617	2. Single	0.000222161007499577	0.0121108604782756	0.0590417320190987	0.8630464973016	TRUE	FALSE	Sig unadjusted only
Unknown_RP_pos_188_1281a5_045	2_Benign	0.0000664714658848382	0.00636342691702414	0.0409651442821958	0.748886084713942	TRUE	FALSE	Sig unadjusted only		N-(1-oxo-1-(3.5.6.7-tetrahydrospiro[imidazo[4.5-c]pyridine-4.4'-piperidin]-1'-yl)propan-2-yl)furan-2-carboxamide_RP_neg_380_175a6_79	Case	0.000125209066716787	0.00403658860646099	0.0981503637637579	0.720301120457845	TRUE	FALSE	Sig unadjusted only		Unknown_RP_pos_386_2909a7_208	2. Small tumour	0.726563200222486	0.844966092110595	0.0449483149311167	0.656243741492228	FALSE	FALSE	Not sig		Unknown_HILIC_negative_207_95619a5_592	2. Single	0.00695188520050253	0.0701443429613687	0.0591943094538363	0.8630464973016	FALSE	FALSE	Not sig
Unknown_RP_neg_185_0823a5_518	2_Benign	0.19006619495844	0.396774443578153	0.0410965778270647	0.748886084713942	FALSE	FALSE	Not sig		Unknown_HILIC_negative_257_81961a2_663	Case	0.00423299567676869	0.0296674836319335	0.0983512244495107	0.720301120457845	TRUE	FALSE	Sig unadjusted only		Unknown_RP_neg_197_8083a8_673	4. Large tumour	0.00265027088731237	0.0498752988133389	0.0453738003781981	0.844648216585682	TRUE	FALSE	Sig unadjusted only		Kynurenic acid_RP_pos_190_05a3_5	2. Single	0.088935834635866	0.252117147881688	0.0593631651164939	0.8630464973016	FALSE	FALSE	Not sig
Unknown_RP_neg_300_0185a3_169	2_Benign	1.12149521747597E-07	0.000146728957619772	0.0411940137874164	0.748886084713942	TRUE	FALSE	Sig unadjusted only		2-(3-oxobutyl)cyclopentane-1.3-dione put_HILIC_positive_169_09738a4_028	Case	0.0133142955240654	0.0582698265089461	0.0985481751344655	0.720301120457845	FALSE	FALSE	Not sig		Unknown_HILIC_positive_709_35748a6_326	3. Medium tumour	0.0187181738649773	0.382569910778007	0.0453863822071234	0.999952815240771	FALSE	FALSE	Not sig		Unknown_HILIC_positive_709_35748a6_326	2. Single	0.00227723173465216	0.0402005022539326	0.0595388543339307	0.8630464973016	TRUE	FALSE	Sig unadjusted only
Unknown_HILIC_negative_396_11407a7_216	2_Benign	0.00410867154494941	0.0544190719342862	0.0413728266609827	0.748886084713942	FALSE	FALSE	Not sig		N-BENZOYL(D5) GLYCINE_RP_pos_180_0656a3_515	Case	0.000305671491601881	0.00621718259384102	0.0985578379853195	0.720301120457845	TRUE	FALSE	Sig unadjusted only		Unknown_HILIC_negative_226_80173a0_609	2. Small tumour	0.00246700170942361	0.0258903254264377	0.0455801778839537	0.656243741492228	TRUE	FALSE	Sig unadjusted only		Unknown_RP_neg_288_9516a2_401	2. Single	0.0163013851840792	0.107174098572045	0.0596969755762282	0.8630464973016	FALSE	FALSE	Not sig
piscidic acid_RP_neg_279_0448a4_794	2_Benign	0.0371974646540847	0.16186258178191	0.0415292848300222	0.748886084713942	FALSE	FALSE	Not sig		Unknown_HILIC_negative_254_98204a0_629	Case	0.0910221231732058	0.212402992541518	0.0986399839602566	0.720301120457845	FALSE	FALSE	Not sig		Unknown_RP_pos_581_7032a7_427	3. Medium tumour	0.0333770653948989	0.447115978412894	0.0456506005730995	0.999952815240771	FALSE	FALSE	Not sig		Unknown_RP_neg_257_8197a5_431	3. Multiple	0.0002688316370542	0.0125614782790207	0.0597184185628349	0.782218619303897	TRUE	FALSE	Sig unadjusted only
Unknown_HILIC_negative_239_04375a5_063	3_Malignant and Benign	0.0882395971320479	0.29601745191734	0.0419398271013328	0.906568463022805	FALSE	FALSE	Not sig		w/o MS2:Amino-nitro-toluene; PlaSMA ID-244_hilicpos50_153_0658a0_522	Case	0.152210711051033	0.303262457297108	0.0988520576430361	0.720301120457845	FALSE	FALSE	Not sig		w/o MS2:NCGC00381331-01_C16H26O5_Pentanoic acid. 3-methyl-. 5-hydroxy-3-(hydroxymethyl)-6-(1-methylethyl)-2-oxo-3-cyclohexen-1-yl ester_hilicpos50_316_2112a1_667	4. Large tumour	0.0148849503949986	0.137466894824399	0.0457004183325427	0.844648216585682	FALSE	FALSE	Not sig		Unknown_hilicpos50_120_1018a1_931	3. Multiple	0.00067516906093994	0.0206445353536084	0.0597447634077225	0.782218619303897	TRUE	FALSE	Sig unadjusted only
w/o MS2:MLS001333720-01!NEOSTIGMINE METHYL SULFATE_hilicpos50_223_1438a6_525	2_Benign	0.000203239616694694	0.012145944499935	0.0421154588715638	0.748886084713942	TRUE	FALSE	Sig unadjusted only		Unknown_RP_neg_291_9593a2_645	Case	0.0110040652946043	0.0511741188167319	0.0989768577210324	0.720301120457845	FALSE	FALSE	Not sig		N-(2-Furoyl)glycine_RP_pos_170_0447a2_3	2. Small tumour	0.00458409466077845	0.0364960883236418	0.0457300885177132	0.656243741492228	TRUE	FALSE	Sig unadjusted only		4-Hydroxyquinoline_RP_pos_146_0602a3_223	3. Multiple	0.0512011025689286	0.180630147985219	0.0597508158093838	0.782218619303897	FALSE	FALSE	Not sig
Unknown_HILIC_positive_444_29541a0_805	4_Malignant	0.00730946041382341	0.0863329685007768	0.0421637117425796	0.849725294837769	FALSE	FALSE	Not sig		Unknown_HILIC_negative_206_0132a1_563	Case	0.0520307253668301	0.143111840970433	0.0993018832059989	0.720301120457845	FALSE	FALSE	Not sig		Unknown_RP_pos_382_2586a5_764	3. Medium tumour	0.020951636494281	0.389740157535796	0.045734297118255	0.999952815240771	FALSE	FALSE	Not sig		Unknown_RP_neg_224_952a1_242	2. Single	0.000686551895417821	0.022087837618975	0.0598085725518561	0.8630464973016	TRUE	FALSE	Sig unadjusted only
Unknown_RP_pos_360_238a4_023	3_Malignant and Benign	0.160623867066209	0.417713195217612	0.0421830642839069	0.906568463022805	FALSE	FALSE	Not sig		Pyridoxamine; LC-ESI-QTOF; MS2; CE_RP_pos_169_0971a2_015	Case	0.000635095381870045	0.00994431014463175	0.099349478342267	0.720301120457845	TRUE	FALSE	Sig unadjusted only		Unknown_HILIC_negative_427_0524a7_26	3. Medium tumour	0.132143373642248	0.697495786097098	0.045782677103724	0.999952815240771	FALSE	FALSE	Not sig		Unknown_RP_neg_531_081a2_456	3. Multiple	0.0324490073747753	0.137438633891194	0.0599691350133162	0.782218619303897	FALSE	FALSE	Not sig
Unknown_RP_neg_224_952a1_242	4_Malignant	0.000710411232204995	0.0326839625706999	0.0423086322356566	0.849725294837769	TRUE	FALSE	Sig unadjusted only		Unknown_RP_pos_234_1338a4_659	Case	0.0803959279664235	0.193948381848932	0.0994519962157314	0.720301120457845	FALSE	FALSE	Not sig		Unknown_HILIC_positive_173_16515a1_434	4. Large tumour	0.00811343507290618	0.100397272754985	0.0458293139177697	0.844648216585682	FALSE	FALSE	Not sig		Unknown_HILIC_negative_690_31714a6_24	3. Multiple	0.00323810683233179	0.0402201560661464	0.0600475162251269	0.782218619303897	TRUE	FALSE	Sig unadjusted only
Unknown_HILIC_negative_199_80522a4_034	3_Malignant and Benign	0.191231091184464	0.450259167905831	0.0423579748277617	0.906568463022805	FALSE	FALSE	Not sig		w/o MS2:7-propyltheophylline_hilicpos50_223_1191a7_139	Case	0.149800164402725	0.300288889315984	0.0998957273805717	0.720301120457845	FALSE	FALSE	Not sig		Unknown_RP_pos_267_1957a9_058	4. Large tumour	0.00271366195872137	0.0500052731830112	0.0458369605433758	0.844648216585682	FALSE	FALSE	Not sig		Unknown_HILIC_positive_246_18143a6_648	3. Multiple	0.933238180487285	0.96419053919784	0.0601303319721363	0.782218619303897	FALSE	FALSE	Not sig
Unknown_RP_neg_270_0081a1_713	4_Malignant	0.0568179372612138	0.199340677174567	0.0423687236089018	0.849725294837769	FALSE	FALSE	Not sig		Unknown_HILIC_negative_401_87094a2_66	Case	0.000997962315458378	0.0129798819447596	0.100084369672723	0.720301120457845	TRUE	FALSE	Sig unadjusted only		Unknown_RP_neg_324_0725a2_892	3. Medium tumour	0.00183511463301203	0.175678656940786	0.0459487992393109	0.999952815240771	FALSE	FALSE	Not sig		Unknown_RP_neg_344_6547a8_044	3. Multiple	0.00299642912196429	0.0393343956645814	0.0601932915628345	0.782218619303897	TRUE	FALSE	Sig unadjusted only
Unknown_HILIC_negative_174_95642a7_928	3_Malignant and Benign	0.030014542609463	0.179096706616622	0.0424108841504762	0.906568463022805	FALSE	FALSE	Not sig		Unknown_RP_neg_226_9665a11_526	Case	0.00298383434116599	0.024105277238326	0.100210448902275	0.720301120457845	TRUE	FALSE	Sig unadjusted only		Unknown_RP_neg_619_1818a2_783	3. Medium tumour	0.0131859994739251	0.334744158993421	0.0460053142067284	0.999952815240771	FALSE	FALSE	Not sig		Unknown_RP_neg_534_1289a2_114	3. Multiple	0.117487445930134	0.294657012955767	0.0603763763691274	0.782218619303897	FALSE	FALSE	Not sig
Unknown_RP_pos_310_0055a1_611	4_Malignant	0.000856095242026127	0.0361309013435758	0.0425282907665308	0.849725294837769	TRUE	FALSE	Sig unadjusted only		Unknown_HILIC_negative_208_93512a4_11	Case	0.0245915136684057	0.0878268345300203	0.100510501170944	0.720301120457845	FALSE	FALSE	Not sig		Unknown_RP_neg_197_8083a8_673	2. Small tumour	0.0000370856034720824	0.0026465635205077	0.0460417388455846	0.656243741492228	TRUE	FALSE	Sig unadjusted only		Unknown_RP_neg_572_1547a2_872	2. Single	0.0366423462402254	0.162693675331317	0.06043993751231	0.865168367045522	FALSE	FALSE	Not sig
w/o MS2:MLS001056797-01!CGP-20712A methanesulfonate salt_RP_pos_248_0948a2_617	2_Benign	0.400713151774492	0.606138310165253	0.0425482073797647	0.748886084713942	FALSE	FALSE	Not sig		w/o MS2:PYRIDOXINE_hilicpos50_187_1077a5_958	Case	0.00908210285752508	0.0451802962177262	0.10060811297036	0.720301120457845	TRUE	FALSE	Sig unadjusted only		Unknown_RP_pos_244_1178a4_819	2. Small tumour	0.0865352190028433	0.218284533795733	0.0462320417272709	0.656243741492228	FALSE	FALSE	Not sig		Unknown_RP_pos_302_113a4_963	3. Multiple	0.0278727612545678	0.125172297396085	0.0604723269344729	0.782218619303897	FALSE	FALSE	Not sig
3-Formyl indole put_HILIC_positive_146_06346a0_507	2_Benign	0.0384283105837489	0.165127051193906	0.0425776864705805	0.748886084713942	FALSE	FALSE	Not sig		Xanthurenic acid_RP_neg_204_0302a3_098	Case	0.227820444248099	0.396187524888696	0.100827179255359	0.720301120457845	FALSE	FALSE	Not sig		Unknown_HILIC_positive_176_13933a3_428	3. Medium tumour	0.0247471526155722	0.405788637145501	0.0462892176499333	0.999952815240771	FALSE	FALSE	Not sig		w/o MS2:(2R.3R.6R)-5-[(1E.3E)-hepta-1.3-dienyl]-2.3-dihydroxy-6-(hydroxymethyl)cyclohexan-1-one_hilicpos50_255_159a0_51	2. Single	0.00241827356288185	0.0416303672557511	0.0605114845194306	0.865168367045522	TRUE	FALSE	Sig unadjusted only
Unknown_RP_pos_125_0963a5_944	2_Benign	0.00112504744673487	0.0303791916500925	0.0426293929252698	0.748886084713942	TRUE	FALSE	Sig unadjusted only		w/o MS2:Ala-Ala_hilicpos50_161_0923a5_826	Case	0.513490547121012	0.675645456738174	0.100993725186424	0.720301120457845	FALSE	FALSE	Not sig		Unknown_RP_neg_388_1485a11_301	2. Small tumour	0.0112097480659277	0.0606087440060726	0.0465902734886532	0.656243741492228	FALSE	FALSE	Not sig		Unknown_HILIC_negative_224_02364a6_323	2. Single	0.148240193429634	0.3390692069996	0.0606168919586034	0.865168367045522	FALSE	FALSE	Not sig
Unknown_RP_pos_382_2945a8_289	4_Malignant	0.0733319286085814	0.227531873350737	0.0426637474167656	0.849725294837769	FALSE	FALSE	Not sig		Unknown_HILIC_positive_130_15921a0_585	Case	0.00094427432831911	0.0126970721179985	0.10102120409867	0.720301120457845	TRUE	FALSE	Sig unadjusted only		LID_251.1754_11.0_RP_pos_251_1757a4_252	4. Large tumour	0.0000229811492239026	0.0028187815844943	0.0466892845070916	0.84786509318944	TRUE	FALSE	Sig unadjusted only		Unknown_HILIC_negative_259_81577a3_048	3. Multiple	0.00862425860831444	0.0686616937883047	0.060631977617169	0.782218619303897	FALSE	FALSE	Not sig
Allocholic acid_RP_neg_407_2808a7_389	2_Benign	0.00287366166272943	0.0479962639413319	0.0427433294712983	0.748886084713942	TRUE	FALSE	Sig unadjusted only		Nicotinamide_hilicpos50_123_0552a0_614	Case	0.00134975964455039	0.0150505869456258	0.10106354596498	0.720301120457845	TRUE	FALSE	Sig unadjusted only		3-hydroxydodecanoyl carnitine_RP_pos_360_2742a6_567	2. Small tumour	0.363449826422807	0.553996337362919	0.0467399072931564	0.656243741492228	FALSE	FALSE	Not sig		Suberic acid_RP_neg_173_0822a4_906	3. Multiple	0.0931225184000421	0.258071228569344	0.0607668862692748	0.782218619303897	FALSE	FALSE	Not sig
Unknown_hilicpos50_163_082a3_51	3_Malignant and Benign	0.0108902301511588	0.104075011478644	0.0429284493141693	0.906568463022805	FALSE	FALSE	Not sig		Unknown_RP_neg_733_134a8_815	Case	0.00363623209618962	0.0271334809459016	0.101470323812848	0.720301120457845	TRUE	FALSE	Sig unadjusted only		Unknown_HILIC_negative_168_9814a7_839	3. Medium tumour	0.0168733435453602	0.365050747135508	0.0467822286904402	0.999952815240771	FALSE	FALSE	Not sig		Unknown_RP_neg_476_9624a6_83	2. Single	0.00666680305200374	0.068321676185678	0.0611660066593967	0.869842667167145	FALSE	FALSE	Not sig
Unknown_RP_neg_174_9565a15_346	3_Malignant and Benign	0.0382480882144977	0.202560222630248	0.0429917648109199	0.906568463022805	FALSE	FALSE	Not sig		Unknown_HILIC_negative_201_80252a2_957	Case	0.00724172011412712	0.0396979768826103	0.101551936019199	0.720301120457845	TRUE	FALSE	Sig unadjusted only		Allysine put_HILIC_positive_146_08107a5_455	4. Large tumour	0.00453891255720809	0.0691482185916596	0.046844345080845	0.84786509318944	FALSE	FALSE	Not sig		Unknown_RP_pos_244_0635a3_109	3. Multiple	0.288328955629758	0.503197488148866	0.061297016315537	0.782218619303897	FALSE	FALSE	Not sig
5-(1.2-dithiolan-3-yl)pentanoic acid_HILIC_negative_229_02879a1_213	2_Benign	4.01234281449496E-06	0.00174982728298808	0.0431127168911331	0.748886084713942	TRUE	FALSE	Sig unadjusted only		w/o MS2:KOBUSONE_hilicpos50_245_1489a0_93	Case	0.0234164084754525	0.0851801698481473	0.101826077135381	0.720301120457845	FALSE	FALSE	Not sig		w/o MS2:3-hydroxy-1-(4-hydroxyphenyl)propan-1-one_hilicpos50_167_0927a1_176	4. Large tumour	0.0326672299961732	0.201818384033413	0.0468562790195071	0.84786509318944	FALSE	FALSE	Not sig		N-Acetyl-L-phenylalanine_RP_neg_206_0826a4_571	3. Multiple	0.155455023031448	0.343946429198666	0.0613607432000479	0.782218619303897	FALSE	FALSE	Not sig
Dehydrosalsolidine_HILIC_positive_206_11778a2_356	2_Benign	0.000110001937552672	0.0083030308633507	0.0431525821131108	0.748886084713942	TRUE	FALSE	Sig unadjusted only		Unknown_HILIC_positive_266_15009a3_006	Case	0.0617994539090103	0.160946497753404	0.101897594054337	0.720301120457845	FALSE	FALSE	Not sig		L-Phenylalanine_RP_pos_166_0865a4_353	2. Small tumour	0.00683183810303569	0.0452955482338092	0.0469165228241241	0.656243741492228	TRUE	FALSE	Sig unadjusted only		Unknown_RP_pos_332_2431a5_021	2. Single	0.233172559329868	0.437895835105135	0.0616068112325058	0.870613613902162	FALSE	FALSE	Not sig
Glutarylcarnitine_RP_pos_276_1447a1_529	2_Benign	0.0884881554556923	0.25172369547976	0.0432789877575122	0.748886084713942	FALSE	FALSE	Not sig		w/o MS2:MLS002637604-01!phenyl(piperidin-1-yl)methanone_hilicpos50_190_1188a5_555	Case	0.337586427855425	0.515038935693677	0.101956846986111	0.720301120457845	FALSE	FALSE	Not sig		Unknown_HILIC_positive_346_25656a6_966	4. Large tumour	0.0789853009315542	0.301573255015905	0.0470167308488041	0.84786509318944	FALSE	FALSE	Not sig		Unknown_HILIC_negative_262_07581a1_474	3. Multiple	0.00189206313952295	0.0294630295391787	0.0616984852218445	0.782218619303897	TRUE	FALSE	Sig unadjusted only
w/o MS2:Thymol-beta-D-glucoside_hilicpos50_330_1906a2_346	4_Malignant	0.00913128847886945	0.0935940339177361	0.0434551895210514	0.849725294837769	FALSE	FALSE	Not sig		Pyridoxamine; LC-ESI-QTOF; MS2; CE_hilicpos50_169_097a4_055	Case	0.0160596567641372	0.0659661315605605	0.102085879732597	0.720301120457845	FALSE	FALSE	Not sig		Indigo Carmine_RP_pos_263_0815a2_651	4. Large tumour	0.0302536415929152	0.196911994932522	0.0470916153669549	0.84786509318944	FALSE	FALSE	Not sig		Indole-3-carboxylic acid_RP_pos_162_0549a3_893	2. Single	0.0406851795939651	0.16988226585778	0.0618791091321932	0.870613613902162	FALSE	FALSE	Not sig
Atrazine-desethyl; LC-ESI-ITFT; MS2; CE_hilicpos50_188_0703a1_198	4_Malignant	0.00398215824393736	0.067081421062035	0.0434755156057194	0.849725294837769	FALSE	FALSE	Not sig		w/o MS2:MLS001333720-01!NEOSTIGMINE METHYL SULFATE_hilicpos50_223_1438a6_525	Case	0.000415926732875232	0.00742794878870233	0.10220254897311	0.720301120457845	TRUE	FALSE	Sig unadjusted only		w/o MS2:NCGC00380632-01_C10H16O5_(4S.5S.6E.8S.10R)-4.5.8-Trihydroxy-10-methyl-3.4.5.8.9.10-hexahydro-2H-oxecin-2-one_RP_pos_217_1098a3_051	2. Small tumour	0.166843528525999	0.335826076648485	0.0471488041228167	0.656243741492228	FALSE	FALSE	Not sig		w/o MS2:NCGC00381331-01_C16H26O5_Pentanoic acid. 3-methyl-. 5-hydroxy-3-(hydroxymethyl)-6-(1-methylethyl)-2-oxo-3-cyclohexen-1-yl ester_hilicpos50_316_2112a1_667	2. Single	0.334014655719817	0.538005659924519	0.0618963518826939	0.870613613902162	FALSE	FALSE	Not sig
Xanthosine_RP_pos_285_0834a2_039	2_Benign	0.0983828995550135	0.269448066870696	0.0435288976912392	0.748886084713942	FALSE	FALSE	Not sig		Unknown_hilicpos50_127_123a1_675	Case	0.000450850153345193	0.00772745350165888	0.102400139925305	0.720301120457845	TRUE	FALSE	Sig unadjusted only		Unknown_hilicpos50_158_0923a4_106	2. Small tumour	0.0027484787879445	0.0276070357408907	0.0474118356382514	0.656243741492228	TRUE	FALSE	Sig unadjusted only		Unknown_HILIC_positive_255_94443a8_006	3. Multiple	0.00115818255999179	0.0243090635060961	0.0620368593148012	0.782218619303897	TRUE	FALSE	Sig unadjusted only
Unknown_RP_pos_434_2385a7_298	3_Malignant and Benign	0.024649639323116	0.159501850287187	0.0436171182894896	0.906568463022805	FALSE	FALSE	Not sig		2-(4-aminotetrahydro-2H-pyran-4-yl)acetic acid_HILIC_positive_160_09702a5_441	Case	0.178467706598347	0.335964387721108	0.102528468144864	0.720301120457845	FALSE	FALSE	Not sig		Unknown_RP_neg_666_4535a11_524	2. Small tumour	0.0561135528992516	0.16534962096814	0.0474643381809287	0.656243741492228	FALSE	FALSE	Not sig		Unknown_HILIC_negative_259_8157a4_028	2. Single	0.0272597609290555	0.139296790372368	0.062107467998116	0.870613613902162	FALSE	FALSE	Not sig
Pyridoxamine derivative put_HILIC_positive_169_09718a3_239	2_Benign	0.0717826948167573	0.225397661724618	0.0438125615206798	0.748886084713942	FALSE	FALSE	Not sig		Unknown_HILIC_negative_255_8224a2_663	Case	0.00430846741274285	0.0298776229593917	0.102765422869464	0.720301120457845	TRUE	FALSE	Sig unadjusted only		Unknown_HILIC_negative_430_06583a6_076	4. Large tumour	0.0000328493255444048	0.00329091643902392	0.0474896667212349	0.851127588497017	TRUE	FALSE	Sig unadjusted only		Unknown_RP_neg_161_0284a4_249	3. Multiple	0.011115729972647	0.0766770477023538	0.0622442098826896	0.782218619303897	FALSE	FALSE	Not sig
Unknown_RP_neg_536_1006a3_908	2_Benign	0.697638074679154	0.824039466230677	0.0438264558732916	0.748886084713942	FALSE	FALSE	Not sig		Unknown_RP_pos_227_1031a1_968	Case	0.00451411175568827	0.0305480838639249	0.102849020957908	0.720301120457845	TRUE	FALSE	Sig unadjusted only		p-Hydroxyphenyllactate_RP_neg_181_0508a3_008	2. Small tumour	0.021161909386844	0.0901929469817619	0.0475115544952269	0.656243741492228	FALSE	FALSE	Not sig		Unknown_RP_neg_159_1029a5_562	2. Single	0.00134289765189428	0.0299481436573014	0.0624217419262783	0.870889243847103	TRUE	FALSE	Sig unadjusted only
Unknown (carbon number 10); PlaSMA ID-169_RP_pos_144_0806a3_416	4_Malignant	0.000364195425552784	0.0223354225827293	0.04383478232094	0.849725294837769	TRUE	FALSE	Sig unadjusted only		Unknown_HILIC_negative_132_86829a4_421	Case	0.000100672873801605	0.00352320011908029	0.10292227941651	0.720301120457845	TRUE	FALSE	Sig unadjusted only		1.8-dihydroxy-3-methylanthra-9.10-quinone_RP_pos_255_0737a4_232	3. Medium tumour	0.00884680553027335	0.300850222673812	0.0475894627312835	0.999952815240771	FALSE	FALSE	Not sig		NEPSILON.NEPSILON.NEPSILON-TRIMETHYLLYSINE_hilicpos50_189_1589a8_033	2. Single	0.216805961354813	0.416979361669945	0.0626002207041828	0.870889243847103	FALSE	FALSE	Not sig
w/o MS2:2-(4-aminotetrahydro-2H-pyran-4-yl)acetic acid_hilicpos50_160_0966a5_426	2_Benign	0.212801962477407	0.421791201569491	0.043888274755573	0.748886084713942	FALSE	FALSE	Not sig		Unknown_RP_pos_382_2591a4_901	Case	0.315849597694401	0.494302101654914	0.103043366378334	0.720301120457845	FALSE	FALSE	Not sig		Unknown_HILIC_positive_515_85974a8_004	2. Small tumour	0.00153836682663333	0.0207494494657588	0.0476033880091361	0.656243741492228	TRUE	FALSE	Sig unadjusted only		Unknown_hilicpos50_190_1549a3_408	3. Multiple	0.0714693373595116	0.218812128811297	0.0626450420664298	0.782218619303897	FALSE	FALSE	Not sig
2.8-Quinolinediol_hilicpos50_162_0547a2_451	2_Benign	0.00396215105485392	0.0531716360695102	0.0439759109010676	0.748886084713942	FALSE	FALSE	Not sig		Unknown_hilicpos50_183_1128a1_745	Case	0.038192650489729	0.11540119566758	0.103102578489324	0.720301120457845	FALSE	FALSE	Not sig		w/o MS2:NCGC00385917-01!5-phenyl-1.3-oxazolidin-2-one_hilicpos50_181_097a2_504	2. Small tumour	0.00101875602123848	0.0161468448106525	0.0476203460339917	0.656243741492228	TRUE	FALSE	Sig unadjusted only		Unknown_RP_pos_382_2597a6_157	2. Single	0.00879862610807951	0.0781325960955025	0.0628347539670934	0.870889243847103	FALSE	FALSE	Not sig
Unknown_RP_pos_173_1651a2_012	2_Benign	0.00276188026465101	0.0468004446055343	0.0439805454018252	0.748886084713942	TRUE	FALSE	Sig unadjusted only		Phenylpropanolamine_RP_pos_152_1071a2_334	Case	0.159873586035779	0.313688412944545	0.103134699391749	0.720301120457845	FALSE	FALSE	Not sig		Unknown_RP_pos_497_2584a6_011	2. Small tumour	0.243473949862403	0.428747964342558	0.0476281412666099	0.656243741492228	FALSE	FALSE	Not sig		Unknown_HILIC_negative_255_8219a2_492	3. Multiple	0.0205179416170844	0.105421946043941	0.062848168852047	0.782218619303897	FALSE	FALSE	Not sig
Unknown_HILIC_negative_238_03932a4_54	2_Benign	0.141255539849569	0.336069127535351	0.0439900998985312	0.748886084713942	FALSE	FALSE	Not sig		Unknown_HILIC_negative_201_80214a3_649	Case	0.0270754442952706	0.093138579192758	0.103439648719744	0.720301120457845	FALSE	FALSE	Not sig		w/o MS2:Tanshinone I_hilicpos50_277_0849a5_674	2. Small tumour	0.0150452631225576	0.0724565802525141	0.0476591088180041	0.656243741492228	FALSE	FALSE	Not sig		Unknown_RP_neg_413_0728a7_735	3. Multiple	0.00278772676179842	0.0379924567363153	0.0630089924998502	0.782218619303897	TRUE	FALSE	Sig unadjusted only
Unknown_RP_pos_398_2538a6_527	4_Malignant	0.0202244483410015	0.122501481077826	0.0440266992239517	0.849725294837769	FALSE	FALSE	Not sig		Unknown_RP_neg_195_8114a8_674	Case	0.0000787891562872568	0.00299299349359893	0.103591627163236	0.720301120457845	TRUE	FALSE	Sig unadjusted only		Unknown_HILIC_negative_199_80522a4_034	2. Small tumour	0.00881222939021885	0.0517968692246876	0.0477208366470873	0.656243741492228	FALSE	FALSE	Not sig		w/o MS2:NCGC00385917-01!5-phenyl-1.3-oxazolidin-2-one_hilicpos50_181_097a2_504	3. Multiple	0.00539754616675378	0.0533636491297445	0.0632324724340299	0.782218619303897	FALSE	FALSE	Not sig
Unknown_RP_pos_382_2586a5_764	4_Malignant	0.00207252540283622	0.0509722265036442	0.0440311705036392	0.849725294837769	FALSE	FALSE	Not sig		Unknown_HILIC_negative_403_86938a2_658	Case	0.00217136313934375	0.0201004724573684	0.103857434211837	0.720301120457845	TRUE	FALSE	Sig unadjusted only		Unknown_HILIC_negative_257_8197a4_601	2. Small tumour	0.0192491462487144	0.0855775201109233	0.0477953356020292	0.656243741492228	FALSE	FALSE	Not sig		Unknown_RP_neg_671_1335a2_649	3. Multiple	0.0272946532292488	0.123687550921856	0.0633485347857949	0.782218619303897	FALSE	FALSE	Not sig
Unknown_HILIC_negative_215_86858a7_927	3_Malignant and Benign	0.111811383528852	0.338093804572234	0.0441280462812327	0.906568463022805	FALSE	FALSE	Not sig		L-Phenylalanine_RP_pos_166_0865a4_353	Case	0.00432511293735438	0.0298874441533731	0.103946864825576	0.720301120457845	TRUE	FALSE	Sig unadjusted only		w/o MS2:2-(4-aminotetrahydro-2H-pyran-4-yl)acetic acid_hilicpos50_160_0966a5_426	2. Small tumour	0.0918917625300249	0.227784500265827	0.0478541768374372	0.656243741492228	FALSE	FALSE	Not sig		Unknown_RP_pos_244_0635a3_109	2. Single	0.519273834366625	0.694689445984421	0.0633685557828707	0.870889243847103	FALSE	FALSE	Not sig
L-Phenylalanine_RP_pos_166_0865a4_353	2_Benign	0.00451981975657021	0.0563137091714368	0.0441403945514634	0.748886084713942	FALSE	FALSE	Not sig		Unknown_HILIC_positive_255_94443a8_006	Case	0.00101224164645609	0.0130692383629611	0.103961455208246	0.720301120457845	TRUE	FALSE	Sig unadjusted only		Melezitose_hilicpos50_522_2023a6_974	3. Medium tumour	0.5844373989751	0.935425405495696	0.0478598988048787	0.999952815240771	FALSE	FALSE	Not sig		Unknown_RP_neg_520_1497a3_812	2. Single	0.0581226379858645	0.204597161738272	0.0636457890505321	0.870889243847103	FALSE	FALSE	Not sig
Unknown_HILIC_negative_390_90076a6_716	2_Benign	0.0588723802636074	0.203410292724172	0.0441580145971475	0.748886084713942	FALSE	FALSE	Not sig		Unknown_RP_neg_671_1335a2_649	Case	0.00495951907326257	0.0318454747376135	0.104593715569466	0.720301120457845	TRUE	FALSE	Sig unadjusted only		w/o MS2:Tamoxifen_RP_pos_372_2376a5_292	3. Medium tumour	0.000706847070979771	0.105032920075696	0.0478729940393224	0.999952815240771	FALSE	FALSE	Not sig		Atrazine-desethyl; LC-ESI-ITFT; MS2; CE_RP_pos_188_0706a1_633	2. Single	0.357364474893461	0.560837890426563	0.0636582286853686	0.870889243847103	FALSE	FALSE	Not sig
Unknown_RP_neg_607_1304a3_975	4_Malignant	0.235971156718579	0.447433231942234	0.0441776947542318	0.849725294837769	FALSE	FALSE	Not sig		Unknown_RP_pos_386_2908a7_321	Case	0.823909570120517	0.904066274174736	0.10467507121693	0.720301120457845	FALSE	FALSE	Not sig		w/o MS2:LIGUSTILIDE_hilicpos50_229_0635a1_312	4. Large tumour	0.0291755081266456	0.195862284316094	0.0478925501228233	0.851317733211081	FALSE	FALSE	Not sig		Unknown_HILIC_negative_294_02887a7_141	3. Multiple	0.000458387848185973	0.0160640384297316	0.0637115482888711	0.782218619303897	TRUE	FALSE	Sig unadjusted only
Unknown_HILIC_positive_404_30157a1_102	4_Malignant	0.0902910020469617	0.256248866980712	0.0443368584336312	0.849725294837769	FALSE	FALSE	Not sig		Brefeldin-A; LC-ESI-QTOF; MS2; [M+H]+; CE_RP_pos_281_1755a7_354	Case	0.0553015985639348	0.148698444986265	0.105226804404139	0.720301120457845	FALSE	FALSE	Not sig		Unknown_RP_neg_672_3048a6_504	3. Medium tumour	0.000385063302556161	0.0755686731266466	0.0480497201758939	0.999952815240771	FALSE	FALSE	Not sig		Unknown_RP_pos_374_2173a4_091	3. Multiple	0.075414808461483	0.225573415552819	0.0637244473791219	0.782218619303897	FALSE	FALSE	Not sig
Unknown_RP_neg_162_8396a5_417	3_Malignant and Benign	0.0181826226772266	0.13609088105161	0.0445128514448339	0.906568463022805	FALSE	FALSE	Not sig		Unknown_RP_neg_190_929a1_023	Case	0.00737180941207477	0.0399219918505898	0.105245249686255	0.720301120457845	TRUE	FALSE	Sig unadjusted only		Unknown_HILIC_positive_146_98035a3_021	4. Large tumour	0.00307094719960551	0.0545405780925414	0.0482138292884988	0.851317733211081	FALSE	FALSE	Not sig		Unknown_HILIC_positive_171_14941a3_232	3. Multiple	0.00277925617872772	0.0379924567363153	0.0637709910737618	0.782218619303897	TRUE	FALSE	Sig unadjusted only
Unknown_RP_pos_192_1229a5_021	2_Benign	0.0265668675197948	0.138479355929873	0.0445270716931874	0.748886084713942	FALSE	FALSE	Not sig		N-Acetylcytidine_RP_pos_286_1032a2_411	Case	0.0390487068638693	0.117445344398994	0.105688716360004	0.720301120457845	FALSE	FALSE	Not sig		Unknown_HILIC_negative_278_06958a2_766	4. Large tumour	0.00112387668985668	0.0321986569904196	0.0482876350183001	0.851317733211081	TRUE	FALSE	Sig unadjusted only		Unknown_RP_pos_645_2715a7_185	3. Multiple	0.131644376589729	0.313926395834185	0.0637926828659038	0.782218619303897	FALSE	FALSE	Not sig
DL-Norleucine; CE10; LRQKBLKVPFOOQJ-UHFFFAOYSA-N_RP_pos_132_1019a1_346	2_Benign	0.124609676021285	0.313722243992009	0.0446101415621115	0.748886084713942	FALSE	FALSE	Not sig		Unknown_HILIC_positive_723_32867a7_288	Case	0.0831828103552421	0.198697987095684	0.105729500476455	0.720301120457845	FALSE	FALSE	Not sig		Unknown_HILIC_positive_426_9296a8_006	2. Small tumour	0.0012353911429265	0.0183670842272216	0.0484394764889711	0.656243741492228	TRUE	FALSE	Sig unadjusted only		Unknown_hilicpos50_360_2363a2_367	2. Single	0.0762022241288329	0.231935763432741	0.063854122499469	0.870889243847103	FALSE	FALSE	Not sig
Unknown_RP_neg_216_8538a11_085	2_Benign	0.0601472747854691	0.206001791913583	0.0446479233615237	0.748886084713942	FALSE	FALSE	Not sig		Unknown_HILIC_negative_261_89252a2_663	Case	0.00428734574580833	0.0298365816530101	0.105873806637814	0.720301120457845	TRUE	FALSE	Sig unadjusted only		Unknown_HILIC_positive_183_1125a1_732	2. Small tumour	0.0180851437496441	0.0819882872641525	0.0484490279995722	0.656243741492228	FALSE	FALSE	Not sig		Unknown_RP_neg_676_3352a5_772	2. Single	0.0306107853079001	0.146529557431481	0.0641167293289119	0.870889243847103	FALSE	FALSE	Not sig
Unknown_RP_pos_360_2386a5_547	4_Malignant	0.000121984132097701	0.0129402086076615	0.0446684830980396	0.849725294837769	TRUE	FALSE	Sig unadjusted only		Unknown_RP_neg_278_9731a3_909	Case	0.0144002286528542	0.0615229913143559	0.105892885546352	0.720301120457845	FALSE	FALSE	Not sig		Unknown_HILIC_negative_503_16208a5_785	4. Large tumour	0.219252862579012	0.486471162025224	0.048696284411333	0.851317733211081	FALSE	FALSE	Not sig		Unknown_HILIC_positive_709_35748a6_326	3. Multiple	0.00317232453463089	0.0397807469598283	0.0641254927409088	0.782218619303897	TRUE	FALSE	Sig unadjusted only
Unknown_RP_neg_733_134a8_815	3_Malignant and Benign	0.0455009049226655	0.217451681498763	0.0446777253983086	0.906568463022805	FALSE	FALSE	Not sig		Nordihydrocapsaicin put_HILIC_positive_316_17621a1_808	Case	0.27320922727556	0.449233719787236	0.106886302094605	0.720301120457845	FALSE	FALSE	Not sig		Unknown_HILIC_positive_196_14441a0_553	2. Small tumour	0.00573605190958803	0.0409602294389431	0.0488857306205834	0.656243741492228	TRUE	FALSE	Sig unadjusted only		Unknown_hilicpos50_183_1128a1_745	2. Single	0.0217736548509055	0.125310257023173	0.0641886772701746	0.870889243847103	FALSE	FALSE	Not sig
w/o MS2:(4-oxido-2.3.5.6.7.8-hexahydro-1H-pyrrolizin-4-ium-1-yl)methyl 2.3-dihydroxy-3-methylpentanoate_hilicpos50_288_1802a1_872	2_Benign	0.599324881257578	0.760657536655053	0.0447133102769768	0.748886084713942	FALSE	FALSE	Not sig		Unknown_HILIC_positive_146_98035a3_021	Case	0.00108678728864159	0.0135417146283118	0.107842537505973	0.720301120457845	TRUE	FALSE	Sig unadjusted only		Unknown_RP_pos_262_2011a8_313	2. Small tumour	0.00139925513488435	0.0195437553258241	0.0488881899920256	0.656243741492228	TRUE	FALSE	Sig unadjusted only		Unknown_RP_pos_386_2908a7_321	3. Multiple	0.489534111683801	0.691487987614773	0.0642146589967321	0.782218619303897	FALSE	FALSE	Not sig
Unknown_RP_pos_306_191a6_436	3_Malignant and Benign	0.013950595426156	0.117790151398861	0.044862430345599	0.906568463022805	FALSE	FALSE	Not sig		Unknown_RP_pos_211_1081a1_934	Case	0.000285539464625324	0.00596139573752338	0.107849420632382	0.720301120457845	TRUE	FALSE	Sig unadjusted only		Unknown_HILIC_positive_132_04781a0_857	2. Small tumour	2.22997672545225E-07	0.0000972517627488897	0.0488913801849181	0.656243741492228	TRUE	FALSE	Sig unadjusted only		Unknown_RP_neg_291_9593a2_645	3. Multiple	0.0124846563456167	0.0810087132686823	0.0647639620906879	0.782218619303897	FALSE	FALSE	Not sig
Schisandrin A_RP_neg_417_2284a9_361	3_Malignant and Benign	0.166320220507294	0.425281345596828	0.0449621839671275	0.906568463022805	FALSE	FALSE	Not sig		Unknown_HILIC_negative_195_81157a0_791	Case	0.00348697779180674	0.0266044606837533	0.108183426339153	0.720301120457845	TRUE	FALSE	Sig unadjusted only		Unknown_HILIC_negative_214_04898a6_468	2. Small tumour	0.313038143442686	0.503555210251043	0.0490442340769747	0.656243741492228	FALSE	FALSE	Not sig		Dodecenoylcarnitine_RP_pos_342_2632a7_582	3. Multiple	0.00512628559629456	0.0525343889437497	0.0648124462938697	0.782218619303897	FALSE	FALSE	Not sig
Phenylacetylglycine_RP_pos_194_0812a4_35	4_Malignant	0.0290365972146819	0.143740722831367	0.0450377208397667	0.849725294837769	FALSE	FALSE	Not sig		Unknown_RP_neg_185_0823a5_518	Case	0.589185886594341	0.736951754264751	0.108315528724049	0.720301120457845	FALSE	FALSE	Not sig		Unknown_hilicpos50_384_7714a1_191	2. Small tumour	0.00207021276676876	0.0232824788239753	0.0490559503312626	0.656243741492228	TRUE	FALSE	Sig unadjusted only		Unknown_HILIC_negative_136_86299a3_08	3. Multiple	0.00150368392891692	0.0259998212378806	0.06487848860864	0.782218619303897	TRUE	FALSE	Sig unadjusted only
w/o MS2:9-methoxycarbonyldec-9-enoic acid_RP_neg_229_1448a6_256	3_Malignant and Benign	0.12487088234747	0.357229018377421	0.045105207642511	0.906568463022805	FALSE	FALSE	Not sig		Taurocholic acid_RP_neg_514_2832a6_293	Case	0.00210155220050765	0.0195951751099984	0.108343114402926	0.720301120457845	TRUE	FALSE	Sig unadjusted only		Unknown_RP_pos_372_2014a7_767	4. Large tumour	0.0359242308479325	0.20977632805451	0.0492696467718639	0.851317733211081	FALSE	FALSE	Not sig		Unknown_RP_neg_349_0395a5_96	3. Multiple	0.155263291017814	0.343909942011807	0.0651265352588406	0.782218619303897	FALSE	FALSE	Not sig
Unknown_HILIC_positive_176_13933a3_428	2_Benign	0.0520233946168256	0.192815697706365	0.0451487651629073	0.748886084713942	FALSE	FALSE	Not sig		Unknown_RP_neg_302_0336a2_303	Case	0.0428691306729402	0.125064877183874	0.108501950561966	0.720301120457845	FALSE	FALSE	Not sig		w/o MS2:bonactin_hilicpos50_418_2792a1_755	2. Small tumour	0.00436224134370201	0.0354402197212149	0.0493573444864205	0.656243741492228	TRUE	FALSE	Sig unadjusted only		Unknown_hilicpos50_131_1541a5_846	3. Multiple	0.00942040464915679	0.0713804792431282	0.0651544993795869	0.782218619303897	FALSE	FALSE	Not sig
w/o MS2:3-hydroxy-5.5.8a-trimethyl-3.4.4a.6.7.8-hexahydronaphthalene-2-carboxylic acid_hilicpos50_239_164a0_423	4_Malignant	0.00234907541916633	0.0526237123780143	0.0451572713861196	0.849725294837769	FALSE	FALSE	Not sig		Unknown_hilicpos50_172_1444a2_479	Case	0.0174556880830448	0.0694863851175973	0.109197995942043	0.720301120457845	FALSE	FALSE	Not sig		Unknown_HILIC_negative_142_97531a6_717	4. Large tumour	0.17326350876629	0.436775383370385	0.0494249016926806	0.851317733211081	FALSE	FALSE	Not sig		w/o MS2:Mevalonic Acid Lactone_hilicpos50_148_0963a6	3. Multiple	0.620186818717264	0.783309361842324	0.0654001199452489	0.782218619303897	FALSE	FALSE	Not sig
Ornithine_hilicpos50_133_097a7_212	2_Benign	0.416459815582973	0.619403098205067	0.0452593595248692	0.748886084713942	FALSE	FALSE	Not sig		Unknown_HILIC_positive_296_07996a4_94	Case	0.0903529731194787	0.211239737316963	0.109282616394431	0.720301120457845	FALSE	FALSE	Not sig		Unknown_HILIC_negative_426_96704a0_472	2. Small tumour	0.000390878343260783	0.0108212750336382	0.049527966625891	0.656243741492228	TRUE	FALSE	Sig unadjusted only		Unknown_HILIC_positive_131_1545a5_844	2. Single	0.000616748909826413	0.0216137452773989	0.0654783090855951	0.870889243847103	TRUE	FALSE	Sig unadjusted only
Citric acid_HILIC_negative_191_02036a6_098	3_Malignant and Benign	5.52927487468297E-07	0.000542560097078267	0.0453288341530689	0.906568463022805	TRUE	FALSE	Sig unadjusted only		Unknown_HILIC_negative_676_33905a5_177	Case	0.520003143112566	0.681700847266807	0.109417600896863	0.720301120457845	FALSE	FALSE	Not sig		Unknown_RP_neg_256_9763a2_999	2. Small tumour	0.0112261291445643	0.0606087440060726	0.0497794110874116	0.656243741492228	FALSE	FALSE	Not sig		Unknown_HILIC_positive_358_36783a3_635	3. Multiple	0.00631860497972756	0.057945150807081	0.0655456420230713	0.782218619303897	FALSE	FALSE	Not sig
Stearic acid_RP_neg_283_2637a11_525	2_Benign	0.0865799105966767	0.24886201883251	0.0453452356764767	0.748886084713942	FALSE	FALSE	Not sig		Unknown_RP_neg_446_2762a7_055	Case	0.019700590019319	0.0756300142511715	0.109440167422196	0.720301120457845	FALSE	FALSE	Not sig		Unknown_RP_neg_179_654a3_804	2. Small tumour	0.0881072256454217	0.221113082262328	0.0498023556361464	0.656243741492228	FALSE	FALSE	Not sig		Unknown_HILIC_negative_191_00244a1_912	2. Single	0.0691061536765737	0.22142175769841	0.0656991100057543	0.870889243847103	FALSE	FALSE	Not sig
trans-Aconitic acid_HILIC_negative_173_00917a4_516	4_Malignant	0.00181028201620376	0.0500507724648577	0.0453644449769007	0.849725294837769	FALSE	FALSE	Not sig		w/o MS2:Isoguvacine_hilicpos50_128_0705a4_983	Case	0.0172815971052321	0.0690033251658554	0.109455948889651	0.720301120457845	FALSE	FALSE	Not sig		Unknown_RP_pos_200_103a1_259	2. Small tumour	0.00880347817335469	0.0517968692246876	0.0499551397963203	0.656243741492228	FALSE	FALSE	Not sig		w/o MS2:(4aR.5aS.9R)-9-ethynyl-9a.11b-dimethylhexadecahydrocyclopenta[1.2]phenanthro[8a.9-b]oxirene-3.9-diol_RP_neg_353_2001a11_527	3. Multiple	0.0285608882672955	0.127022132334766	0.0657195244984798	0.782218619303897	FALSE	FALSE	Not sig
Unknown_HILIC_negative_259_8157a4_028	2_Benign	0.0381224742011336	0.164429353010384	0.0453744006898109	0.748886084713942	FALSE	FALSE	Not sig		DL-Norleucine; CE10; LRQKBLKVPFOOQJ-UHFFFAOYSA-N_RP_pos_132_1019a1_346	Case	0.163516511743509	0.317881282116529	0.109555634941812	0.720301120457845	FALSE	FALSE	Not sig		Unknown_RP_pos_494_1227a4_992	2. Small tumour	0.247540102520356	0.432589003736598	0.0500579200425351	0.656243741492228	FALSE	FALSE	Not sig		Unknown_HILIC_positive_176_12833a4_051	3. Multiple	0.000303611507099921	0.0127457739012927	0.0658006416316382	0.782218619303897	TRUE	FALSE	Sig unadjusted only
Unknown_RP_pos_382_2597a6_157	2_Benign	0.0220732879771893	0.12684869005925	0.0454118929471548	0.748886084713942	FALSE	FALSE	Not sig		Unknown_RP_neg_337_0387a4_33	Case	0.0532093379964188	0.145133183902671	0.109618241588669	0.720301120457845	FALSE	FALSE	Not sig		3-Hydroxybenzaldehyde_RP_pos_121_0286a2_509	4. Large tumour	0.00254148880631797	0.0486602125112099	0.0502582560300893	0.851317733211081	TRUE	FALSE	Sig unadjusted only		Unknown_RP_neg_267_992a3_277	2. Single	0.00665881998285411	0.068321676185678	0.0658448914972686	0.870889243847103	FALSE	FALSE	Not sig
w/o MS2:D-Galactosamine_hilicpos50_178_0709a6_713	4_Malignant	0.0910199243924446	0.257572605075952	0.0454380542180551	0.849725294837769	FALSE	FALSE	Not sig		Unknown_HILIC_negative_136_86299a3_08	Case	0.00130483293951537	0.0147592774858727	0.109764426085394	0.720301120457845	TRUE	FALSE	Sig unadjusted only		Unknown_RP_neg_412_912a5_97	2. Small tumour	0.0239485892062895	0.097485128902006	0.0503671248013653	0.656243741492228	FALSE	FALSE	Not sig		Unknown_HILIC_positive_266_15009a3_006	2. Single	0.126403578932906	0.310277703134243	0.0659867155139704	0.870889243847103	FALSE	FALSE	Not sig
Unknown_HILIC_negative_178_88098a3_542	3_Malignant and Benign	0.030527286316335	0.18017984780694	0.0456767407356107	0.906568463022805	FALSE	FALSE	Not sig		Unknown_RP_pos_332_2428a5_581	Case	0.327466796961062	0.506225749536105	0.109899908585165	0.720301120457845	FALSE	FALSE	Not sig		Unknown_RP_neg_528_2639a6_117	4. Large tumour	0.108706165690831	0.346793089013976	0.0504677867867315	0.851317733211081	FALSE	FALSE	Not sig		Unknown_RP_neg_388_1485a11_301	3. Multiple	0.0118739824007343	0.0792645207460294	0.0659978268737326	0.782218619303897	FALSE	FALSE	Not sig
Unknown_RP_pos_404_1921a4_367	4_Malignant	0.0993846085896165	0.269993480882974	0.045683724364739	0.849725294837769	FALSE	FALSE	Not sig		LysoPC(0:0/16:0) put_RP_neg_540_331a10_44	Case	0.000126564521671989	0.00403658860646099	0.109992250151393	0.720301120457845	TRUE	FALSE	Sig unadjusted only		Unknown_RP_pos_246_2424a6_286	3. Medium tumour	0.204833522752185	0.778793721849741	0.0506660025116618	0.999952815240771	FALSE	FALSE	Not sig		Unknown_HILIC_negative_235_07277a4_348	3. Multiple	0.0614480472202717	0.200547799012379	0.06601968613986	0.782218619303897	FALSE	FALSE	Not sig
Xanthosine_RP_pos_285_0834a2_039	3_Malignant and Benign	0.297962449522451	0.56145108707423	0.045748343286819	0.906568463022805	FALSE	FALSE	Not sig		Unknown_HILIC_positive_358_36783a3_635	Case	0.00968236153570491	0.0469756106645757	0.11023357412153	0.720301120457845	TRUE	FALSE	Sig unadjusted only		Unknown_HILIC_positive_141_06578a7_846	3. Medium tumour	0.0650376151460187	0.571387675334183	0.0508030873632099	0.999952815240771	FALSE	FALSE	Not sig		Unknown_HILIC_negative_304_91446a7_929	3. Multiple	0.00156987555967034	0.02679026770307	0.0661891333575417	0.782218619303897	TRUE	FALSE	Sig unadjusted only
Unknown_RP_neg_690_3185a6_699	3_Malignant and Benign	7.93195143125499E-06	0.00246726813458566	0.0457745710197586	0.906568463022805	TRUE	FALSE	Sig unadjusted only		Histidine_HILIC_positive_156_07668a4_795	Case	0.0258861956637129	0.0905555418717228	0.110309530365027	0.720301120457845	FALSE	FALSE	Not sig		Unknown_RP_pos_292_048a2_016	2. Small tumour	0.00711216015505718	0.0461360024276338	0.0509380017825167	0.656243741492228	TRUE	FALSE	Sig unadjusted only		Unknown_HILIC_positive_296_07996a4_94	2. Single	0.0262349697563313	0.13711352369321	0.0662471568392027	0.870889243847103	FALSE	FALSE	Not sig
Unknown_HILIC_negative_232_92535a4_637	4_Malignant	0.00918056128874608	0.0935940339177361	0.0458388223285128	0.849725294837769	FALSE	FALSE	Not sig		Unknown_RP_pos_342_2284a5_683	Case	0.00249234170981956	0.0215988786325284	0.110464494259959	0.720301120457845	TRUE	FALSE	Sig unadjusted only		Unknown_HILIC_negative_187_02536a1_804	3. Medium tumour	0.0502590582635054	0.515620757764762	0.0510505384161192	0.999952815240771	FALSE	FALSE	Not sig		Unknown_RP_pos_141_0181a3_817	2. Single	0.0209196325622285	0.122186841974326	0.0662873217669059	0.870889243847103	FALSE	FALSE	Not sig
Unknown_HILIC_negative_476_06976a7_274	3_Malignant and Benign	0.613975439381197	0.789023193648881	0.046021015504666	0.906568463022805	FALSE	FALSE	Not sig		Unknown_RP_pos_379_2592a6_817	Case	0.00277816933823702	0.0232986141429723	0.110631329940898	0.720301120457845	TRUE	FALSE	Sig unadjusted only		w/o MS2:Unknown (carbon number 10); PlaSMA ID-807_hilicpos50_217_1546a4_992	4. Large tumour	0.00022224112045304	0.0117999997589186	0.0511040504027112	0.851317733211081	TRUE	FALSE	Sig unadjusted only		piscidic acid_RP_neg_279_0448a4_794	3. Multiple	0.0950424035082677	0.25941685241304	0.0663407324469459	0.782218619303897	FALSE	FALSE	Not sig
Unknown_HILIC_negative_178_88098a3_542	2_Benign	0.00516915488648362	0.0607653806985932	0.0461075940330258	0.748886084713942	FALSE	FALSE	Not sig		Unknown_HILIC_negative_403_86911a2_478	Case	0.000415069425198842	0.00742794878870233	0.110929082645473	0.720301120457845	TRUE	FALSE	Sig unadjusted only		w/o MS2:4-hydroxy-3.5-dimethoxybenzoic acid_HILIC_negative_221_04201a6_216	4. Large tumour	0.0000273892944664574	0.00316185237590721	0.0512923430386095	0.851317733211081	TRUE	FALSE	Sig unadjusted only		Unknown_HILIC_positive_376_26981a1_642	2. Single	0.0886241911814835	0.252065181440089	0.0665089577926792	0.870889243847103	FALSE	FALSE	Not sig
Unknown_HILIC_positive_238_03815a6_946	2_Benign	3.73233683682448E-06	0.00174982728298808	0.0461601176008482	0.748886084713942	TRUE	FALSE	Sig unadjusted only		w/o MS2:C12H20N4O4; PlaSMA ID-1390_hilicpos50_285_1601a5_68	Case	0.00663689914511835	0.0379182374739294	0.111109001057817	0.720301120457845	TRUE	FALSE	Sig unadjusted only		Benzisothiazolone (BIT); LC-ESI-ITFT; MS2; CE_hilicpos50_152_0218a3_028	2. Small tumour	0.00627326450393586	0.0428964515295266	0.0513370162545151	0.656243741492228	TRUE	FALSE	Sig unadjusted only		5-BUTYLPYRIDINE-2-CARBOXYLIC ACID_hilicpos50_180_1017a1_961	3. Multiple	0.0146767217087457	0.0888983529426338	0.0666317728786361	0.782218619303897	FALSE	FALSE	Not sig
Unknown_HILIC_negative_300_04007a3_666	3_Malignant and Benign	0.000429173042379114	0.0187167132370891	0.0461995708130946	0.906568463022805	TRUE	FALSE	Sig unadjusted only		Unknown_RP_neg_558_1935a2_849	Case	0.0610487422533013	0.159425358179779	0.111476630991305	0.720301120457845	FALSE	FALSE	Not sig		Unknown_RP_neg_690_3178a8_044	2. Small tumour	0.000494274747417946	0.011975483849478	0.0513426932147293	0.656243741492228	TRUE	FALSE	Sig unadjusted only		Unknown_RP_pos_663_3196a5_251	3. Multiple	0.00181934359254027	0.0293813215829615	0.066649003857215	0.782218619303897	TRUE	FALSE	Sig unadjusted only
Unknown_RP_pos_342_227a4_727	2_Benign	0.181157430049694	0.385598108972369	0.0462942973778934	0.748886084713942	FALSE	FALSE	Not sig		Phenylacetylglutamine_RP_pos_265_1181a3_633	Case	0.264595236165769	0.438571073458887	0.111485291579741	0.720301120457845	FALSE	FALSE	Not sig		w/o MS2:NCGC00380990-01!(2E.4E)-12-hydroxy-13-(hydroxymethyl)-14-methoxy-3.5.7-trimethyl-14-oxotetradeca-2.4-dienoic acid_hilicpos50_374_2523a1_189	2. Small tumour	0.0167075668860802	0.07760615387913	0.0513825779363259	0.656243741492228	FALSE	FALSE	Not sig		Unknown_RP_neg_416_1323a2_536	2. Single	0.00275606027618959	0.0454518343867401	0.0666942425670847	0.870889243847103	TRUE	FALSE	Sig unadjusted only
w/o MS2:Citramalic acid_HILIC_negative_147_03053a3_095	4_Malignant	0.0701833294984687	0.221093120854838	0.0463292935023087	0.849725294837769	FALSE	FALSE	Not sig		DL-Norleucine; CE10; LRQKBLKVPFOOQJ-UHFFFAOYSA-N_RP_pos_132_1018a4_034	Case	0.00367583936978322	0.0272844264261158	0.11159039868485	0.720301120457845	TRUE	FALSE	Sig unadjusted only		N-Acetylcytidine_RP_pos_286_1032a2_411	2. Small tumour	0.0260385424289288	0.102508805449895	0.0514586813448323	0.656243741492228	FALSE	FALSE	Not sig		Unknown_HILIC_negative_255_82184a4_601	2. Single	0.0287681667450948	0.143475291581318	0.066806288368553	0.870889243847103	FALSE	FALSE	Not sig
Unknown_RP_neg_201_8896a11_54	3_Malignant and Benign	0.0217143658033493	0.151553129812698	0.046352677070365	0.906568463022805	FALSE	FALSE	Not sig		Indolelactic acid_RP_pos_206_0843a4_795	Case	0.894215531675249	0.942480118642684	0.111689190883154	0.720301120457845	FALSE	FALSE	Not sig		Unknown_HILIC_negative_268_94257a1_469	4. Large tumour	0.0152187690011391	0.13937388163768	0.0514603333673919	0.851317733211081	FALSE	FALSE	Not sig		Unknown_HILIC_positive_266_15955a0_474	3. Multiple	0.00260294806610214	0.0359738421107426	0.0669543929335381	0.782218619303897	TRUE	FALSE	Sig unadjusted only
Unknown_RP_pos_337_6998a5_598	2_Benign	0.00381784467833365	0.0522126841897546	0.0465294803435335	0.748886084713942	FALSE	FALSE	Not sig		Unknown_RP_pos_434_9484a6_945	Case	0.470974350632487	0.639866502676536	0.111888223891666	0.720301120457845	FALSE	FALSE	Not sig		w/o MS2:N-Acetyl-L-glutamic acid 1/2_HILIC_negative_188_0567a3_834	3. Medium tumour	0.216582230435865	0.7846142207248	0.0517594429015505	0.999952815240771	FALSE	FALSE	Not sig		Unknown_RP_pos_223_0206a1_176	2. Single	0.152224106687866	0.341855145931998	0.0669748706234061	0.870889243847103	FALSE	FALSE	Not sig
Unknown_HILIC_negative_396_11407a7_216	3_Malignant and Benign	0.0349017944811787	0.192951695869319	0.0467154020290229	0.906568463022805	FALSE	FALSE	Not sig		Unknown_RP_pos_633_0284a5_785	Case	0.00949578023285942	0.0463933887848834	0.111941053006504	0.720301120457845	TRUE	FALSE	Sig unadjusted only		Unknown_HILIC_negative_244_11879a1_378	4. Large tumour	0.000104839212149341	0.00748170741247566	0.0518153358567729	0.851317733211081	TRUE	FALSE	Sig unadjusted only		Unknown_RP_neg_303_145a4_818	2. Single	0.00503766286845505	0.0615629974552512	0.0670602591387778	0.870889243847103	FALSE	FALSE	Not sig
NCGC00385243-01_C12H18O4_{(1R.2R)-2-[(2Z)-5-Hydroxy-2-penten-1-yl]-3-oxocyclopentyl}acetic acid_RP_pos_227_1282a4_535	4_Malignant	0.00764205515229771	0.0872106639152664	0.046716664899247	0.849725294837769	FALSE	FALSE	Not sig		Unknown_HILIC_negative_257_81924a3_552	Case	0.0597712514424278	0.157345514360516	0.111954607473208	0.720301120457845	FALSE	FALSE	Not sig		Unknown_RP_pos_292_048a2_258	2. Small tumour	0.00622761646442149	0.0427094455071882	0.0518307519635304	0.656243741492228	TRUE	FALSE	Sig unadjusted only		Unknown_RP_neg_324_0721a2_736	3. Multiple	0.0462557842725397	0.168887398390436	0.0672970727275686	0.782218619303897	FALSE	FALSE	Not sig
2-(3-oxobutyl)cyclopentane-1.3-dione put_HILIC_positive_169_09738a4_028	2_Benign	0.00588719273253308	0.0649953873932572	0.0467314023455066	0.748886084713942	FALSE	FALSE	Not sig		4-GUANIDINOBUTANOATE_HILIC_positive_146_0925a4_295	Case	0.0115695301525194	0.0528902779452364	0.112001565678628	0.720301120457845	FALSE	FALSE	Not sig		Unknown_HILIC_negative_249_00748a0_944	2. Small tumour	0.000233935304157227	0.0083472369892465	0.0521047602724164	0.656243741492228	TRUE	FALSE	Sig unadjusted only		Unknown_RP_neg_676_3383a5_917	3. Multiple	0.00494842731525035	0.051246905573503	0.0673514000870945	0.782218619303897	FALSE	FALSE	Not sig
w/o MS2:Trachelanthine_hilicpos50_302_1964a2_367	2_Benign	0.872607921183834	0.933238716797424	0.046887890067086	0.748886084713942	FALSE	FALSE	Not sig		3-Hydroxyanthranilic acid; CE0; WJXSWCUQABXPFS-UHFFFAOYSA-N_RP_pos_154_0501a1_718	Case	0.0529211528555838	0.144570032741845	0.112522979744059	0.720301120457845	FALSE	FALSE	Not sig		Unknown_RP_neg_238_0184a2_932	2. Small tumour	0.00300485964886044	0.0290757366013187	0.0521779620372133	0.656243741492228	TRUE	FALSE	Sig unadjusted only		Unknown_RP_neg_255_8227a5_435	3. Multiple	0.000313468658528418	0.0128162967158754	0.0673889181286716	0.782218619303897	TRUE	FALSE	Sig unadjusted only
Unknown_RP_neg_321_041a4_15	3_Malignant and Benign	0.128744397403257	0.363540834394089	0.0470571697343331	0.906568463022805	FALSE	FALSE	Not sig		3-hydroxydodecanoyl carnitine_RP_pos_360_2743a6_29	Case	0.0391292080130416	0.117597351800297	0.112621637906821	0.720301120457845	FALSE	FALSE	Not sig		Unknown_HILIC_negative_288_952a2_261	2. Small tumour	0.00385552251281295	0.0331043552499987	0.0522677417641162	0.656243741492228	TRUE	FALSE	Sig unadjusted only		INDOXYL SULFATE_RP_pos_134_0601a3_079	2. Single	0.0463906834372325	0.181719992506125	0.067443278076068	0.870889243847103	FALSE	FALSE	Not sig
Unknown_RP_pos_120_0444a2_884	4_Malignant	0.00998456728940215	0.0954384620949173	0.0471252664732431	0.849725294837769	FALSE	FALSE	Not sig		Unknown_HILIC_negative_298_04221a2_702	Case	0.00880263352824617	0.0441999904113456	0.112730758726949	0.720301120457845	TRUE	FALSE	Sig unadjusted only		Unknown_hilicpos50_296_2581a0_415	3. Medium tumour	0.0128769754078249	0.334716082620615	0.0523831513639722	0.999952815240771	FALSE	FALSE	Not sig		DL-Norleucine; CE10; LRQKBLKVPFOOQJ-UHFFFAOYSA-N_RP_pos_132_1018a4_428	3. Multiple	0.227749786004727	0.441005382372251	0.0674522645918846	0.782218619303897	FALSE	FALSE	Not sig
Unknown_RP_pos_382_2582a6_66	3_Malignant and Benign	0.0558194886298453	0.23976965040281	0.0471406613466092	0.906568463022805	FALSE	FALSE	Not sig		Unknown_HILIC_negative_297_86887a4_601	Case	0.0177357025666989	0.070174024772473	0.11285499743275	0.720301120457845	FALSE	FALSE	Not sig		Unknown_HILIC_negative_178_88098a3_542	2. Small tumour	0.0016369136141712	0.021672773666085	0.0525412359371108	0.656243741492228	TRUE	FALSE	Sig unadjusted only		w/o MS2:Triethylphosphate_hilicpos50_183_076a3_365	2. Single	0.112630595946416	0.291414033678102	0.0676823757373167	0.870889243847103	FALSE	FALSE	Not sig
Unknown_RP_neg_690_3178a8_044	3_Malignant and Benign	0.00380755876109066	0.0586219230978513	0.0471498478255055	0.906568463022805	FALSE	FALSE	Not sig		Unknown_hilicpos50_98_06a1_172	Case	0.0256483501272976	0.0900913772067257	0.112905877997552	0.720301120457845	FALSE	FALSE	Not sig		w/o MS2:Hexamethylene??bisacetamide_hilicpos50_201_1598a6_568	4. Large tumour	0.00211211705196466	0.0436318917313752	0.052699145319134	0.851317733211081	TRUE	FALSE	Sig unadjusted only		Unknown_RP_pos_434_2385a7_298	2. Single	0.0128227312575026	0.0954808806243996	0.0677822594547561	0.870889243847103	FALSE	FALSE	Not sig
w/o MS2:NCGC00169702-02!(5R)-5-hydroxy-1-(4-hydroxy-3-methoxyphenyl)decan-3-one_RP_pos_312_2171a6_137	2_Benign	0.0119065541384853	0.0917743212911577	0.0472117717816036	0.748886084713942	FALSE	FALSE	Not sig		Unknown_HILIC_negative_152_9868a5_468	Case	0.00581074386165135	0.0352660408655063	0.113272270007267	0.720301120457845	TRUE	FALSE	Sig unadjusted only		Unknown (carbon number 10); PlaSMA ID-169_RP_pos_144_081a4_207	2. Small tumour	0.144926337073816	0.305825738179962	0.0527272864842584	0.656243741492228	FALSE	FALSE	Not sig		Hexanoylcarnitine_RP_pos_260_1852a3_907	3. Multiple	0.0774616392537815	0.228771206975991	0.0678349900288277	0.782218619303897	FALSE	FALSE	Not sig
Unknown_RP_pos_267_1957a9_058	3_Malignant and Benign	0.125153223414863	0.357358156154245	0.0472802021242355	0.906568463022805	FALSE	FALSE	Not sig		Oxamniquine; LC-ESI-QTOF; MS2; [M+H]+; CE_hilicpos50_280_1655a3_814	Case	0.00208389120040696	0.0195951751099984	0.11329229665985	0.720301120457845	TRUE	FALSE	Sig unadjusted only		Unknown_RP_pos_302_113a4_963	4. Large tumour	0.0134730508238588	0.131252855762534	0.0527342026391936	0.851317733211081	FALSE	FALSE	Not sig		Unknown_HILIC_negative_146_96176a7_929	3. Multiple	0.00116133754556656	0.0243090635060961	0.067877558211182	0.782218619303897	TRUE	FALSE	Sig unadjusted only
N-BENZOYL(D5) GLYCINE_RP_pos_180_0656a3_515	4_Malignant	0.0011806420016521	0.0421422430907588	0.0473195243660863	0.849725294837769	TRUE	FALSE	Sig unadjusted only		Unknown_RP_neg_160_8424a5_249	Case	0.000849270156983126	0.0120338821882988	0.113490336273706	0.720301120457845	TRUE	FALSE	Sig unadjusted only		Unknown_RP_neg_572_1547a2_872	2. Small tumour	0.0392764576866092	0.132667897091171	0.0528176293213586	0.656243741492228	FALSE	FALSE	Not sig		Unknown_HILIC_negative_162_83968a2_487	3. Multiple	0.0104198659155047	0.0746519438541754	0.0679356841384969	0.782218619303897	FALSE	FALSE	Not sig
Unknown_RP_neg_197_8085a4_586	3_Malignant and Benign	0.0220117806623518	0.151838733039948	0.0473279372241408	0.906568463022805	FALSE	FALSE	Not sig		Unknown_HILIC_positive_193_14336a0_489	Case	0.000773121647166173	0.0113227703922658	0.113836851066499	0.720301120457845	TRUE	FALSE	Sig unadjusted only		Unknown_HILIC_positive_444_29541a0_805	2. Small tumour	0.000102278367977069	0.00542489992310803	0.0528398987349634	0.656243741492228	TRUE	FALSE	Sig unadjusted only		Unknown_RP_neg_349_9783a7_095	2. Single	0.00198151698071977	0.0372126992790674	0.0680022679245941	0.870889243847103	TRUE	FALSE	Sig unadjusted only
Unknown_HILIC_negative_564_82794a7_929	3_Malignant and Benign	0.0646294524543714	0.257152618555831	0.0473578471449127	0.906568463022805	FALSE	FALSE	Not sig		Unknown_RP_neg_161_0284a4_249	Case	0.0101341755652605	0.0487598379714401	0.114362808779814	0.720301120457845	TRUE	FALSE	Sig unadjusted only		5.7-dihydroxy-2-(4-hydroxyphenyl)-2.3-dihydro-4H-chromen-4-one_RP_neg_273_0805a5_268	2. Small tumour	0.0000539656658578416	0.00341875622198536	0.052884219134152	0.656243741492228	TRUE	FALSE	Sig unadjusted only		Unknown_HILIC_negative_174_8286a5_385	2. Single	0.05120076248176	0.192158606950191	0.0680646783990829	0.870889243847103	FALSE	FALSE	Not sig
Unknown_HILIC_negative_416_13324a4_802	3_Malignant and Benign	0.00142104739245124	0.0333988683555157	0.0473936565439705	0.906568463022805	TRUE	FALSE	Sig unadjusted only		Unknown_hilicpos50_184_1698a0_668	Case	0.00234422431333798	0.0210583124372623	0.114406412000766	0.720301120457845	TRUE	FALSE	Sig unadjusted only		DL-Norleucine; CE10; LRQKBLKVPFOOQJ-UHFFFAOYSA-N_RP_pos_132_1018a4_034	2. Small tumour	0.00493636616312697	0.037883583998341	0.0530878905225308	0.656243741492228	TRUE	FALSE	Sig unadjusted only		Unknown_hilicpos50_157_0608a6_241	2. Single	0.966937964522525	0.984751300142945	0.0680949028164867	0.870889243847103	FALSE	FALSE	Not sig
Unknown_RP_neg_219_9924a1_085	4_Malignant	0.018121848714717	0.118752370551599	0.0474836382959848	0.849725294837769	FALSE	FALSE	Not sig		Unknown_RP_neg_505_1216a8_42	Case	0.00380171208887542	0.027735538938357	0.114458462535842	0.720301120457845	TRUE	FALSE	Sig unadjusted only		Unknown_HILIC_positive_529_29431a2_367	4. Large tumour	0.0303004313071633	0.196911994932522	0.0530964141831855	0.851317733211081	FALSE	FALSE	Not sig		Unknown_HILIC_negative_412_88266a6_828	3. Multiple	0.00457848332728724	0.0481784103474596	0.0681019381948702	0.782218619303897	TRUE	FALSE	Sig unadjusted only
leonurine_RP_neg_334_1328a5_666	2_Benign	0.0323267016905744	0.151050362066077	0.0475317870569227	0.748886084713942	FALSE	FALSE	Not sig		w/o MS2:3-hydroxydodecanoyl carnitine_hilicpos50_358_258a0_952	Case	0.253712035798442	0.425200572377833	0.114512004990317	0.720301120457845	FALSE	FALSE	Not sig		Unknown_HILIC_positive_244_11182a4_81	3. Medium tumour	0.315808987223334	0.844194815851856	0.0531512620566542	0.999952815240771	FALSE	FALSE	Not sig		Unknown_HILIC_negative_453_06381a7_039	3. Multiple	0.00238637677824416	0.0339863932463354	0.0681082619354884	0.782218619303897	TRUE	FALSE	Sig unadjusted only
Unknown_RP_neg_666_4535a11_524	3_Malignant and Benign	0.153715855709101	0.404922640039075	0.0475610383382997	0.906568463022805	FALSE	FALSE	Not sig		Unknown_RP_neg_429_2502a3_873	Case	0.000236152944456458	0.00529657318280913	0.114543784037665	0.720301120457845	TRUE	FALSE	Sig unadjusted only		Unknown_RP_pos_450_2749a6_335	4. Large tumour	0.04205177431992	0.225617675032637	0.0533368516517059	0.851317733211081	FALSE	FALSE	Not sig		w/o MS2:Octocrylene_hilicpos50_362_2167a3_994	2. Single	0.089600523178719	0.25337323737498	0.0683068556140552	0.870889243847103	FALSE	FALSE	Not sig
w/o MS2:5.9-dimethyltetracyclo[11.2.1.0?.??.0?.?]hexadecane-5.14-dicarboxylic acid_RP_pos_352_2486a7_325	3_Malignant and Benign	0.190840967759297	0.450259167905831	0.04776524262631	0.906568463022805	FALSE	FALSE	Not sig		Unknown_HILIC_negative_617_20367a6_497	Case	0.288334217379674	0.465533444350152	0.114699080371902	0.720301120457845	FALSE	FALSE	Not sig		Unknown_HILIC_positive_181_15477a1_881	2. Small tumour	0.109081050577732	0.256219702883063	0.0538154382301116	0.656243741492228	FALSE	FALSE	Not sig		Unknown_RP_pos_163_1332a5_682	3. Multiple	0.124913782785936	0.307100874692574	0.068310729256548	0.782218619303897	FALSE	FALSE	Not sig
7-methoxy-6-(1.2.3-trihydroxy-3-methylbutyl)chromen-2-one_RP_pos_295_1223a2_154	3_Malignant and Benign	0.0230871950830843	0.156394569715377	0.0479609072393703	0.906568463022805	FALSE	FALSE	Not sig		Unknown_RP_neg_296_0806a3_008	Case	0.126462358854937	0.267293892571689	0.115172578509168	0.720301120457845	FALSE	FALSE	Not sig		Unknown_RP_pos_320_1707a6_174	4. Large tumour	0.147023794818133	0.401299300877032	0.0539873887910459	0.851317733211081	FALSE	FALSE	Not sig		Unknown_RP_neg_232_9761a1_936	2. Single	0.0113439971434724	0.089949876339655	0.0684816654062338	0.870889243847103	FALSE	FALSE	Not sig
Unknown_HILIC_negative_320_06213a6_521	2_Benign	0.000234854784192235	0.0133594931587612	0.0479777534837317	0.748886084713942	TRUE	FALSE	Sig unadjusted only		Unknown_RP_neg_341_2695a11_47	Case	0.00411585227634369	0.0291372950582651	0.115339200485974	0.720301120457845	TRUE	FALSE	Sig unadjusted only		Unknown_HILIC_negative_401_18182a3_727	3. Medium tumour	0.078179622519826	0.615679126231585	0.0540332296922944	0.999952815240771	FALSE	FALSE	Not sig		Unknown_RP_neg_199_8054a4_586	3. Multiple	0.00121971507490324	0.0245823857003549	0.0688939092405469	0.782218619303897	TRUE	FALSE	Sig unadjusted only
Unknown_hilicpos50_131_1541a5_846	4_Malignant	0.0000188413928265915	0.00313697847284288	0.0480065856245513	0.849725294837769	TRUE	FALSE	Sig unadjusted only		Allopurinol; LC-ESI-QTOF; MS2; [M+H]+; CE_RP_pos_137_0459a2_109	Case	0.00298693527169424	0.024105277238326	0.115627596580316	0.720301120457845	TRUE	FALSE	Sig unadjusted only		Allopurinol; LC-ESI-QTOF; MS2; [M+H]+; CE_RP_pos_137_0459a2_397	2. Small tumour	0.000718466762224666	0.0143432705005142	0.054133976782577	0.656243741492228	TRUE	FALSE	Sig unadjusted only		Unknown_RP_neg_195_8113a3_928	2. Single	0.0149217183802718	0.101497640699292	0.0689331361561144	0.870889243847103	FALSE	FALSE	Not sig
2-QUINOLINECARBOXYLIC ACID_RP_pos_174_055a3_565	4_Malignant	0.156975636517084	0.352678519364371	0.0480485956655051	0.849725294837769	FALSE	FALSE	Not sig		Unknown_RP_neg_336_6574a8_601	Case	0.00356213178318488	0.0268872447096167	0.115757312769531	0.720301120457845	TRUE	FALSE	Sig unadjusted only		Unknown_RP_neg_401_181a4_448	3. Medium tumour	0.0603828018396356	0.556343890189131	0.054151539045011	0.999952815240771	FALSE	FALSE	Not sig		Unknown_RP_pos_398_2537a6_427	3. Multiple	0.00647983572807744	0.0584674832935723	0.0690865972846888	0.782218619303897	FALSE	FALSE	Not sig
w/o MS2:Tributyrin_hilicpos50_320_2052a3_971	4_Malignant	0.0130772118301246	0.102247124369002	0.0480710081836047	0.849725294837769	FALSE	FALSE	Not sig		2-Aminobenzoic acid; CE0; RWZYAGGXGHYGMB-UHFFFAOYSA-N_RP_pos_138_0549a2_886	Case	0.0831405051810645	0.198697987095684	0.115811105349587	0.720301120457845	FALSE	FALSE	Not sig		Unknown_RP_neg_263_0235a1_172	4. Large tumour	0.00887573652942165	0.105567472357515	0.0542302232018599	0.851317733211081	FALSE	FALSE	Not sig		Unknown_RP_pos_332_2428a5_581	2. Single	0.262345386691471	0.465686721253477	0.069087302005412	0.870889243847103	FALSE	FALSE	Not sig
Unknown_HILIC_negative_124_99187a3_836	4_Malignant	0.0266405316882315	0.139526059507616	0.0481492366163859	0.849725294837769	FALSE	FALSE	Not sig		w/o MS2:Citrinin_hilicpos50_289_0451a1_27	Case	0.00603965668622711	0.036059941693321	0.116123702027037	0.720301120457845	TRUE	FALSE	Sig unadjusted only		Unknown_RP_neg_234_9843a6_486	2. Small tumour	0.645177154308559	0.78521560640654	0.054269922985694	0.656243741492228	FALSE	FALSE	Not sig		Pyridoxamine derivative put_HILIC_positive_169_09718a3_239	2. Single	0.150463537484637	0.340466864908891	0.0691081829265921	0.870889243847103	FALSE	FALSE	Not sig
Unknown_HILIC_negative_170_83342a5_162	2_Benign	0.00668814895519724	0.0685120555109038	0.0481513020488801	0.748886084713942	FALSE	FALSE	Not sig		Unknown_HILIC_negative_146_96176a7_929	Case	0.00152823944346509	0.0162998364554361	0.116185571694536	0.720301120457845	TRUE	FALSE	Sig unadjusted only		Unknown_RP_pos_246_2433a6_416	4. Large tumour	0.149863851953669	0.405691015906506	0.0544974449589538	0.851317733211081	FALSE	FALSE	Not sig		betaine_HILIC_positive_140_06815a4_435	3. Multiple	0.000417642651336735	0.0152657446621766	0.0691959456011923	0.782218619303897	TRUE	FALSE	Sig unadjusted only
Unknown_RP_neg_292_0859a3_952	2_Benign	0.138421554211334	0.332296391608247	0.0484356265969646	0.748886084713942	FALSE	FALSE	Not sig		1-Methylnicotinamide_hilicpos50_137_0712a3_024	Case	0.0106509757001943	0.0501259947521133	0.116288762200144	0.720301120457845	FALSE	FALSE	Not sig		Unknown_RP_neg_238_0184a2_932	4. Large tumour	0.0120901398033577	0.125933732150061	0.0545079071983759	0.851317733211081	FALSE	FALSE	Not sig		Unknown_RP_pos_283_2012a5_505	3. Multiple	0.0057779651387807	0.0557211625791504	0.0692376663828938	0.782218619303897	FALSE	FALSE	Not sig
Unknown_HILIC_negative_224_97177a7_023	2_Benign	0.197451158441157	0.405756961718084	0.0484592756924881	0.748886084713942	FALSE	FALSE	Not sig		Unknown_RP_neg_349_9783a7_095	Case	0.00564240810620028	0.0347180505623596	0.116354715075456	0.720301120457845	TRUE	FALSE	Sig unadjusted only		Unknown (carbon number 11); PlaSMA ID-835_RP_pos_221_0925a2_237	2. Small tumour	0.000912364991972745	0.0150509827679783	0.0548135641273232	0.656243741492228	TRUE	FALSE	Sig unadjusted only		w/o MS2:Citrulline; LC-ESI-QTOF; MS2; CE_hilicpos50_176_1032a5_753	3. Multiple	0.444961504214458	0.654505347818429	0.0693052736343993	0.782218619303897	FALSE	FALSE	Not sig
Unknown_RP_neg_435_076a8_604	3_Malignant and Benign	0.06323385874233	0.254151574960645	0.048491622385874	0.906568463022805	FALSE	FALSE	Not sig		Unknown_RP_pos_164_1437a3_314	Case	0.00006899851621225	0.00279195026941321	0.116585718607593	0.720301120457845	TRUE	FALSE	Sig unadjusted only		Unknown_RP_pos_260_222a5_039	4. Large tumour	0.000662606637014854	0.0232208129489581	0.0549070969493482	0.851317733211081	TRUE	FALSE	Sig unadjusted only		Allysine put_HILIC_positive_146_08107a5_455	3. Multiple	0.0000970052991105066	0.00887883853194336	0.0693376194558742	0.782218619303897	TRUE	FALSE	Sig unadjusted only
Unknown_RP_pos_332_2431a5_021	4_Malignant	0.026993771796176	0.140331859999988	0.048566584362322	0.849725294837769	FALSE	FALSE	Not sig		Unknown_RP_neg_135_0456a3_009	Case	0.0154537664103182	0.0642903204385072	0.116896852450153	0.720301120457845	FALSE	FALSE	Not sig		Unknown_RP_pos_310_0055a1_611	2. Small tumour	0.000644296987335446	0.0136050450683574	0.0549410078148595	0.656243741492228	TRUE	FALSE	Sig unadjusted only		Unknown_HILIC_negative_290_07104a1_721	3. Multiple	0.338810058804653	0.554095617003442	0.0696294100635028	0.782218619303897	FALSE	FALSE	Not sig
Unknown_RP_neg_478_1015a2_873	4_Malignant	0.0580151721600502	0.201156846933036	0.0486089084204665	0.849725294837769	FALSE	FALSE	Not sig		Unknown_RP_neg_224_0023a2_165	Case	0.289299930565485	0.466473804872473	0.117296029533023	0.720301120457845	FALSE	FALSE	Not sig		Unknown_RP_pos_290_196a6_466	2. Small tumour	0.0029135869356261	0.0287332379958102	0.0550362667412	0.656243741492228	TRUE	FALSE	Sig unadjusted only		Unknown_RP_neg_216_8538a11_085	3. Multiple	0.0149281696406315	0.0898666653979735	0.0697544551963682	0.782218619303897	FALSE	FALSE	Not sig
[truncated: 11,145 more rows]
