# Supplementary material for: Urinary metabolite profiles differ by tumor size and malignancy in dogs with mammary tumors
Source: Front Vet Sci. 2026 Jul 14;13:1834546. doi: 10.3389/fvets.2026.1834546 (PMC13407207; doi:10.3389/fvets.2026.1834546)
Supplement: Supplementary file 4 [file Table_4.XLSX]

## Sheet: Sheet1
Feature	Contrast	OR (95% CI)	p (MLE Wald p)	q (FDR)	Feature	Contrast	OR (95% CI)	p (HC3/Firth)	q (FDR)	Note		feature	Contrast	OR	OR_low	OR_high	p	q	se_source		feature	max_hat	max_cook	n	p	lev_thresh_strict	cook_thresh_strict	flag_hat_strict	flag_cook_strict		sample	leverage	flag_leverage	lev_thresh_strict		sample	cook_count	cook_prop
Unknown_RP_neg_300_0185a3_169	4_Malignant_vs_1_Control	0.20 (0.05-0.79)	2.18e-02	4.37e-02	N-BENZOYL(D5) GLYCINE_RP_pos_180_0656a3_515	4. Large tumour_vs_1. No tumour	0.24 (0.04-1.43)	1.17e-01	1.73e-01	brglm2		Unknown_RP_neg_300_0185a3_169	4_Malignant_vs_1_Control	0.195201649167613	0.0483109570333924	0.78871722229429	0.0218394239642022	0.0436788479284044	brglm2		Unknown_RP_neg_242_9973a2_919	0.374878352091912	1.08368742074583	118	17	0.432203389830508	1	FALSE	TRUE		223	0.374878352091912	FALSE	0.432203389830508		281	8	0.00203821656050955
Unknown_RP_neg_302_0338a2_53	4_Malignant_vs_1_Control	0.29 (0.09-0.93)	3.71e-02	4.95e-02	Unknown_RP_pos_397_0707a3_517	4. Large tumour_vs_1. No tumour	0.77 (0.27-2.22)	6.27e-01	6.27e-01	brglm2		Unknown_RP_neg_302_0338a2_53	4_Malignant_vs_1_Control	0.294054942791472	0.093024233385773	0.929524557558144	0.0371184250399546	0.0494912333866061	brglm2		Unknown_RP_neg_258_0439a1_672	0.374878352091912	1.72594330778903	118	17	0.432203389830508	1	FALSE	TRUE		281	0.322614466927148	FALSE	0.432203389830508		223	4	0.00101910828025478
Unknown_HILIC_negative_302_03339a3_181	4_Malignant_vs_1_Control	0.27 (0.09-0.80)	1.77e-02	4.37e-02	Unknown_RP_pos_413_0434a3_516	4. Large tumour_vs_1. No tumour	0.29 (0.06-1.43)	1.30e-01	1.73e-01	brglm2		Unknown_HILIC_negative_302_03339a3_181	4_Malignant_vs_1_Control	0.272235966082256	0.0928909192276999	0.797843555052678	0.0177076147128876	0.0436788479284044	brglm2		Unknown_RP_neg_276_0179a3_015	0.374878352091912	1.00600517749773	118	17	0.432203389830508	1	FALSE	TRUE		216	0.317975182562084	FALSE	0.432203389830508		669	2	0.000509554140127388
Unknown_HILIC_negative_522_04919a1_14	4_Malignant_vs_1_Control	0.43 (0.17-1.08)	7.14e-02	7.14e-02	Unknown_HILIC_negative_522_04919a1_14	4. Large tumour_vs_1. No tumour	0.26 (0.06-1.15)	7.50e-02	1.73e-01	brglm2		Unknown_HILIC_negative_522_04919a1_14	4_Malignant_vs_1_Control	0.429142009717198	0.171088211062554	1.07642053979266	0.0713810836710041	0.0713810836710041	brglm2		Unknown_RP_neg_481_2065a7_638	0.374878352091912	1.99615574099088	118	17	0.432203389830508	1	FALSE	TRUE		352	0.303929677919673	FALSE	0.432203389830508		202	1	0.000254777070063694
																					Unknown_RP_neg_687_0577a3_92	0.374878352091912	1.16801864857485	118	17	0.432203389830508	1	FALSE	TRUE		200	0.278081456640281	FALSE	0.432203389830508		282	1	0.000254777070063694
																					w/o MS2:L-beta-Homoisoleucine_hilicpos50_146_1175a2_055	0.374878352091912	1.13062664115181	118	17	0.432203389830508	1	FALSE	TRUE		202	0.278081456640281	FALSE	0.432203389830508		361	1	0.000254777070063694
																					w/o MS2:Levetiracetam_hilicpos50_171_113a2_903	0.374878352091912	1.0027221313866	118	17	0.432203389830508	1	FALSE	TRUE		343	0.275291739491459	FALSE	0.432203389830508		671	1	0.000254777070063694
																					w/o MS2:Triethylphosphate_hilicpos50_183_076a3_365	0.374878352091912	1.109060014236	118	17	0.432203389830508	1	FALSE	TRUE		703	0.275291739491459	FALSE	0.432203389830508		684	1	0.000254777070063694
																					w/o MS2:Conivaptan HCl (Vaprisol)_hilicpos50_250_1112a4_872	0.374878352091912	1.356348609189	118	17	0.432203389830508	1	FALSE	TRUE
																					w/o MS2:Alpha-pyrrolidinovalerophenone_hilicpos50_232_1661a6_894	0.374878352091912	1.06348028668179	118	17	0.432203389830508	1	FALSE	TRUE
																					w/o MS2:5.7-dinitro-2.3-dihydropyrrolo[2.1-b]quinazolin-9(1H)-one_hilicpos50_299_0457a3_608	0.374878352091912	1.45798947445938	118	17	0.432203389830508	1	FALSE	TRUE
																					Unknown_HILIC_negative_343_02014a6_507	0.374878352091912	1.0452896203737	118	17	0.432203389830508	1	FALSE	TRUE
																					Unknown_HILIC_negative_357_08218a5_591	0.374878352091912	1.10341685835064	118	17	0.432203389830508	1	FALSE	TRUE
																					Unknown_HILIC_negative_238_03932a4_54	0.374878352091912	1.55119918209161	118	17	0.432203389830508	1	FALSE	TRUE
																					Unknown_HILIC_negative_286_05737a4_722	0.374878352091912	1.33290389766122	118	17	0.432203389830508	1	FALSE	TRUE
																					Unknown_HILIC_positive_377_23962a5_746	0.374878352091912	1.03289221561254	118	17	0.432203389830508	1	FALSE	TRUE
																					Unknown_HILIC_positive_455_03833a1_742	0.374878352091912	1.25823100160803	118	17	0.432203389830508	1	FALSE	TRUE
																					Unknown_HILIC_positive_455_03851a1_868	0.374878352091912	1.26610188118522	118	17	0.432203389830508	1	FALSE	TRUE
																					Unknown_HILIC_positive_723_32867a7_288	0.374878352091912	1.21727765128574	118	17	0.432203389830508	1	FALSE	TRUE
