# Supplementary material for: Urinary metabolite profiles differ by tumor size and malignancy in dogs with mammary tumors
Source: Front Vet Sci. 2026 Jul 14;13:1834546. doi: 10.3389/fvets.2026.1834546 (PMC13407207; doi:10.3389/fvets.2026.1834546)
Supplement: Supplementary file 5 [file Table_5.XLSX]

## Sheet: MSEA metabolite sets
feature (rawP_Benign contrast_noUnknowns)	Contrast	p_unadj_raw_hc3	p_unadj_fdr_hc3	p_adj_raw_hc3	p_adj_fdr_hc3	is_sig_unadj	is_sig_adj	sig_status	ID Level		feature (rawP_mal_and_benign_contrast_noUnknowns)	Contrast	p_unadj_raw_hc3	p_unadj_fdr_hc3	p_adj_raw_hc3	p_adj_fdr_hc3	is_sig_unadj	is_sig_adj	sig_status	ID Level		feature (rawP_mal_contrast_noUnknowns)	Contrast	p_unadj_raw_hc3	p_unadj_fdr_hc3	p_adj_raw_hc3	p_adj_fdr_hc3	is_sig_unadj	is_sig_adj	sig_status	ID Level		feature (casecontrol)	Contrast	p_unadj_raw_hc3	p_unadj_fdr_hc3	p_adj_raw_hc3	p_adj_fdr_hc3	sig_status	ID Level		feature (ctrlvssmall)	Contrast	p_unadj_raw_hc3	p_unadj_fdr_hc3	p_adj_raw_hc3	p_adj_fdr_hc3	sig_status	ID Level
2,8-Quinolinediol	2_Benign	0.00396215105485392	0.0531716360695102	0.0439759109010676	0.748886084713942	FALSE	FALSE	Not sig	1 or 2		3-Methyladenine	3_Malignant and Benign	0.0486296510050533	0.224131392100815	0.010139165331743	0.906568463022805	FALSE	FALSE	Not sig	1 or 2		2-QUINOLINECARBOXYLIC ACID	4_Malignant	0.156975636517084	0.352678519364371	0.0480485956655051	0.849725294837769	FALSE	FALSE	Not sig	1 or 2		2',4'-Dihydroxyacetophenone	Case	0.00232202170410498	0.0209998506650047	0.0342724527849705	0.715051737154864	Sig unadjusted only	1 or 2		estra-1,3,5(10)-triene-3,16,17-triol	2. Small tumour	0.0308628929334032	0.113725167256218	0.0237956798911713	0.656243741492228	Not sig	1 or 2
2,8-Quinolinediol	2_Benign	0.0400799371553493	0.168791580831273	0.0400001979037637	0.748886084713942	FALSE	FALSE	Not sig	1 or 2		3-Methyladenine	3_Malignant and Benign	0.0145935324554928	0.120083050079265	0.0245560279844564	0.906568463022805	FALSE	FALSE	Not sig	1 or 2		3-Acetylindole	4_Malignant	0.00628367097866558	0.0811296335238895	0.0368616670728656	0.808279571290488	FALSE	FALSE	Not sig	1 or 2		3-Acetylindole	Case	0.00205135124221346	0.0195951751099984	0.0216929164763524	0.681775259271766	Sig unadjusted only	1 or 2		2,6,10-trimethyldodeca-6,11-diene-2,3,10-triol	2. Small tumour	6.88185122643987e-05	0.00397990998562855	0.0331586902890479	0.656243741492228	Sig unadjusted only	1 or 2
2',4'-Dihydroxyacetophenone	2_Benign	0.00108481995175985	0.0301980022032441	0.0185271707228719	0.748886084713942	TRUE	FALSE	Sig unadjusted only	1 or 2		4-acetamidobutanoic acid	3_Malignant and Benign	0.549191994977144	0.751162575791202	0.0344010909609719	0.906568463022805	FALSE	FALSE	Not sig	1 or 2		Indole-3-carboxaldehyde	4_Malignant	0.0119972993042013	0.0993447252510337	0.0157004839311591	0.69466335479858	FALSE	FALSE	Not sig	1 or 2		Indole-3-carboxaldehyde	Case	0.0047694600244106	0.03125230483441	0.0148086173143628	0.588775728682965	Sig unadjusted only	1 or 2		(E)-8-(1-(hydroxyimino)ethyl)-4.9-dimethyl-2H-furo[2.3-h]chromen-2-one	2. Small tumour	0.0234817170336552	0.0962064085147147	0.0446283422321172	0.656243741492228	Not sig	1 or 2
3-Acetylindole	2_Benign	0.0073051367048068	0.0711480435889993	0.0284784766305203	0.748886084713942	FALSE	FALSE	Not sig	1 or 2		4-GUANIDINOBUTANOATE	3_Malignant and Benign	0.000888055630753406	0.0287225627071997	0.0311361315673569	0.906568463022805	TRUE	FALSE	Sig unadjusted only	1 or 2		3-Hydroxybenzaldehyde	4_Malignant	4.70522447662556e-07	0.000266807617447786	0.000310098313205057	0.202855979888308	TRUE	FALSE	Sig unadjusted only	1 or 2		3-Hydroxybenzaldehyde	Case	9.94955880847429e-10	7.81040366465232e-07	0.000736987959545966	0.241056478434826	Sig unadjusted only	1 or 2		2',4'-Dihydroxyacetophenone	2. Small tumour	0.00483977800656687	0.0374677094196745	0.0281489144238831	0.656243741492228	Sig unadjusted only	1 or 2
3-Acetylindole	2_Benign	0.0186610343757953	0.115416882151079	0.0340712860685738	0.748886084713942	FALSE	FALSE	Not sig	1 or 2		4-Hydroxybenzoic acid	3_Malignant and Benign	0.0399187010273893	0.206146234072753	0.0497431864540737	0.906568463022805	FALSE	FALSE	Not sig	1 or 2		3-Hydroxybenzaldehyde	4_Malignant	2.45091002665178e-06	0.000687130132472016	0.011816080650136	0.651847778483458	TRUE	FALSE	Sig unadjusted only	1 or 2		3-Hydroxybenzaldehyde	Case	3.5255490102428e-09	2.16349048376605e-06	0.0075563270525927	0.539108312554101	Sig unadjusted only	1 or 2		3-Acetylindole	2. Small tumour	0.00442337619952953	0.0356849582874049	0.0322948620618593	0.656243741492228	Sig unadjusted only	1 or 2
Indole-3-carboxaldehyde	2_Benign	0.0384283105837489	0.165127051193906	0.0425776864705805	0.748886084713942	FALSE	FALSE	Not sig	1 or 2		7-methoxy-6-(1.2.3-trihydroxy-3-methylbutyl)chromen-2-one	3_Malignant and Benign	0.0230871950830843	0.156394569715377	0.0479609072393703	0.906568463022805	FALSE	FALSE	Not sig	1 or 2		3,9-dihydroxy-6H-[1]benzofuro[3.2-c]chromen-6-one	4_Malignant	0.484616362347988	0.684461756824705	0.0389789962694873	0.82254064708461	FALSE	FALSE	Not sig	1 or 2		3-Methyladenine	Case	0.0104152033238623	0.0495399919755788	0.0298442153042581	0.71136127790352	Sig unadjusted only	1 or 2		Indole-3-carboxaldehyde	2. Small tumour	0.0144763366435953	0.0706711708036213	0.0358191602602433	0.656243741492228	Not sig	1 or 2
3-Hydroxybenzaldehyde	2_Benign	1.98188603779512e-07	0.000155578053966917	0.00921187116585105	0.748886084713942	TRUE	FALSE	Sig unadjusted only	1 or 2		Allysine	3_Malignant and Benign	0.000873636097153918	0.0287225627071997	0.0496163678922573	0.906568463022805	TRUE	FALSE	Sig unadjusted only	1 or 2		4-Hydroxybenzoylcholine	4_Malignant	0.0625674793450096	0.208963408273904	0.0263739845631736	0.744733017341411	FALSE	FALSE	Not sig	1 or 2		4-acetamidobutanoic acid	Case	0.00430590203560021	0.0298776229593917	0.0098380398535249	0.543863470775848	Sig unadjusted only	1 or 2		3-Hydroxybenzaldehyde	2. Small tumour	4.04171670217876e-09	3.96593451401291e-06	0.00351744909678682	0.476142640767107	Sig unadjusted only	1 or 2
3-Hydroxybenzaldehyde	2_Benign	4.3083525079058e-07	0.000281838059892171	0.0195650446193549	0.748886084713942	TRUE	FALSE	Sig unadjusted only	1 or 2		Butanoylcarnitine	3_Malignant and Benign	0.000106032814799673	0.00871168848505288	0.0153562306587406	0.906568463022805	TRUE	FALSE	Sig unadjusted only	1 or 2		5-Butylpicolinic acid	4_Malignant	0.000558159235381576	0.0296099105363823	0.0135226193904766	0.671851659590133	TRUE	FALSE	Sig unadjusted only	1 or 2		4-Hydroxybenzoic acid	Case	3.0722253707007e-05	0.00185515147384619	0.038828638754102	0.715051737154864	Sig unadjusted only	1 or 2		3-Hydroxybenzaldehyde	2. Small tumour	1.56876012952663e-07	8.79626215484573e-05	0.0195322469441486	0.656243741492228	Sig unadjusted only	1 or 2
4-acetamidobutanoic acid	2_Benign	0.0221743618204997	0.127057474664907	0.0100280309191156	0.748886084713942	FALSE	FALSE	Not sig	1 or 2		Caffeoylcholine	3_Malignant and Benign	0.00226170652479645	0.0443901238094503	0.0321155731175858	0.906568463022805	TRUE	FALSE	Sig unadjusted only	1 or 2		5-Butylpicolinic acid	4_Malignant	0.00122582719227338	0.0422050151725703	0.0299743516950103	0.775053943033895	TRUE	FALSE	Sig unadjusted only	1 or 2		O-Adipoylcarnitine	Case	0.125979248241169	0.266676896936484	0.029950382923272	0.71136127790352	Not sig	1 or 2		3-hydroxydodecanoyl carnitine	2. Small tumour	0.363449826422807	0.553996337362919	0.0467399072931564	0.656243741492228	Not sig	1 or 2
4-Hydroxybenzoic acid	2_Benign	0.00109979287564344	0.0303791916500925	0.0406682714825735	0.748886084713942	TRUE	FALSE	Sig unadjusted only	1 or 2		Citraconic acid	3_Malignant and Benign	0.000986170436438221	0.03017618494752	0.0309267696677106	0.906568463022805	TRUE	FALSE	Sig unadjusted only	1 or 2		Adipic acid	4_Malignant	0.00225658591574297	0.0525059389490885	0.039346137381566	0.82584807070934	FALSE	FALSE	Not sig	1 or 2		Atrazine-desethyl	Case	0.00124951634491753	0.0144245636876509	0.0068264534760077	0.535876597866604	Sig unadjusted only	1 or 2		3-Methyladenine	2. Small tumour	0.00814302327074856	0.0496294508349194	0.0115289657866804	0.637340714263668	Sig unadjusted only	1 or 2
4-Methyl-5-thiazoleethanol	2_Benign	0.0228720911470916	0.128799078554282	0.0371001956727551	0.748886084713942	FALSE	FALSE	Not sig	1 or 2		Citraconic acid	3_Malignant and Benign	0.00653602888295287	0.0822240033720887	0.0332143129018778	0.906568463022805	FALSE	FALSE	Not sig	1 or 2		Atrazine-desethyl	4_Malignant	0.000301174588892482	0.0213156741431816	0.010106907792763	0.623755718585015	TRUE	FALSE	Sig unadjusted only	1 or 2		Atrazine-desethyl	Case	0.0110821646543237	0.0514154802224827	0.0431456603178026	0.715051737154864	Not sig	1 or 2		4-acetamidobutanoic acid	2. Small tumour	0.00408787300297617	0.0343573908708383	0.00310286406361414	0.476142640767107	Sig unadjusted only	1 or 2
O-Adipoylcarnitine	2_Benign	0.197080113871005	0.405331495831563	0.0265206406689436	0.748886084713942	FALSE	FALSE	Not sig	1 or 2		Citric acid	3_Malignant and Benign	5.52927487468297e-07	0.000542560097078267	0.0453288341530689	0.906568463022805	TRUE	FALSE	Sig unadjusted only	1 or 2		Atrazine-desethyl	4_Malignant	0.00398215824393736	0.067081421062035	0.0434755156057194	0.849725294837769	FALSE	FALSE	Not sig	1 or 2		Biotin	Case	0.0350267034150449	0.109458448172015	0.0297871411969361	0.71136127790352	Not sig	1 or 2		O-Adipoylcarnitine	2. Small tumour	0.115619890407267	0.264611119445203	0.0144305062259523	0.656243741492228	Not sig	1 or 2
Allocholic acid	2_Benign	0.00287366166272943	0.0479962639413319	0.0427433294712983	0.748886084713942	TRUE	FALSE	Sig unadjusted only	1 or 2		Genistein	3_Malignant and Benign	0.0115796812415281	0.106941762054112	0.0384118185221948	0.906568463022805	FALSE	FALSE	Not sig	1 or 2		Biotin	4_Malignant	0.0111648306663091	0.0973821341450293	0.0234359120692149	0.744733017341411	FALSE	FALSE	Not sig	1 or 2		Cinnamoylglycine	Case	0.000131515314942013	0.0040905312611421	0.0152343170931125	0.588775728682965	Sig unadjusted only	1 or 2		anisodine	2. Small tumour	0.0730085911722533	0.195203487977585	0.0312641111550428	0.656243741492228	Not sig	1 or 2
Alpha-Muricholic acid	2_Benign	0.00313843315291535	0.0501199040494028	0.0276948904721273	0.748886084713942	FALSE	FALSE	Not sig	1 or 2		Glutarylcarnitine	3_Malignant and Benign	0.054646023202764	0.23831737896761	0.0241338872703438	0.906568463022805	FALSE	FALSE	Not sig	1 or 2		Cinnamoylglycine	4_Malignant	4.3609043758678e-06	0.00105506718322348	0.00183008624713336	0.340933153382705	TRUE	FALSE	Sig unadjusted only	1 or 2		Cinnamoylglycine	Case	6.36255826320231e-07	0.000108578439926387	0.00287043343397486	0.375548374278377	Sig unadjusted only	1 or 2		Atrazine-desethyl	2. Small tumour	0.00854389934770397	0.0510423210650504	0.0299226772041024	0.656243741492228	Not sig	1 or 2
Alpha-Muricholic acid	2_Benign	0.0022882302272495	0.0429727446983459	0.0226183592460293	0.748886084713942	TRUE	FALSE	Sig unadjusted only	1 or 2		Indole-3-carboxylic acid	3_Malignant and Benign	0.557504752374085	0.753514515519381	0.0389166092153398	0.906568463022805	FALSE	FALSE	Not sig	1 or 2		Cinnamoylglycine	4_Malignant	4.14302264051282e-07	0.000266807617447786	0.00100005491357727	0.322237904291222	TRUE	FALSE	Sig unadjusted only	1 or 2		Decanoyl-L-carnitine	Case	0.0339115375725211	0.107226936035907	0.0435882243714015	0.715051737154864	Not sig	1 or 2		Biotin	2. Small tumour	0.0701619890060834	0.190183568265799	0.0306112188800161	0.656243741492228	Not sig	1 or 2
Atrazine-desethyl	2_Benign	0.0164654768770326	0.107756939685771	0.0284276649598798	0.748886084713942	FALSE	FALSE	Not sig	1 or 2		Jasmonic Acid	3_Malignant and Benign	0.00114034574906502	0.0307614742873312	0.0157733079327149	0.906568463022805	TRUE	FALSE	Sig unadjusted only	1 or 2		Decanoyl-L-carnitine	4_Malignant	0.00375597851640806	0.0655122671333073	0.0271721075177672	0.756386680902386	FALSE	FALSE	Not sig	1 or 2		Galacturonic acid	Case	2.04486328683202e-06	0.000236061423553402	0.00213537942536363	0.349223510189678	Sig unadjusted only	1 or 2		Brefeldin-A	2. Small tumour	0.0233659518903991	0.0960433942609777	0.0347616465925748	0.656243741492228	Not sig	1 or 2
Cinnamoylglycine	2_Benign	1.52565103287547e-05	0.00312338087302106	0.0129165907425833	0.748886084713942	TRUE	FALSE	Sig unadjusted only	1 or 2		Kynurenic acid	3_Malignant and Benign	0.000525124292705175	0.0202716930465605	0.00526843127437939	0.906568463022805	TRUE	FALSE	Sig unadjusted only	1 or 2		Dehydro Effusol	4_Malignant	0.602134592075474	0.772850972497134	0.0254910431823567	0.744733017341411	FALSE	FALSE	Not sig	1 or 2		Glutaric acid	Case	0.555143667899149	0.710446330780619	0.0330459250577813	0.713729297590444	Not sig	1 or 2		Cinnamoylglycine	2. Small tumour	2.26353789388211e-05	0.00188614696831829	0.0162904417113851	0.656243741492228	Sig unadjusted only	1 or 2
Norleucine	2_Benign	0.124609676021285	0.313722243992009	0.0446101415621115	0.748886084713942	FALSE	FALSE	Not sig	1 or 2		N-Acetylcysteine	3_Malignant and Benign	0.00520792752629854	0.069906689790353	0.0122007343012884	0.906568463022805	FALSE	FALSE	Not sig	1 or 2		Galacturonic acid	4_Malignant	0.000181233463972568	0.0158075854687184	0.004644914991073	0.50423578851136	TRUE	FALSE	Sig unadjusted only	1 or 2		Glutarylcarnitine	Case	0.0012683349336385	0.0145916026743515	0.0115632601839191	0.54962304078157	Sig unadjusted only	1 or 2		Dodecenoylcarnitine	2. Small tumour	0.000674935756316989	0.0138697531075612	0.0200057998833583	0.656243741492228	Sig unadjusted only	1 or 2
Dopamine	2_Benign	6.09138327159927e-06	0.0019984239218333	0.0107013102820948	0.748886084713942	TRUE	FALSE	Sig unadjusted only	1 or 2		Pimelic acid	3_Malignant and Benign	0.00633953184200148	0.0802666531608252	0.032525228193265	0.906568463022805	FALSE	FALSE	Not sig	1 or 2		Glutaric acid	4_Malignant	0.102881116692928	0.275261338118433	0.0221041516042597	0.744733017341411	FALSE	FALSE	Not sig	1 or 2		HBOA hexoside	Case	0.170654157601524	0.325558988371441	0.0282331482277078	0.71136127790352	Not sig	1 or 2		Dopamine	2. Small tumour	4.16588048294836e-05	0.00286861068343374	0.0312592313356637	0.656243741492228	Sig unadjusted only	1 or 2
Galacturonic acid	2_Benign	1.34023196232337e-05	0.0030943590894819	0.00301341565854543	0.748886084713942	TRUE	FALSE	Sig unadjusted only	1 or 2		Piperine	3_Malignant and Benign	3.81385131179074e-05	0.00534620228527809	0.0180189319512024	0.906568463022805	TRUE	FALSE	Sig unadjusted only	1 or 2		Glutarylcarnitine	4_Malignant	0.00215769230247736	0.0522774215260719	0.0313980292844979	0.775053943033895	FALSE	FALSE	Not sig	1 or 2		Indole-3-carboxylic acid	Case	0.0161720175504893	0.0661199675892402	0.0412012937021257	0.715051737154864	Not sig	1 or 2		Galacturonic acid	2. Small tumour	1.37518798550815e-05	0.00138400329310756	0.00473889347402578	0.492044428682128	Sig unadjusted only	1 or 2
Glutaric acid	2_Benign	0.268635679635956	0.478090171277955	0.0367296545787945	0.748886084713942	FALSE	FALSE	Not sig	1 or 2		Piperine	3_Malignant and Benign	1.10245587042426e-05	0.00270446205713451	0.0334745818661543	0.906568463022805	TRUE	FALSE	Sig unadjusted only	1 or 2		Blepharin	4_Malignant	0.186265410333017	0.38723079213829	0.0207147487621611	0.744733017341411	FALSE	FALSE	Not sig	1 or 2		INDOXYL SULFATE	Case	0.00675126084863175	0.0382057531131286	0.0276346584075106	0.71136127790352	Sig unadjusted only	1 or 2		Glutaric acid	2. Small tumour	0.694502574916993	0.823292844019691	0.0413849640573958	0.656243741492228	Not sig	1 or 2
Glutarylcarnitine	2_Benign	0.0884881554556923	0.25172369547976	0.0432789877575122	0.748886084713942	FALSE	FALSE	Not sig	1 or 2		Schisandrin A	3_Malignant and Benign	0.166320220507294	0.425281345596828	0.0449621839671275	0.906568463022805	FALSE	FALSE	Not sig	1 or 2		Isatin	4_Malignant	1.75982578676036e-05	0.00313697847284288	0.0315724399844816	0.775053943033895	TRUE	FALSE	Sig unadjusted only	1 or 2		Isatin	Case	4.11298954022455e-05	0.00218345002076415	0.0466659997162148	0.715051737154864	Sig unadjusted only	1 or 2		Glutarylcarnitine	2. Small tumour	0.00178680239161112	0.0220540861228731	0.0106321067936537	0.637340714263668	Sig unadjusted only	1 or 2
His	2_Benign	0.428684745615993	0.62783120393387	0.049384244201971	0.748886084713942	FALSE	FALSE	Not sig	1 or 2		securinine	3_Malignant and Benign	0.032455327036919	0.186109793403305	0.00460745963529537	0.906568463022805	FALSE	FALSE	Not sig	1 or 2		Jasmonic Acid	4_Malignant	0.000330319629538313	0.0220349956203707	0.0052488217766542	0.50423578851136	TRUE	FALSE	Sig unadjusted only	1 or 2		Jasmonic Acid	Case	0.00166435976413988	0.0174169425922566	0.0152196571601186	0.588775728682965	Sig unadjusted only	1 or 2		Hexanoylcarnitine	2. Small tumour	0.0270674828595147	0.104773047557786	0.0352567862143669	0.656243741492228	Not sig	1 or 2
Indoleacetic acid	2_Benign	0.0110081769345324	0.0875940786683387	0.0239950622080964	0.748886084713942	FALSE	FALSE	Not sig	1 or 2		Taurocholic acid	3_Malignant and Benign	0.00108917416709762	0.0303192099706251	0.02403834769519	0.906568463022805	TRUE	FALSE	Sig unadjusted only	1 or 2		Kynurenic acid	4_Malignant	0.00549595130110357	0.0773175944689302	0.034009910070671	0.775053943033895	FALSE	FALSE	Not sig	1 or 2		Jasmonic Acid	Case	0.0895586959924282	0.21011146980762	0.0421527893954621	0.715051737154864	Not sig	1 or 2		Indole-3-carboxylic acid	2. Small tumour	0.0316818674807898	0.115999374871362	0.0326912436692684	0.656243741492228	Not sig	1 or 2
Jasmonic Acid	2_Benign	0.00116843645120081	0.0303791916500925	0.0278283356209161	0.748886084713942	TRUE	FALSE	Sig unadjusted only	1 or 2		trans-Aconitic acid	3_Malignant and Benign	0.067355388618238	0.263594998742904	0.049393984214536	0.906568463022805	FALSE	FALSE	Not sig	1 or 2		L-Phenylalanine	4_Malignant	0.00643082010360478	0.0819299972669338	0.00982915678113452	0.623755718585015	FALSE	FALSE	Not sig	1 or 2		Kynurenic acid	Case	5.21757955279682e-05	0.00247751580880335	0.00348478739788174	0.414478501111692	Sig unadjusted only	1 or 2		Jasmonic Acid	2. Small tumour	0.00102055565291103	0.0161468448106525	0.0376508191142295	0.656243741492228	Sig unadjusted only	1 or 2
Jasmonic Acid	2_Benign	0.000200144258014708	0.012145944499935	0.0216948096393634	0.748886084713942	TRUE	FALSE	Sig unadjusted only	1 or 2		1.4-Cyclohexanedicarboxylic acid	3_Malignant and Benign	0.0752892812284106	0.275974627211953	0.0216017236819335	0.906568463022805	FALSE	FALSE	Not sig	3		leonurine	4_Malignant	0.00134544650074117	0.0447531992831279	0.0174038031099055	0.709326610102249	TRUE	FALSE	Sig unadjusted only	1 or 2		L-5-Oxoproline	Case	0.533704958961475	0.691194813345623	0.0243851351207734	0.685180817391628	Not sig	1 or 2		Jasmonic Acid	2. Small tumour	0.000410040714116351	0.0108743905601803	0.0355197853055448	0.656243741492228	Sig unadjusted only	1 or 2
Kynurenic acid	2_Benign	0.00262352333325407	0.0455669982605141	0.0359715713467731	0.748886084713942	TRUE	FALSE	Sig unadjusted only	1 or 2		2-amino-4-hydroxypyrimidine-5-carboxylic acid	3_Malignant and Benign	0.00468309259237229	0.0655258346784268	0.0290335990479656	0.906568463022805	FALSE	FALSE	Not sig	3		N-(1-oxo-1-(3.5.6.7-tetrahydrospiro[imidazo[4.5-c]pyridine-4.4'-piperidin]-1'-yl)propan-2-yl)furan-2-carboxamide	4_Malignant	0.662849538076243	0.817882564272007	0.0338026122837332	0.775053943033895	FALSE	FALSE	Not sig	1 or 2		L-Phenylalanine	Case	0.0088040122753286	0.0441999904113456	0.00889042163890838	0.539108312554101	Sig unadjusted only	1 or 2		Jasmonic Acid	2. Small tumour	0.00143302239768116	0.0197836594996452	0.0107503398409836	0.637340714263668	Sig unadjusted only	1 or 2
Kynurenic acid	2_Benign	0.000646288645592135	0.024869440528913	0.0041116746435719	0.748886084713942	TRUE	FALSE	Sig unadjusted only	1 or 2		2'-Methoxyformonetin	3_Malignant and Benign	0.00258659987110211	0.0472204860189571	0.0204286034592452	0.906568463022805	TRUE	FALSE	Sig unadjusted only	3		N-Acetyl-L-phenylalanine	4_Malignant	0.00931657351389207	0.0944897959742283	0.0355143506496722	0.796536150285505	FALSE	FALSE	Not sig	1 or 2		leonurine	Case	0.00358131420608291	0.026980150208974	0.0221001568078772	0.685180817391628	Sig unadjusted only	1 or 2		Jasmonic Acid	2. Small tumour	0.0431560954320059	0.140264279439726	0.0366848923091998	0.656243741492228	Not sig	1 or 2
Kynurenic acid	2_Benign	0.0130206684430365	0.0962813149309021	0.0313209598304906	0.748886084713942	FALSE	FALSE	Not sig	1 or 2		9-methoxycarbonyldec-9-enoic acid	3_Malignant and Benign	0.12487088234747	0.357229018377421	0.045105207642511	0.906568463022805	FALSE	FALSE	Not sig	3		N-Acetylcysteine	4_Malignant	5.62386764440681e-07	0.000266807617447786	0.00296050783962043	0.400689423121041	TRUE	FALSE	Sig unadjusted only	1 or 2		N-Acetylcysteine	Case	1.01038079887502e-08	4.95718079448055e-06	0.00171012360867735	0.319630245907553	Sig unadjusted only	1 or 2		Kynurenic acid	2. Small tumour	0.000110281743322344	0.00547918788025569	0.00480732406768565	0.492044428682128	Sig unadjusted only	1 or 2
Kynurenic acid	2_Benign	0.0272815408770882	0.140524997299962	0.0381840473137905	0.748886084713942	FALSE	FALSE	Not sig	1 or 2		Acridinone	3_Malignant and Benign	0.00135337810946077	0.0331951598702467	0.0026502007719282	0.906568463022805	TRUE	FALSE	Sig unadjusted only	3		Hippuric acid	4_Malignant	0.0011806420016521	0.0421422430907588	0.0473195243660863	0.849725294837769	TRUE	FALSE	Sig unadjusted only	1 or 2		N-Isovalerylglycine	Case	0.0404573267902874	0.12020448304338	0.00582014092177893	0.486043683361325	Not sig	1 or 2		L-Phenylalanine	2. Small tumour	0.0302656462821177	0.112493050811848	0.0258928338716825	0.656243741492228	Not sig	1 or 2
L-5-Oxoproline	2_Benign	0.554625980491789	0.728062532919823	0.0306499349728298	0.748886084713942	FALSE	FALSE	Not sig	1 or 2		ANETHOLE	3_Malignant and Benign	0.000914906016511073	0.0287280489184477	0.0276909917834797	0.906568463022805	TRUE	FALSE	Sig unadjusted only	3		N-Isovalerylglycine	4_Malignant	0.00996181209527893	0.0954384620949173	0.0221637145854097	0.744733017341411	FALSE	FALSE	Not sig	1 or 2		N-Isovalerylglycine	Case	3.4846645099691e-07	7.59850455646041e-05	0.000408140854984688	0.217823720487363	Sig unadjusted only	1 or 2		L-Phenylalanine	2. Small tumour	0.00683183810303569	0.0452955482338092	0.0469165228241241	0.656243741492228	Sig unadjusted only	1 or 2
L-Phenylalanine	2_Benign	0.00451981975657021	0.0563137091714368	0.0441403945514634	0.748886084713942	FALSE	FALSE	Not sig	1 or 2		N-Acetyl-L-glutamic acid	3_Malignant and Benign	0.340865965432986	0.593566510348034	0.014998056434485	0.906568463022805	FALSE	FALSE	Not sig	3		N-Isovalerylglycine	4_Malignant	0.000265873641194018	0.02006834695551	0.00521593555855059	0.50423578851136	TRUE	FALSE	Sig unadjusted only	1 or 2		TRIMETHYLLYSINE	Case	0.0497030436388344	0.138669737252559	0.032812022523331	0.713729297590444	Not sig	1 or 2		leonurine	2. Small tumour	0.00532791831066488	0.0395480262320303	0.00988916428023729	0.616110631744943	Sig unadjusted only	1 or 2
leonurine	2_Benign	0.0323267016905744	0.151050362066077	0.0475317870569227	0.748886084713942	FALSE	FALSE	Not sig	1 or 2		Pyrimidine	3_Malignant and Benign	0.00594078340612087	0.0764510651443424	0.0316873711769369	0.906568463022805	FALSE	FALSE	Not sig	3		N-trans-Feruloyloctopamine	4_Malignant	0.000637520603962186	0.0312783546318948	0.0232078734072485	0.744733017341411	TRUE	FALSE	Sig unadjusted only	1 or 2		N-trans-Feruloyloctopamine	Case	2.93534793615305e-05	0.00184465549371715	0.00576093916750602	0.486043683361325	Sig unadjusted only	1 or 2		Methionine	2. Small tumour	0.407385110882063	0.595847101654946	0.0409423994045737	0.656243741492228	Not sig	1 or 2
liriodenine	2_Benign	0.0416495204258986	0.171705854922745	0.0493714390130477	0.748886084713942	FALSE	FALSE	Not sig	1 or 2		Tamoxifen	3_Malignant and Benign	0.0103037168839833	0.101358618470262	0.028129128328008	0.906568463022805	FALSE	FALSE	Not sig	3		N-trans-Feruloyloctopamine	4_Malignant	0.0212493007092366	0.125266388608657	0.00451497346337049	0.50423578851136	FALSE	FALSE	Not sig	1 or 2		N-trans-Feruloyloctopamine	Case	0.000322757014337267	0.00639285106318624	0.000330997180125293	0.217823720487363	Sig unadjusted only	1 or 2		N-(1-oxo-1-(3.5.6.7-tetrahydrospiro[imidazo[4.5-c]pyridine-4.4'-piperidin]-1'-yl)propan-2-yl)furan-2-carboxamide	2. Small tumour	0.000323602492040145	0.0101315938732586	0.0408809536614378	0.656243741492228	Sig unadjusted only	1 or 2
Methionine	2_Benign	0.30096777392285	0.50840501274565	0.0137036628997366	0.748886084713942	FALSE	FALSE	Not sig	1 or 2		Xanthosine	3_Malignant and Benign	0.297962449522451	0.56145108707423	0.045748343286819	0.906568463022805	FALSE	FALSE	Not sig	1 or 2		Wogonoside	4_Malignant	0.0322303204752192	0.149748396902281	0.012374103246567	0.656329124902371	FALSE	FALSE	Not sig	1 or 2		oroxindin	Case	0.182463856540437	0.34087131695441	0.0435096203280966	0.715051737154864	Not sig	1 or 2		N-(2-Furoyl)glycine	2. Small tumour	0.00458409466077845	0.0364960883236418	0.0457300885177132	0.656243741492228	Sig unadjusted only	1 or 2
N-Acetylcysteine	2_Benign	4.81811571204957e-05	0.0054031726199413	0.0329405865855595	0.748886084713942	TRUE	FALSE	Sig unadjusted only	1 or 2													p-Hydroxyphenyllactate	4_Malignant	0.00103794418021627	0.0402029432472002	0.00123047349753553	0.322237904291222	TRUE	FALSE	Sig unadjusted only	1 or 2		p-Hydroxyphenyllactate	Case	0.00282061162942743	0.0234057096099422	0.00906674598475652	0.539108312554101	Sig unadjusted only	1 or 2		N-Acetyl-L-phenylalanine	2. Small tumour	0.140776403230444	0.299830766322945	0.0284593338189137	0.656243741492228	Not sig	1 or 2
N-Isovalerylglycine	2_Benign	0.15889580878285	0.358017249984321	0.025008160684513	0.748886084713942	FALSE	FALSE	Not sig	1 or 2													papaverine	4_Malignant	0.26146192056079	0.476433629619823	0.0030709679284413	0.401784970637737	FALSE	FALSE	Not sig	1 or 2		papaverine	Case	0.791715178731958	0.881554731318358	0.00972508611722482	0.543863470775848	Not sig	1 or 2		N-Acetylcysteine	2. Small tumour	5.22847564893855e-07	0.000205217669220838	0.00578752907426083	0.518460354156062	Sig unadjusted only	1 or 2
N-Isovalerylglycine	2_Benign	3.95090383822566e-06	0.00174982728298808	0.000191002456738625	0.748886084713942	TRUE	FALSE	Sig unadjusted only	1 or 2													Phenylacetylglycine	4_Malignant	0.0290365972146819	0.143740722831367	0.0450377208397667	0.849725294837769	FALSE	FALSE	Not sig	1 or 2		Phenylpropanolamine	Case	0.000320342866375805	0.00638246573870575	0.0250205093236213	0.685180817391628	Sig unadjusted only	1 or 2		N-Isovalerylglycine	2. Small tumour	0.0290059372087337	0.110022544273285	0.00587538251552241	0.518460354156062	Not sig	1 or 2
TRIMETHYLLYSINE	2_Benign	0.312748165907709	0.517807207399419	0.037164772567682	0.748886084713942	FALSE	FALSE	Not sig	1 or 2													Phenylpropanolamine	4_Malignant	0.0003575077909677	0.0222923765098777	0.00937434826729498	0.623755718585015	TRUE	FALSE	Sig unadjusted only	1 or 2		piscidic acid	Case	0.00652129345459518	0.0374211649258569	0.0162475564661124	0.607349134566581	Sig unadjusted only	1 or 2		N-Isovalerylglycine	2. Small tumour	1.93425461603884e-07	9.48993670994056e-05	0.000104982724374726	0.241528967299391	Sig unadjusted only	1 or 2
N-trans-Feruloyloctopamine	2_Benign	0.000113842362430436	0.00843077872715962	0.00599759215045532	0.748886084713942	TRUE	FALSE	Sig unadjusted only	1 or 2													piscidic acid	4_Malignant	0.00144364175882258	0.0459582080691767	0.00970476626709092	0.623755718585015	TRUE	FALSE	Sig unadjusted only	1 or 2		quinine	Case	7.09542000650128e-05	0.00281840516620938	0.046720966611209	0.715051737154864	Sig unadjusted only	1 or 2		TRIMETHYLLYSINE	2. Small tumour	0.0299990151510903	0.112216161507213	0.0158492362412057	0.656243741492228	Not sig	1 or 2
Ornithine	2_Benign	0.416459815582973	0.619403098205067	0.0452593595248692	0.748886084713942	FALSE	FALSE	Not sig	1 or 2													Pyrocatechol sulfate	4_Malignant	0.000127208897199292	0.0129584025863387	0.00564138287906207	0.514940181402759	TRUE	FALSE	Sig unadjusted only	1 or 2		securinine	Case	0.181422908754815	0.339735170258898	0.0107601108669788	0.54962304078157	Not sig	1 or 2		N-trans-Feruloyloctopamine	2. Small tumour	0.000132197665781054	0.00606468917107346	0.00782533637638821	0.579517835421203	Sig unadjusted only	1 or 2
papaverine	2_Benign	0.842538578559691	0.912769506168034	0.0193622713801736	0.748886084713942	FALSE	FALSE	Not sig	1 or 2													securinine	4_Malignant	0.407854581398233	0.619244606839294	0.0146137039816237	0.682842715808011	FALSE	FALSE	Not sig	1 or 2		Tauroursodeoxycholic acid	Case	0.00446554894641603	0.0303240131741919	0.0110303623531299	0.54962304078157	Sig unadjusted only	1 or 2		N-trans-Feruloyloctopamine	2. Small tumour	0.00225970703396927	0.0242995893378887	0.000378566979165935	0.275027754744924	Sig unadjusted only	1 or 2
Phenylalanine	2_Benign	0.683974738929358	0.816788216657816	0.0395871157691418	0.748886084713942	FALSE	FALSE	Not sig	1 or 2													Suberic acid	4_Malignant	0.00130990489396468	0.0439433906736015	0.0100088736954372	0.623755718585015	TRUE	FALSE	Sig unadjusted only	1 or 2		Tauroursodeoxycholic acid	Case	0.0656924590328135	0.168194978280361	0.0243884833654784	0.685180817391628	Not sig	1 or 2		p-Hydroxyphenyllactate	2. Small tumour	0.021161909386844	0.0901929469817619	0.0475115544952269	0.656243741492228	Not sig	1 or 2
piscidic acid	2_Benign	0.0371974646540847	0.16186258178191	0.0415292848300222	0.748886084713942	FALSE	FALSE	Not sig	1 or 2													Tauroursodeoxycholic acid	4_Malignant	0.0670979439216988	0.216552561345842	0.0128986078934691	0.671851659590133	FALSE	FALSE	Not sig	1 or 2		trans-Aconitic acid	Case	0.00257521804527595	0.0221660763765528	0.011885371920332	0.54962304078157	Sig unadjusted only	1 or 2		papaverine	2. Small tumour	0.980022881401907	0.990113207079147	0.028496735418993	0.656243741492228	Not sig	1 or 2
Propionylcarnitine	2_Benign	0.108352684364651	0.286486723885486	0.027791922236712	0.748886084713942	FALSE	FALSE	Not sig	1 or 2													trans-Aconitic acid	4_Malignant	0.00181028201620376	0.0500507724648577	0.0453644449769007	0.849725294837769	FALSE	FALSE	Not sig	1 or 2		1.4-Cyclohexanedicarboxylic acid	Case	0.00287107227119798	0.0236742829085127	0.024158380281023	0.685180817391628	Sig unadjusted only	3		Phenylpropanolamine	2. Small tumour	0.000759635368013594	0.01446778984557	0.0218468579417765	0.656243741492228	Sig unadjusted only	1 or 2
Pyridoxamine derivative	2_Benign	0.0717826948167573	0.225397661724618	0.0438125615206798	0.748886084713942	FALSE	FALSE	Not sig	1 or 2													Acridone	4_Malignant	0.000203993938929843	0.0166035463242661	0.0108015271331624	0.629194829615977	TRUE	FALSE	Sig unadjusted only	3		2-amino-4-hydroxypyrimidine-5-carboxylic acid	Case	0.000153272505301485	0.00442029307782582	0.0360334135366267	0.715051737154864	Sig unadjusted only	3		Propionylcarnitine	2. Small tumour	0.0140692865559139	0.0697944491169711	0.0266991768971435	0.656243741492228	Not sig	1 or 2
Pyridoxamine	2_Benign	0.00413169004749485	0.0544190719342862	0.0128831127780166	0.748886084713942	FALSE	FALSE	Not sig	1 or 2													Citramalic acid	4_Malignant	0.0701833294984687	0.221093120854838	0.0463292935023087	0.849725294837769	FALSE	FALSE	Not sig	3		2'-Methoxyformonetin	Case	2.99281464798562e-05	0.00184465549371715	0.00576533404359455	0.486043683361325	Sig unadjusted only	3		Pyridoxamine	2. Small tumour	0.00127490376313673	0.0184649345767958	0.0369050622802884	0.656243741492228	Sig unadjusted only	1 or 2
Stearic acid	2_Benign	0.0865799105966767	0.24886201883251	0.0453452356764767	0.748886084713942	FALSE	FALSE	Not sig	1 or 2													d-Dethiobiotin	4_Malignant	0.00667468977913609	0.0828805333295069	0.0405854226001926	0.834019809977779	FALSE	FALSE	Not sig	3		Acridinone	Case	0.00468562146260719	0.0310853244836227	0.0186252540374891	0.66458292815586	Sig unadjusted only	3		Stearic acid	2. Small tumour	0.021460584981749	0.0908660151600482	0.0246967804650871	0.656243741492228	Not sig	1 or 2
Suberic acid	2_Benign	0.015394256430108	0.103640577166679	0.0385053562655912	0.748886084713942	FALSE	FALSE	Not sig	1 or 2													D-Galactosamine	4_Malignant	0.0910199243924446	0.257572605075952	0.0454380542180551	0.849725294837769	FALSE	FALSE	Not sig	3		Citramalic acid	Case	0.0156146750818243	0.0646493667681018	0.0247113822414956	0.685180817391628	Not sig	3		Taurocholic acid	2. Small tumour	0.019470995921573	0.0860999084804842	0.0443068960247018	0.656243741492228	Not sig	1 or 2
4-AMINOHIPPURIC ACID	2_Benign	1.59153165504258e-05	0.00312338087302106	0.00974711465637098	0.748886084713942	TRUE	FALSE	Sig unadjusted only	3													Mevalonic Acid Lactone	4_Malignant	0.0550066103398104	0.197195675575534	0.0301768447320147	0.775053943033895	FALSE	FALSE	Not sig	3		Citrulline	Case	0.328901549354516	0.507045789951483	0.0343980508594895	0.715051737154864	Not sig	3		Tauroursodeoxycholic acid	2. Small tumour	0.00821638690699405	0.0498443873415017	0.00905265658007749	0.609048100405078	Sig unadjusted only	1 or 2
ANETHOLE	2_Benign	0.196604182547323	0.405034092700897	0.0277337421373003	0.748886084713942	FALSE	FALSE	Not sig	3													N-Acetyl-L-glutamic acid	4_Malignant	0.00468538808482953	0.072118228364533	0.00193528788763387	0.340933153382705	FALSE	FALSE	Not sig	3		d-Dethiobiotin	Case	0.000659404929961706	0.0101024028942995	0.0330309934089676	0.713729297590444	Sig unadjusted only	3		trans-Aconitic acid	2. Small tumour	0.0067857018196982	0.0452188109377172	0.00748886688324377	0.565265433014073	Sig unadjusted only	1 or 2
Citramalic acid	2_Benign	0.00854753814880186	0.0767713666683004	0.0141483799413401	0.748886084713942	FALSE	FALSE	Not sig	3													Tamoxifen	4_Malignant	0.0109033362554952	0.0960807297693273	0.0338234154211271	0.775053943033895	FALSE	FALSE	Not sig	3		Glutamic acid betaine	Case	0.979471678018542	0.990066014994277	0.0453749670558134	0.715051737154864	Not sig	3		[5-acetyloxy-3-(hydroxymethyl)-2-oxo-6-propan-2-ylcyclohex-3-en-1-yl] 3-methylbutanoate	2. Small tumour	0.0381792111769559	0.1309009563561	0.0205397003269423	0.656243741492228	Not sig	3
Citrulline	2_Benign	0.411690916869399	0.616045310222032	0.00897984906404942	0.748886084713942	FALSE	FALSE	Not sig	3													Tamoxifen	4_Malignant	6.83625099434717e-07	0.000268322851528126	0.00197815832937667	0.340933153382705	TRUE	FALSE	Sig unadjusted only	3		N-Acetyl-L-glutamic acid	Case	0.0300445030081546	0.0992758779791872	0.00101543344784365	0.25612691752503	Not sig	3		1.4-Cyclohexanedicarboxylic acid	2. Small tumour	0.00572944934671832	0.0409602294389431	0.0373196011470861	0.656243741492228	Sig unadjusted only	3
Hydrocotarnine	2_Benign	0.0231977886188846	0.129521002412843	0.0407683352306013	0.748886084713942	FALSE	FALSE	Not sig	3													Tributyrin	4_Malignant	0.0130772118301246	0.102247124369002	0.0480710081836047	0.849725294837769	FALSE	FALSE	Not sig	3		Peramivir Trihydrate	Case	0.0308279893283815	0.100917312855628	0.0302015993854323	0.71136127790352	Not sig	3		2-(4-aminotetrahydro-2H-pyran-4-yl)acetic acid	2. Small tumour	0.0918917625300249	0.227784500265827	0.0478541768374372	0.656243741492228	Not sig	3
Isoguvacine	2_Benign	0.0297527973538877	0.14432385544553	0.034178699345976	0.748886084713942	FALSE	FALSE	Not sig	3																								Tamoxifen	Case	0.0350884175610641	0.109564072336656	0.0317015119760981	0.713583992450192	Not sig	3		2-amino-4-hydroxypyrimidine-5-carboxylic acid	2. Small tumour	0.000338037584827078	0.0102061347726637	0.0443993461802303	0.656243741492228	Sig unadjusted only	3
KOBUSONE	2_Benign	0.0049268638289788	0.059451333756844	0.0133212702929515	0.748886084713942	FALSE	FALSE	Not sig	3																								Tamoxifen	Case	0.0354852340239847	0.110078785814684	0.0226681291029063	0.685180817391628	Not sig	3		2'-Methoxyformonetin	2. Small tumour	0.000162101337256286	0.00691573639924915	0.00488910387735108	0.492044428682128	Sig unadjusted only	3
N-Acetyl-L-glutamic acid	2_Benign	0.294492972196465	0.502122031221166	0.00749561482512588	0.748886084713942	FALSE	FALSE	Not sig	3																								Tamoxifen	Case	7.12256178141766e-08	2.54145954473312e-05	0.000799827586758943	0.241486406002219	Sig unadjusted only	3		3.4-dimethyl-9-phenyl-7H-furo[2.3-f]chromen-7-one	2. Small tumour	0.0433191113947838	0.140518605144237	0.0430720593490186	0.656243741492228	Not sig	3
Tamoxifen	2_Benign	0.0411880111118048	0.170830998349155	0.00878688015839014	0.748886084713942	FALSE	FALSE	Not sig	3																								Tributyrin	Case	0.003757676264141	0.02761962422613	0.0439856744998663	0.715051737154864	Sig unadjusted only	3		Acridinone	2. Small tumour	0.00976884154609619	0.0555691348817791	0.021547098015791	0.656243741492228	Not sig	3
Tamoxifen	2_Benign	0.0548186035736818	0.195070733478424	0.00627186023333482	0.748886084713942	FALSE	FALSE	Not sig	3																								XANTHURENIC ACID	Case	0.0110687641186564	0.0514140818529306	0.0477094287006087	0.715051737154864	Not sig	1 or 2		ANETHOLE	2. Small tumour	0.117231187796525	0.266588883025121	0.0369652872649137	0.656243741492228	Not sig	3
Tamoxifen	2_Benign	9.92043655869251e-05	0.00788905007434264	0.00411633484683511	0.748886084713942	TRUE	FALSE	Sig unadjusted only	3																																	Citramalic acid	2. Small tumour	0.0185244061858456	0.0834369095086183	0.014216182559176	0.656243741492228	Not sig	3
Xanthosine	2_Benign	0.0983828995550135	0.269448066870696	0.0435288976912392	0.748886084713942	FALSE	FALSE	Not sig	1 or 2																																	Citrulline	2. Small tumour	0.365042800751249	0.554915953891809	0.0278975362946095	0.656243741492228	Not sig	3
XANTHURENIC ACID	2_Benign	0.015376801218235	0.103640577166679	0.0493919242957333	0.748886084713942	FALSE	FALSE	Not sig	1 or 2																																	d-Dethiobiotin	2. Small tumour	0.00213670249962662	0.023825446906348	0.0167861055810326	0.656243741492228	Sig unadjusted only	3
																																										D-Galactosamine	2. Small tumour	0.500197075346652	0.676058374908957	0.0381426140600969	0.656243741492228	Not sig	3
																																										Furan fatty acid	2. Small tumour	0.00198674724071769	0.0226169655710328	0.029476042813375	0.656243741492228	Sig unadjusted only	3
																																										Glutamic acid betaine	2. Small tumour	0.828879766602964	0.905721905322002	0.0301044879670313	0.656243741492228	Not sig	3
																																										N-Acetyl-L-glutamic acid	2. Small tumour	0.0531489426105839	0.160345580128011	0.00137016405683157	0.410583611752246	Not sig	3
																																										N-Acetyl-L-lysine	2. Small tumour	0.00163995255511522	0.021672773666085	0.0385618645911898	0.656243741492228	Sig unadjusted only	3
																																										Peramivir Trihydrate	2. Small tumour	0.0294017032276678	0.111069956851392	0.0113715221798359	0.637340714263668	Not sig	3
																																										Phenylpropanolamine	2. Small tumour	0.000874800994103976	0.0149938598334415	0.0384038359681479	0.656243741492228	Sig unadjusted only	3
																																										Tamoxifen	2. Small tumour	0.0869688702124829	0.219096800759946	0.0434869780020982	0.656243741492228	Not sig	3
																																										Tamoxifen	2. Small tumour	0.112333721090948	0.261047871688555	0.0338576041051009	0.656243741492228	Not sig	3
																																										Tamoxifen	2. Small tumour	8.36024145017991e-07	0.000289287693057262	0.00052159169791358	0.275027754744924	Sig unadjusted only	3
																																										Tanshinone I	2. Small tumour	0.0150452631225576	0.0724565802525141	0.0476591088180041	0.656243741492228	Not sig	3
																																										Tributyrin	2. Small tumour	0.00459486156347539	0.0365077563494755	0.0231135479409347	0.656243741492228	Sig unadjusted only	3
																																																	3
																																																	3
																																																	3
																																																	3
