# Supplementary material for: Urinary metabolite profiles differ by tumor size and malignancy in dogs with mammary tumors
Source: Front Vet Sci. 2026 Jul 14;13:1834546. doi: 10.3389/fvets.2026.1834546 (PMC13407207; doi:10.3389/fvets.2026.1834546)
Supplement: Supplementary file 6 [file Table_6.XLSX]

## Sheet: Methods_Table
Supplementary File 5. SIRIUS/CSI:FingerID parameter summary
Manuscript-friendly summary of the JSON export, organized for methods reporting.
Section	Parameter	Value	Notes
General	Recompute	FALSE	Whether parameter recalculation was requested in the export.
General	Compound IDs present	FALSE	Whether compound IDs were populated in the export.
General	Aligned feature IDs present	FALSE	Whether aligned feature IDs were populated in the export.
General	Fallback adducts	[M - H]-, [M + K]+, [M + Na]+, [M + H]+	Adducts available as fallback candidates.
General	Enforced adducts		Adducts enforced a priori.
General	Detectable adducts	[M - H]-, [M - CO2 - H]-, [M + C2H4O2 - H]-, [2M + H]-, [M - H2O + H]+, [M + C2H3N + H]+, [M - H + Na - H]-, [M + CH2O2 - H]-, [2M + H]+, [M + H2O - H]-, [M - CH3 - H]-, [M + Na]+, [2M + Na]+, [M + H]+, [M + Cl]-, [2M + Cl]-, [M + H3N + H]+, [M + K]+, [2M + K]+, [M - H2O - H]-, [M - H3N - H]-, [M - CH2O3 - H]-, [M + Br]-, [2M + Br]-, [M + CH2O2 + H]+, [M - H4O2 + H]+	All detectable adducts listed in the export.
Spectral library search	Enabled	FALSE
Spectral library search	Library databases	MESH, HMDB, KNAPSACK, CHEBI, KEGG, HSDB, MACONDA, METACYC, GNPS, TRAIN, YMDB, PLANTCYC, NORMAN, SUPERNATURAL, COCONUT, BloodExposome, TeroMol, PUBCHEMANNOTATIONBIO, PUBCHEMANNOTATIONDRUG, PUBCHEMANNOTATIONSAFETYANDTOXIC, PUBCHEMANNOTATIONFOOD, LOTUS, FooDB, MiMeDB, LIPIDMAPS
Spectral library search	Precursor deviation (ppm)	20
Spectral library search	Minimum similarity	0.5
Spectral library search	Minimum number of peaks	3
Spectral library search	Analogue search enabled	TRUE
Spectral library search	Analogue minimum similarity	0.33
Spectral library search	Analogue minimum number of peaks	6
Formula identification	Enabled	TRUE
Formula identification	Instrument profile	QTOF
Formula identification	Number of candidates	10
Formula identification	Candidates per ionization	1
Formula identification	MS/MS mass accuracy (ppm)	10
Formula identification	MS/MS isotope settings	IGNORE
Formula identification	Filter by isotope pattern	TRUE
Formula identification	Enforce El Gordo formula	TRUE
Formula identification	Perform bottom-up search	TRUE
Formula identification	Perform de novo below m/z	400
Formula identification	Enforced formula constraints	HCNOP
Formula identification	Fallback formula constraints	S
Formula identification	Detectable elements	['B', 'Mg', 'S', 'Cl', 'Fe', 'Zn', 'Se', 'Br']
Formula identification	Use heuristic above m/z	300
Formula identification	Use only heuristic above m/z	650
Formula identification	Inject spectral library match formulas	TRUE
Formula identification	Minimum score to inject spectral match	0.7
Formula identification	Minimum peaks to inject spectral match	6
ZODIAC	Enabled	FALSE
ZODIAC	Candidates considered at 300 m/z	10
ZODIAC	Candidates considered at 800 m/z	50
ZODIAC	Run in two steps	TRUE
ZODIAC	Threshold filter	0.95
ZODIAC	Minimum local candidates	1
ZODIAC	Minimum local connections	10
ZODIAC	Iterations	20000
ZODIAC	Burn-in period	2000
ZODIAC	Number of Markov chains	10
ZODIAC	Library search anchors enabled	TRUE
ZODIAC	Library search anchor minimum similarity	0.5
ZODIAC	Analogue search anchors enabled	TRUE
ZODIAC	Analogue search anchor minimum similarity	0.33
Fingerprint prediction / CANOPUS / structure search	Fingerprint prediction enabled	TRUE
Fingerprint prediction / CANOPUS / structure search	Use score threshold	TRUE
Fingerprint prediction / CANOPUS / structure search	Always predict high-reference matches	TRUE
Fingerprint prediction / CANOPUS / structure search	CANOPUS enabled	TRUE
Fingerprint prediction / CANOPUS / structure search	Structure DB search enabled	TRUE
Fingerprint prediction / CANOPUS / structure search	Structure search databases	MESH, HMDB, KNAPSACK, CHEBI, KEGG, HSDB, MACONDA, METACYC, GNPS, TRAIN, YMDB, PLANTCYC, NORMAN, SUPERNATURAL, COCONUT, BloodExposome, TeroMol, PUBCHEMANNOTATIONBIO, PUBCHEMANNOTATIONDRUG, PUBCHEMANNOTATIONSAFETYANDTOXIC, PUBCHEMANNOTATIONFOOD, LOTUS, FooDB, MiMeDB, LIPIDMAPS
Fingerprint prediction / CANOPUS / structure search	Tag structures with lipid class	TRUE
Fingerprint prediction / CANOPUS / structure search	Expansive search confidence mode	APPROXIMATE
Fingerprint prediction / CANOPUS / structure search	MSNovelist enabled	FALSE
Fingerprint prediction / CANOPUS / structure search	MSNovelist candidate count	128

## Sheet: Key_Settings
Key settings for reader-facing methods reporting
Concise subset of the most relevant SIRIUS/CSI:FingerID settings.
Category	Setting	Value
General	Fallback adducts	[M - H]-, [M + K]+, [M + Na]+, [M + H]+
General	Detectable adducts	[M - H]-, [M - CO2 - H]-, [M + C2H4O2 - H]-, [2M + H]-, [M - H2O + H]+, [M + C2H3N + H]+, [M - H + Na - H]-, [M + CH2O2 - H]-, [2M + H]+, [M + H2O - H]-, [M - CH3 - H]-, [M + Na]+, [2M + Na]+, [M + H]+, [M + Cl]-, [2M + Cl]-, [M + H3N + H]+, [M + K]+, [2M + K]+, [M - H2O - H]-, [M - H3N - H]-, [M - CH2O3 - H]-, [M + Br]-, [2M + Br]-, [M + CH2O2 + H]+, [M - H4O2 + H]+
Spectral search	Library search enabled	FALSE
Spectral search	Spectral search databases	MESH, HMDB, KNAPSACK, CHEBI, KEGG, HSDB, MACONDA, METACYC, GNPS, TRAIN, YMDB, PLANTCYC, NORMAN, SUPERNATURAL, COCONUT, BloodExposome, TeroMol, PUBCHEMANNOTATIONBIO, PUBCHEMANNOTATIONDRUG, PUBCHEMANNOTATIONSAFETYANDTOXIC, PUBCHEMANNOTATIONFOOD, LOTUS, FooDB, MiMeDB, LIPIDMAPS
Spectral search	Precursor deviation (ppm)	20
Spectral search	Minimum similarity	0.5
Formula identification	Formula identification enabled	TRUE
Formula identification	Instrument profile	QTOF
Formula identification	Number of candidates	10
Formula identification	MS/MS mass accuracy (ppm)	10
Formula identification	Formula constraints	Enforced: HCNOP; Fallback: S
Formula identification	Detectable elements	['B', 'Mg', 'S', 'Cl', 'Fe', 'Zn', 'Se', 'Br']
Formula identification	Bottom-up search	TRUE
Formula identification	De novo below m/z	400
Formula identification	Inject spectral match formulas	TRUE
ZODIAC	ZODIAC enabled	FALSE
Fingerprint / class / structure	Fingerprint prediction enabled	TRUE
Fingerprint / class / structure	CANOPUS enabled	TRUE
Fingerprint / class / structure	Structure DB search enabled	TRUE
Fingerprint / class / structure	Structure search databases	MESH, HMDB, KNAPSACK, CHEBI, KEGG, HSDB, MACONDA, METACYC, GNPS, TRAIN, YMDB, PLANTCYC, NORMAN, SUPERNATURAL, COCONUT, BloodExposome, TeroMol, PUBCHEMANNOTATIONBIO, PUBCHEMANNOTATIONDRUG, PUBCHEMANNOTATIONSAFETYANDTOXIC, PUBCHEMANNOTATIONFOOD, LOTUS, FooDB, MiMeDB, LIPIDMAPS
MSNovelist	MSNovelist enabled	FALSE

## Sheet: Archive_Full
Archive of full flattened JSON conversion
Complete path-value export from the original JSON file for archival/reference use.
JSON path	Value
compoundIds
alignedFeatureIds
fallbackAdducts	[M - H]-, [M + K]+, [M + Na]+, [M + H]+
enforcedAdducts
detectableAdducts	[M - H]-, [M - CO2 - H]-, [M + C2H4O2 - H]-, [2M + H]-, [M - H2O + H]+, [M + C2H3N + H]+, [M - H + Na - H]-, [M + CH2O2 - H]-, [2M + H]+, [M + H2O - H]-, [M - CH3 - H]-, [M + Na]+, [2M + Na]+, [M + H]+, [M + Cl]-, [2M + Cl]-, [M + H3N + H]+, [M + K]+, [2M + K]+, [M - H2O - H]-, [M - H3N - H]-, [M - CH2O3 - H]-, [M + Br]-, [2M + Br]-, [M + CH2O2 + H]+, [M - H4O2 + H]+
recompute	FALSE
spectraSearchParams.enabled	FALSE
spectraSearchParams.spectraSearchDBs	MESH, HMDB, KNAPSACK, CHEBI, KEGG, HSDB, MACONDA, METACYC, GNPS, TRAIN, YMDB, PLANTCYC, NORMAN, SUPERNATURAL, COCONUT, BloodExposome, TeroMol, PUBCHEMANNOTATIONBIO, PUBCHEMANNOTATIONDRUG, PUBCHEMANNOTATIONSAFETYANDTOXIC, PUBCHEMANNOTATIONFOOD, LOTUS, FooDB, MiMeDB, LIPIDMAPS
spectraSearchParams.precursorDeviationPpm	20
spectraSearchParams.minSimilarity	0.5
spectraSearchParams.minNumOfPeaks	3
spectraSearchParams.enableAnalogueSearch	TRUE
spectraSearchParams.minSimilarityAnalogue	0.33
spectraSearchParams.minNumOfPeaksAnalogue	6
spectraSearchParams.scoring
spectraSearchParams.peakDeviationPpm
formulaIdParams.enabled	TRUE
formulaIdParams.profile	QTOF
formulaIdParams.numberOfCandidates	10
formulaIdParams.numberOfCandidatesPerIonization	1
formulaIdParams.massAccuracyMS2ppm	10
formulaIdParams.isotopeMs2Settings	IGNORE
formulaIdParams.filterByIsotopePattern	TRUE
formulaIdParams.enforceElGordoFormula	TRUE
formulaIdParams.performBottomUpSearch	TRUE
formulaIdParams.performDenovoBelowMz	400
formulaIdParams.formulaSearchDBs
formulaIdParams.applyFormulaConstraintsToDBAndBottomUpSearch	FALSE
formulaIdParams.enforcedFormulaConstraints	HCNOP
formulaIdParams.fallbackFormulaConstraints	S
formulaIdParams.detectableElements	B, Mg, S, Cl, Fe, Zn, Se, Br
formulaIdParams.ilpTimeout
formulaIdParams.useHeuristic.useHeuristicAboveMz	300
formulaIdParams.useHeuristic.useOnlyHeuristicAboveMz	650
formulaIdParams.injectSpecLibMatchFormulas	TRUE
formulaIdParams.minScoreToInjectSpecLibMatch	0.7
formulaIdParams.minPeaksToInjectSpecLibMatch	6
zodiacParams.enabled	FALSE
zodiacParams.consideredCandidatesAt300Mz	10
zodiacParams.consideredCandidatesAt800Mz	50
zodiacParams.runInTwoSteps	TRUE
zodiacParams.edgeFilterThresholds.thresholdFilter	0.95
zodiacParams.edgeFilterThresholds.minLocalCandidates	1
zodiacParams.edgeFilterThresholds.minLocalConnections	10
zodiacParams.gibbsSamplerParameters.iterations	20000
zodiacParams.gibbsSamplerParameters.burnInPeriod	2000
zodiacParams.gibbsSamplerParameters.numberOfMarkovChains	10
zodiacParams.librarySearchAnchors.enabled	TRUE
zodiacParams.librarySearchAnchors.minSimilarity	0.5
zodiacParams.analogueSearchAnchors.enabled	TRUE
zodiacParams.analogueSearchAnchors.minSimilarity	0.33
zodiacParams.analogueSearchAnchors.minSharedPeaks	4
fingerprintPredictionParams.enabled	TRUE
fingerprintPredictionParams.useScoreThreshold	TRUE
fingerprintPredictionParams.alwaysPredictHighRefMatches	TRUE
canopusParams.enabled	TRUE
structureDbSearchParams.enabled	TRUE
structureDbSearchParams.structureSearchDBs	MESH, HMDB, KNAPSACK, CHEBI, KEGG, HSDB, MACONDA, METACYC, GNPS, TRAIN, YMDB, PLANTCYC, NORMAN, SUPERNATURAL, COCONUT, BloodExposome, TeroMol, PUBCHEMANNOTATIONBIO, PUBCHEMANNOTATIONDRUG, PUBCHEMANNOTATIONSAFETYANDTOXIC, PUBCHEMANNOTATIONFOOD, LOTUS, FooDB, MiMeDB, LIPIDMAPS
structureDbSearchParams.tagStructuresWithLipidClass	TRUE
structureDbSearchParams.expansiveSearchConfidenceMode	APPROXIMATE
msNovelistParams.enabled	FALSE
msNovelistParams.numberOfCandidateToPredict	128
configMap.AnalogueSearchSettings.matchingType	MODIFIED_COSINE
configMap.IsotopeSettings.filter	true
configMap.ZodiacLibraryScoring.lambda	1000
configMap.MS2MassDeviation.standardMassDeviation	10.0 ppm
configMap.AnalogueSearchSettings.minNumOfPeaks	6
configMap.NumberOfStructureCandidates	10000
configMap.CandidateFormulas	,
configMap.NoiseThresholdSettings.absoluteThreshold	0
configMap.InjectSpectralLibraryMatchFormulas.minPeakMatchesToInject	6
configMap.InjectSpectralLibraryMatchFormulas.injectFormulas	true
configMap.CompoundQuality	UNKNOWN
configMap.AlgorithmProfile	QTOF
configMap.AdductSettings.ignoreDetectedAdducts	false
configMap.IdentitySearchSettings.enabled	true
configMap.ZodiacRunInTwoSteps	true
configMap.UseHeuristic.useHeuristicAboveMz	300
configMap.MS2MassDeviation.allowedMassDeviation	10.0 ppm
configMap.IsotopeMs2Settings	IGNORE
configMap.NumberOfCandidatesPerIonization	1
configMap.SpectralSearchDB	MESH,HMDB,KNAPSACK,CHEBI,KEGG,HSDB,MACONDA,METACYC,GNPS,TRAIN,YMDB,PLANTCYC,NORMAN,SUPERNATURAL,COCONUT,BloodExposome,TeroMol,PUBCHEMANNOTATIONBIO,PUBCHEMANNOTATIONDRUG,PUBCHEMANNOTATIONSAFETYANDTOXIC,PUBCHEMANNOTATIONFOOD,LOTUS,FooDB,MiMeDB,LIPIDMAPS
configMap.NoiseThresholdSettings.basePeak	NOT_PRECURSOR
configMap.PrintCitations	True
configMap.AdductSettings.fallback	[M - H]-,[M + K]+,[M + Na]+,[M + H]+
configMap.SpectralSearchLog	0
configMap.FormulaSettings.fallback	S
configMap.ZodiacEpochs.burnInPeriod	2000
configMap.IsotopeSettings.multiplier	1
configMap.ZodiacEpochs.numberOfMarkovChains	10
configMap.Timeout.secondsPerTree	0
configMap.NoiseThresholdSettings.intensityThreshold	0.005
configMap.FormulaResultThreshold	true
configMap.PossibleAdductSwitches	[M+Na]+:[M+H]+,[M+K]+:[M+H]+,[M+Cl]-:[M-H]-
configMap.AdductSettings.enforced	,
configMap.ZodiacEdgeFilterThresholds.minLocalConnections	10
configMap.ZodiacEdgeFilterThresholds.thresholdFilter	0.95
configMap.ConfidenceScoreApproximateDistance	2
configMap.ZodiacLibraryScoring.enabled	true
configMap.MS1MassDeviation.allowedMassDeviation	10.0 ppm
configMap.ForbidRecalibration	ALLOWED
configMap.IdentitySearchSettings.maxNumOfHits	50
configMap.NumberOfCandidates	10
configMap.AnalogueSearchSettings.precursorDeviation	20.0 ppm (1.0079407539657785 Da)
configMap.ZodiacNumberOfConsideredCandidatesAt800Mz	50
configMap.MS1MassDeviation.massDifferenceDeviation	5.0 ppm
configMap.MotifDbFile	none
configMap.ZodiacEdgeFilterThresholds.minLocalCandidates	1
configMap.IdentitySearchSettings.queryTypes	SPECTRUM,MERGED_SPECTRUM
configMap.MedianNoiseIntensity	0.015
configMap.FormulaSettings.enforced	HCNOP
configMap.ZodiacAnalogueNodes.minSharedPeaks	4
configMap.Timeout.secondsPerInstance	300
configMap.TagStructuresByElGordo	true
configMap.RecomputeResults	false
configMap.AdductSettings.detectable	[M - H]-,[M - CO2 - H]-,[M + C2H4O2 - H]-,[2M + H]-,[M - H2O + H]+,[M + C2H3N + H]+,[M - H + Na - H]-,[M + CH2O2 - H]-,[2M + H]+,[M + H2O - H]-,[M - CH3 - H]-,[M + Na]+,[2M + Na]+,[M + H]+,[M + Cl]-,[2M + Cl]-,[M + H3N + H]+,[M + K]+,[2M + K]+,[M - H2O - H]-,[M - H3N - H]-,[M - CH2O3 - H]-,[M + Br]-,[2M + Br]-,[M + CH2O2 + H]+,[M - H4O2 + H]+
configMap.IdentitySearchSettings.minSimilarity	0.5
configMap.IdentitySearchSettings.matchingType	FAST_COSINE
configMap.IdentitySearchSettings.precursorDeviation	20.0 ppm
configMap.ZodiacAnalogueNodes.minSimilarity	0.33
configMap.AdductSettings.prioritizeInputFileAdducts	true
configMap.IdentitySearchSettings.minNumOfPeaks	3
configMap.FormulaSearchSettings.performDeNovoBelowMz	400.0
configMap.FormulaSearchSettings.applyFormulaConstraintsToDatabaseCandidates	false
configMap.ZodiacAnalogueNodes.enabled	true
configMap.ZodiacRatioOfConsideredCandidatesPerIonization	0.2
configMap.EnforceElGordoFormula	true
configMap.IsotopicIntensitySettings.absoluteIntensityError	0.02
configMap.IsotopicIntensitySettings.relativeIntensityError	0.08
configMap.FormulaSearchSettings.performBottomUpAboveMz	0.0
configMap.FunctionalMetabolomics	none
configMap.ZodiacNumberOfConsideredCandidatesAt300Mz	10
configMap.FormulaSearchSettings.applyFormulaConstraintsToBottomUp	false
configMap.UseHeuristic.useOnlyHeuristicAboveMz	650
configMap.ZodiacLibraryScoring.minSimilarity	0.5
configMap.ExpansiveSearchConfidenceMode.confidenceScoreSimilarityMode	APPROXIMATE
configMap.IdentitySearchSettings.targetTypes	SPECTRUM,MERGED_SPECTRUM
configMap.AnalogueSearchSettings.minSimilarity	0.33
configMap.InjectSpectralLibraryMatchFormulas.minScoreToInject	0.7
configMap.FormulaSearchDB	none
configMap.MS1MassDeviation.standardMassDeviation	10.0 ppm
configMap.IsotopicIntensitySettings.minimalIntensityToConsider	0.01
configMap.AnalogueSearchSettings.maxNumOfHits	50
configMap.StructureSearchDB	MESH,HMDB,KNAPSACK,CHEBI,KEGG,HSDB,MACONDA,METACYC,GNPS,TRAIN,YMDB,PLANTCYC,NORMAN,SUPERNATURAL,COCONUT,BloodExposome,TeroMol,PUBCHEMANNOTATIONBIO,PUBCHEMANNOTATIONDRUG,PUBCHEMANNOTATIONSAFETYANDTOXIC,PUBCHEMANNOTATIONFOOD,LOTUS,FooDB,MiMeDB,LIPIDMAPS
configMap.InjectSpectralLibraryMatchFormulas.alwaysPredict	true
configMap.AnalogueSearchSettings.queryTypes	SPECTRUM,MERGED_SPECTRUM
configMap.AnalogueSearchSettings.targetTypes	SPECTRUM,MERGED_SPECTRUM
configMap.NoiseThresholdSettings.maximalNumberOfPeaks	60
configMap.ZodiacClusterCompounds	false
configMap.FormulaSettings.detectable	B,Mg,S,Cl,Fe,Zn,Se,Br
configMap.AnalogueSearchSettings.enabled	true
configMap.ExpansiveSearchConfidenceMode.confPubChemFactor	0.5
configMap.NumberOfMsNovelistCandidates	128
configMap.ZodiacEpochs.iterations	20000
