# Supplementary material for: Urinary metabolite profiles differ by tumor size and malignancy in dogs with mammary tumors
Source: Front Vet Sci. 2026 Jul 14;13:1834546. doi: 10.3389/fvets.2026.1834546 (PMC13407207; doi:10.3389/fvets.2026.1834546)
Supplement: Supplementary file 7 [file Table_7.XLSX]

## Sheet: README
Sheet

## Sheet: SMD_diagnostics
variable

## Sheet: Covariate_overlap
variable

## Sheet: Propensity_summary
group

## Sheet: Propensity_weights
group

## Sheet: Extreme_weights
sample_id

## Sheet: Levels_dropped
variable

## Sheet: Restricted_age_summary
section

## Sheet: Restricted_age_all_features
feature
