# Supplementary material for: Urinary metabolite profiles differ by tumor size and malignancy in dogs with mammary tumors
Source: Front Vet Sci. 2026 Jul 14;13:1834546. doi: 10.3389/fvets.2026.1834546 (PMC13407207; doi:10.3389/fvets.2026.1834546)
Supplement: Supplementary file 8 [file Table_8.XLSX]

## Sheet: Summary
feature

## Sheet: Control_vs_large
omitted_large_sample_id

## Sheet: Small_vs_large_pairwise
omitted_large_sample_id
